# Supplementary material for: An RNA-Seq Analysis of Grape Plantlets Grown in vitro Reveals Different Responses to Blue, Green, Red LED Light, and White Fluorescent Light
Source: Front Plant Sci. 2017 Jan 31;8:78. doi: 10.3389/fpls.2017.00078 (PMC5281588; doi:10.3389/fpls.2017.00078)
Supplement: Supplementary file 2 [file DataSheet2.XLSX]

## Sheet: cellular_component
cellular_component
GO terms	Gene Ontology term	Corrected P-value (＜0.05)	UP-regulated DEGs	Down-regulated DEGs	Total DEGs	DEGs ID
	W-vs-B
GO: 0043228	non-membrane-bounded organelle	4.99e-09	41	1	42	GSVIVT01027006001, GSVIVT01037727001, GSVIVT01024788001, GSVIVT01010325001, GSVIVT01011034001, GSVIVT01032631001, GSVIVT01031460001, GSVIVT01025005001, GSVIVT01032454001, GSVIVT01000223001, GSVIVT01024994001, GSVIVT01011382001, GSVIVT01014585001, GSVIVT01016164001, GSVIVT01034173001, GSVIVT01018512001, GSVIVT01017471001, GSVIVT01002735001, GSVIVT01008398001, GSVIVT01035323001, GSVIVT01008490001, …
GO: 0043232	intracellular non-membrane-bounded organelle	4.99e-09	41	1	42	GSVIVT01027006001, GSVIVT01037727001, GSVIVT01024788001, GSVIVT01010325001, GSVIVT01011034001, GSVIVT01032631001, GSVIVT01031460001, GSVIVT01025005001, GSVIVT01032454001, GSVIVT01000223001, GSVIVT01024994001, GSVIVT01011382001, GSVIVT01014585001, GSVIVT01016164001, GSVIVT01034173001, GSVIVT01018512001, GSVIVT01017471001, GSVIVT01002735001, GSVIVT01008398001, GSVIVT01035323001, GSVIVT01008490001, …
GO: 0009532	plastid stroma	3.3e-08	35	1	36	GSVIVT01033862001, GSVIVT01032527001, GSVIVT01027006001, GSVIVT01024788001, GSVIVT01037722001, GSVIVT01002505001, GSVIVT01031460001, GSVIVT01032454001, GSVIVT01032710001, GSVIVT01015036001, GSVIVT01038134001, GSVIVT01017471001, GSVIVT01025697001, GSVIVT01017032001, GSVIVT01018938001, GSVIVT01024789001, GSVIVT01032039001, GSVIVT01038586001, GSVIVT01037706001, GSVIVT01027441001, GSVIVT01014290001, …
GO: 0044435	plastid part	2.21e-06	51	2	53	GSVIVT01033862001, GSVIVT01032527001, GSVIVT01027006001, GSVIVT01016495001, GSVIVT01024788001, GSVIVT01034503001, GSVIVT01037722001, GSVIVT01002505001, GSVIVT01031460001, GSVIVT01032454001, GSVIVT01015377001, GSVIVT01032710001, GSVIVT01015036001, GSVIVT01038134001, GSVIVT01017471001, GSVIVT01008643001, GSVIVT01035726001, GSVIVT01025697001, GSVIVT01019593001, GSVIVT01018374001, GSVIVT01003161001, …
GO: 0009536	plastid	2.24e-06	87	8	95	GSVIVT01016495001, GSVIVT01024788001, GSVIVT01034503001, GSVIVT01037722001, GSVIVT01002505001, GSVIVT01032631001, GSVIVT01009081001, GSVIVT01031460001, GSVIVT01025005001, GSVIVT01014344001, GSVIVT01033499001, GSVIVT01032710001, GSVIVT01015036001, GSVIVT01034173001, GSVIVT01026137001, GSVIVT01017471001, GSVIVT01008491001, GSVIVT01035726001, GSVIVT01019593001, GSVIVT01017032001, GSVIVT01018938001, …
GO: 0015630	microtubule cytoskeleton	4.07e-05	16	0	16	GSVIVT01019775001, GSVIVT01037727001, GSVIVT01014443001, GSVIVT01008333001, GSVIVT01025610001, GSVIVT01028062001, GSVIVT01033871001, GSVIVT01000223001, GSVIVT01011382001, GSVIVT01014585001, GSVIVT01034173001, GSVIVT01018512001, GSVIVT01008217001, GSVIVT01000048001, GSVIVT01030658001, GSVIVT01035323001
GO: 0000785	chromatin	0.00089	9	0	9	GSVIVT01016164001, GSVIVT01031123001, GSVIVT01025019001, GSVIVT01003139001, GSVIVT01002735001, GSVIVT01011034001, GSVIVT01032631001, GSVIVT01025005001, GSVIVT01016576001
GO: 0005694	chromosome	0.00146	15	0	15	GSVIVT01016164001, GSVIVT01031123001, GSVIVT01025019001, GSVIVT01003139001, GSVIVT01017471001, GSVIVT01002735001, GSVIVT01021555001, GSVIVT01010325001, GSVIVT01013446001, GSVIVT01011034001, GSVIVT01032631001, GSVIVT01025005001, GSVIVT01008490001, GSVIVT01016576001, GSVIVT01030485001
GO: 0044444	cytoplasmic part	0.00149	111	15	126	GSVIVT01028856001, GSVIVT01016495001, GSVIVT01024788001, GSVIVT01004010001, GSVIVT01034503001, GSVIVT01037722001, GSVIVT01002505001, GSVIVT01032631001, GSVIVT01009081001, GSVIVT01031460001, GSVIVT01025005001, GSVIVT01014344001, GSVIVT01033499001, GSVIVT01032710001, GSVIVT01015036001, GSVIVT01037973001, GSVIVT01034173001, GSVIVT01026137001, GSVIVT01016572001, GSVIVT01017471001, GSVIVT01008491001, …
GO: 0005737	cytoplasm	0.00171	111	15	126	GSVIVT01028856001, GSVIVT01016495001, GSVIVT01024788001, GSVIVT01004010001, GSVIVT01034503001, GSVIVT01037722001, GSVIVT01002505001, GSVIVT01032631001, GSVIVT01009081001, GSVIVT01031460001, GSVIVT01025005001, GSVIVT01014344001, GSVIVT01033499001, GSVIVT01032710001, GSVIVT01015036001, GSVIVT01037973001, GSVIVT01034173001, GSVIVT01026137001, GSVIVT01016572001, GSVIVT01017471001, GSVIVT01008491001, …
GO: 0005856	cytoskeleton	0.00616	16	0	16	GSVIVT01019775001, GSVIVT01037727001, GSVIVT01014443001, GSVIVT01008333001, GSVIVT01025610001, GSVIVT01028062001, GSVIVT01033871001, GSVIVT01000223001, GSVIVT01011382001, GSVIVT01014585001, GSVIVT01034173001, GSVIVT01018512001, GSVIVT01008217001, GSVIVT01000048001, GSVIVT01030658001, GSVIVT01035323001
GO: 0071944	cell periphery	0.00933	18	8	26	GSVIVT01001270001, GSVIVT01009003001, GSVIVT01009155001, GSVIVT01028856001, GSVIVT01037727001, GSVIVT01004010001, GSVIVT01014999001, GSVIVT01000223001, GSVIVT01024994001, GSVIVT01019729001, GSVIVT01005054001, GSVIVT01008822001, GSVIVT01024997001, GSVIVT01008398001, GSVIVT01029167001, GSVIVT01037887001, GSVIVT01019513001, GSVIVT01036278001, GSVIVT01019660001, GSVIVT01013055001, GSVIVT01036671001, …
GO: 0044446	intracellular organelle part	0.00956	68	4	72	GSVIVT01016495001, GSVIVT01024788001, GSVIVT01010325001, GSVIVT01034503001, GSVIVT01037722001, GSVIVT01011034001, GSVIVT01002505001, GSVIVT01032631001, GSVIVT01031460001, GSVIVT01025005001, GSVIVT01032710001, GSVIVT01015036001, GSVIVT01037973001, GSVIVT01016572001, GSVIVT01017471001, GSVIVT01035726001, GSVIVT01019593001, GSVIVT01017032001, GSVIVT01018938001, GSVIVT01038586001, GSVIVT01037706001, …
GO: 0030312	external encapsulating structure	0.01269	16	7	23	GSVIVT01001270001, GSVIVT01009003001, GSVIVT01009155001, GSVIVT01028856001, GSVIVT01004010001, GSVIVT01014999001, GSVIVT01000223001, GSVIVT01024994001, GSVIVT01005054001, GSVIVT01008822001, GSVIVT01024997001, GSVIVT01008398001, GSVIVT01029167001, GSVIVT01037887001, GSVIVT01019513001, GSVIVT01036278001, GSVIVT01019660001, GSVIVT01013055001, GSVIVT01036671001, GSVIVT01031698001, GSVIVT01015282001, …
GO: 0044427	chromosomal part	0.01403	11	0	11	GSVIVT01016164001, GSVIVT01031123001, GSVIVT01025019001, GSVIVT01003139001, GSVIVT01002735001, GSVIVT01010325001, GSVIVT01013446001, GSVIVT01011034001, GSVIVT01032631001, GSVIVT01025005001, GSVIVT01016576001
GO: 0031225	anchored to membrane	0.03111	6	0	6	GSVIVT01001270001, GSVIVT01030418001, GSVIVT01029796001, GSVIVT01015282001, GSVIVT01008882001, GSVIVT01011476001
GO: 0009526	plastid envelope	0.04112	22	1	23	GSVIVT01027006001, GSVIVT01032039001, GSVIVT01022254001, GSVIVT01037722001, GSVIVT01027441001, GSVIVT01031006001, GSVIVT01020580001, GSVIVT01028241001, GSVIVT01032710001, GSVIVT01026890001, GSVIVT01015036001, GSVIVT01024469001, GSVIVT01008643001, GSVIVT01033376001, GSVIVT01013304001, GSVIVT01025697001, GSVIVT01018374001, GSVIVT01003161001, GSVIVT01019689001, GSVIVT01017032001, GSVIVT01027398001, …
GO: 0005576	extracellular region	0.04869	15	3	18	GSVIVT01001270001, GSVIVT01028222001, GSVIVT01009003001, GSVIVT01009155001, GSVIVT01015906001, GSVIVT01002505001, GSVIVT01024994001, GSVIVT01032545001, GSVIVT01015036001, GSVIVT01013694001, GSVIVT01013695001, GSVIVT01029167001, GSVIVT01013055001, GSVIVT01018938001, GSVIVT01017032001, GSVIVT01025046001, GSVIVT01000416001, GSVIVT01008589001
	W-vs-G
GO: 0009536	plastid	6.51e-12	129	100	229	GSVIVT01006794001, GSVIVT01008801001, GSVIVT01034037001, GSVIVT01018681001, GSVIVT01024788001, GSVIVT01023690001, GSVIVT01024526001, GSVIVT01024086001, GSVIVT01010306001, GSVIVT01010187001, GSVIVT01013702001, GSVIVT01029443001, GSVIVT01017483001, GSVIVT01036301001, GSVIVT01030436001, GSVIVT01013367001, GSVIVT01017032001, GSVIVT01031737001, GSVIVT01008296001, GSVIVT01014067001, GSVIVT01016137001, …
GO: 0005737	cytoplasm	3.95e-07	198	118	316	GSVIVT01038580001, GSVIVT01024788001, GSVIVT01015251001, GSVIVT01023690001, GSVIVT01038550001, GSVIVT01010306001, GSVIVT01029443001, GSVIVT01017032001, GSVIVT01025206001, GSVIVT01031737001, GSVIVT01016137001, GSVIVT01032735001, GSVIVT01031546001, GSVIVT01007985001, GSVIVT01020266001, GSVIVT01014681001, GSVIVT01004073001, GSVIVT01010120001, GSVIVT01028404001, GSVIVT01001863001, GSVIVT01018663001, …
GO: 0044444	cytoplasmic part	4.56e-07	197	118	315	GSVIVT01038580001, GSVIVT01024788001, GSVIVT01015251001, GSVIVT01023690001, GSVIVT01038550001, GSVIVT01010306001, GSVIVT01029443001, GSVIVT01017032001, GSVIVT01025206001, GSVIVT01031737001, GSVIVT01016137001, GSVIVT01032735001, GSVIVT01031546001, GSVIVT01007985001, GSVIVT01020266001, GSVIVT01014681001, GSVIVT01004073001, GSVIVT01010120001, GSVIVT01028404001, GSVIVT01001863001, GSVIVT01018663001, …
GO: 0044435	plastid part	3.4e-06	53	53	106	GSVIVT01006794001, GSVIVT01008801001, GSVIVT01034037001, GSVIVT01024788001, GSVIVT01030033001, GSVIVT01032710001, GSVIVT01004084001, GSVIVT01015036001, GSVIVT01024526001, GSVIVT01031632001, GSVIVT01024910001, GSVIVT01010306001, GSVIVT01006662001, GSVIVT01028583001, GSVIVT01017471001, GSVIVT01028121001, GSVIVT01029443001, GSVIVT01011171001, GSVIVT01017695001, GSVIVT01017483001, GSVIVT01030436001, …
GO: 0000785	chromatin	0.0014	12	2	14	GSVIVT01002746001, GSVIVT01016164001, GSVIVT01031123001, GSVIVT01025019001, GSVIVT01003139001, GSVIVT01002735001, GSVIVT01011701001, GSVIVT01009838001, GSVIVT01011034001, GSVIVT01032631001, GSVIVT01025005001, GSVIVT01003423001, GSVIVT01016576001, GSVIVT01018979001
GO: 0009507	chloroplast	0.00341	24	23	47	GSVIVT01027902001, GSVIVT01006794001, GSVIVT01008801001, GSVIVT01034135001, GSVIVT01024788001, GSVIVT01008201001, GSVIVT01015036001, GSVIVT01024526001, GSVIVT01028583001, GSVIVT01006662001, GSVIVT01011171001, GSVIVT01017483001, GSVIVT01025697001, GSVIVT01015471001, GSVIVT01007122001, GSVIVT01020847001, GSVIVT01022171001, GSVIVT01035536001, GSVIVT01025488001, GSVIVT01010924001, GSVIVT01032735001, …
GO: 0044434	chloroplast part	0.00525	23	22	45	GSVIVT01027902001, GSVIVT01006794001, GSVIVT01008801001, GSVIVT01034135001, GSVIVT01024788001, GSVIVT01008201001, GSVIVT01015036001, GSVIVT01024526001, GSVIVT01028583001, GSVIVT01006662001, GSVIVT01011171001, GSVIVT01017483001, GSVIVT01025697001, GSVIVT01015471001, GSVIVT01020847001, GSVIVT01022171001, GSVIVT01035536001, GSVIVT01025488001, GSVIVT01010924001, GSVIVT01032735001, GSVIVT01007985001, …
GO: 0009579	thylakoid	0.00819	24	22	46	GSVIVT01027902001, GSVIVT01006794001, GSVIVT01011707001, GSVIVT01008801001, GSVIVT01034135001, GSVIVT01024788001, GSVIVT01008201001, GSVIVT01015036001, GSVIVT01024526001, GSVIVT01028583001, GSVIVT01006662001, GSVIVT01017483001, GSVIVT01025697001, GSVIVT01015471001, GSVIVT01036077001, GSVIVT01007122001, GSVIVT01020847001, GSVIVT01022171001, GSVIVT01025488001, GSVIVT01010924001, GSVIVT01032735001, …
GO: 0030529	ribonucleoprotein complex	0.01078	46	8	54	GSVIVT01007636001, GSVIVT01033421001, GSVIVT01024788001, GSVIVT01028854001, GSVIVT01015251001, GSVIVT01035350001, GSVIVT01003418001, GSVIVT01033876001, GSVIVT01010311001, GSVIVT01023980001, GSVIVT01006249001, GSVIVT01008398001, GSVIVT01013367001, GSVIVT01026787001, GSVIVT01017032001, GSVIVT01007667001, GSVIVT01036096001, GSVIVT01034313001, GSVIVT01023241001, GSVIVT01010449001, GSVIVT01008028001, …
GO: 0043228	non-membrane-bounded organelle	0.01665	51	7	58	GSVIVT01002746001, GSVIVT01037727001, GSVIVT01018114001, GSVIVT01024788001, GSVIVT01010325001, GSVIVT01009838001, GSVIVT01015251001, GSVIVT01011034001, GSVIVT01037405001, GSVIVT01032631001, GSVIVT01025005001, GSVIVT01002244001, GSVIVT01023842001, GSVIVT01011382001, GSVIVT01009258001, GSVIVT01016164001, GSVIVT01018512001, GSVIVT01017471001, GSVIVT01002735001, GSVIVT01008398001, GSVIVT01013367001, …
GO: 0043232	intracellular non-membrane-bounded organelle	0.01665	51	7	58	GSVIVT01002746001, GSVIVT01037727001, GSVIVT01018114001, GSVIVT01024788001, GSVIVT01010325001, GSVIVT01009838001, GSVIVT01015251001, GSVIVT01011034001, GSVIVT01037405001, GSVIVT01032631001, GSVIVT01025005001, GSVIVT01002244001, GSVIVT01023842001, GSVIVT01011382001, GSVIVT01009258001, GSVIVT01016164001, GSVIVT01018512001, GSVIVT01017471001, GSVIVT01002735001, GSVIVT01008398001, GSVIVT01013367001, …
GO: 0034357	photosynthetic membrane	0.0192	9	7	16	GSVIVT01010924001, GSVIVT01031640001, GSVIVT01011707001, GSVIVT01028434001, GSVIVT01001159001, GSVIVT01037807001, GSVIVT01008862001, GSVIVT01025792001, GSVIVT01016441001, GSVIVT01006662001, GSVIVT01021650001, GSVIVT01017483001, GSVIVT01017944001, GSVIVT01036077001, GSVIVT01010018001, GSVIVT01026405001
GO: 0009526	plastid envelope	0.02073	22	26	48	GSVIVT01035408001, GSVIVT01037765001, GSVIVT01017911001, GSVIVT01020495001, GSVIVT01032710001, GSVIVT01015036001, GSVIVT01024526001, GSVIVT01010306001, GSVIVT01025268001, GSVIVT01008643001, GSVIVT01029443001, GSVIVT01011171001, GSVIVT01025697001, GSVIVT01025246001, GSVIVT01030436001, GSVIVT01013367001, GSVIVT01017032001, GSVIVT01004374001, GSVIVT01025488001, GSVIVT01014067001, GSVIVT01007985001, …
GO: 0009534	chloroplast thylakoid	0.03111	19	19	38	GSVIVT01027902001, GSVIVT01006794001, GSVIVT01008801001, GSVIVT01034135001, GSVIVT01024788001, GSVIVT01008201001, GSVIVT01015036001, GSVIVT01024526001, GSVIVT01028583001, GSVIVT01006662001, GSVIVT01017483001, GSVIVT01025697001, GSVIVT01015471001, GSVIVT01020847001, GSVIVT01022171001, GSVIVT01025488001, GSVIVT01010924001, GSVIVT01032735001, GSVIVT01032039001, GSVIVT01025601001, GSVIVT01004073001, …
GO: 0005623	cell	0.03416	418	251	669	GSVIVT01014282001, GSVIVT01038580001, GSVIVT01025781001, GSVIVT01016504001, GSVIVT01009895001, GSVIVT01038550001, GSVIVT01010306001, GSVIVT01032438001, GSVIVT01025206001, GSVIVT01031546001, GSVIVT01007985001, GSVIVT01014681001, GSVIVT01004073001, GSVIVT01000156001, GSVIVT01018663001, GSVIVT01001159001, GSVIVT01035829001, GSVIVT01003545001, GSVIVT01023865001, GSVIVT01014639001, GSVIVT01003728001, …
GO: 0044464	cell part	0.03416	418	251	669	GSVIVT01014282001, GSVIVT01038580001, GSVIVT01025781001, GSVIVT01016504001, GSVIVT01009895001, GSVIVT01038550001, GSVIVT01010306001, GSVIVT01032438001, GSVIVT01025206001, GSVIVT01031546001, GSVIVT01007985001, GSVIVT01014681001, GSVIVT01004073001, GSVIVT01000156001, GSVIVT01018663001, GSVIVT01001159001, GSVIVT01035829001, GSVIVT01003545001, GSVIVT01023865001, GSVIVT01014639001, GSVIVT01003728001, …
	W-vs-R
GO: 0009536	plastid	5.93e-06	44	54	98	GSVIVT01006794001, GSVIVT01030268001, GSVIVT01030033001, GSVIVT01012158001, GSVIVT01025005001, GSVIVT01035548001, GSVIVT01006662001, GSVIVT01010306001, GSVIVT01017471001, GSVIVT01023980001, GSVIVT01029443001, GSVIVT01011171001, GSVIVT01017695001, GSVIVT01013367001, GSVIVT01026586001, GSVIVT01007122001, GSVIVT01031737001, GSVIVT01014067001, GSVIVT01012773001, GSVIVT01017356001, GSVIVT01032735001, …
GO: 0071944	cell periphery	0.0002	26	5	31	GSVIVT01029175001, GSVIVT01025462001, GSVIVT01009155001, GSVIVT01034337001, GSVIVT01014333001, GSVIVT01015278001, GSVIVT01037727001, GSVIVT01027027001, GSVIVT01000156001, GSVIVT01020616001, GSVIVT01031578001, GSVIVT01031601001, GSVIVT01029165001, GSVIVT01029171001, GSVIVT01029162001, GSVIVT01031593001, GSVIVT01024994001, GSVIVT01019729001, GSVIVT01024637001, GSVIVT01024997001, GSVIVT01029166001, …
GO: 0030312	external encapsulating structure	0.00168	24	2	26	GSVIVT01029175001, GSVIVT01025462001, GSVIVT01009155001, GSVIVT01034337001, GSVIVT01015278001, GSVIVT01027027001, GSVIVT01000156001, GSVIVT01020616001, GSVIVT01031578001, GSVIVT01031601001, GSVIVT01029165001, GSVIVT01029171001, GSVIVT01029162001, GSVIVT01031593001, GSVIVT01024994001, GSVIVT01024637001, GSVIVT01024997001, GSVIVT01029166001, GSVIVT01008398001, GSVIVT01029167001, GSVIVT01037887001, …
GO: 0000785	chromatin	0.01059	6	2	8	GSVIVT01011034001, GSVIVT01016577001, GSVIVT01031123001, GSVIVT01025005001, GSVIVT01003139001, GSVIVT01003423001, GSVIVT01002735001, GSVIVT01016576001
GO: 0044435	plastid part	0.01882	19	25	44	GSVIVT01027902001, GSVIVT01006794001, GSVIVT01037765001, GSVIVT01030033001, GSVIVT01006662001, GSVIVT01010306001, GSVIVT01017471001, GSVIVT01029443001, GSVIVT01011171001, GSVIVT01017695001, GSVIVT01025697001, GSVIVT01013367001, GSVIVT01022171001, GSVIVT01025488001, GSVIVT01014067001, GSVIVT01024789001, GSVIVT01010924001, GSVIVT01007985001, GSVIVT01032735001, GSVIVT01027961001, GSVIVT01011149001, …
GO: 0044444	cytoplasmic part	0.01988	66	61	127	GSVIVT01006794001, GSVIVT01030268001, GSVIVT01038580001, GSVIVT01030033001, GSVIVT01012158001, GSVIVT01011185001, GSVIVT01025005001, GSVIVT01035548001, GSVIVT01035113001, GSVIVT01038550001, GSVIVT01006662001, GSVIVT01010306001, GSVIVT01017471001, GSVIVT01027424001, GSVIVT01023980001, GSVIVT01029443001, GSVIVT01011171001, GSVIVT01008398001, GSVIVT01017695001, GSVIVT01028987001, GSVIVT01013367001, …
GO: 0005737	cytoplasm	0.02247	66	61	127	GSVIVT01006794001, GSVIVT01030268001, GSVIVT01038580001, GSVIVT01030033001, GSVIVT01012158001, GSVIVT01011185001, GSVIVT01025005001, GSVIVT01035548001, GSVIVT01035113001, GSVIVT01038550001, GSVIVT01006662001, GSVIVT01010306001, GSVIVT01017471001, GSVIVT01027424001, GSVIVT01023980001, GSVIVT01029443001, GSVIVT01011171001, GSVIVT01008398001, GSVIVT01017695001, GSVIVT01028987001, GSVIVT01013367001, …

## Sheet: molecular_function
molecular_function
GO terms	Gene Ontology term	Corrected P-value (＜0.05)	UP-regulated DEGs	Down-regulated DEGs	Total DEGs	DEGs ID
	W-vs-B
GO: 0003774	motor activity	0.00022	12	0	12	GSVIVT01014585001, GSVIVT01034173001, GSVIVT01014443001, GSVIVT01008217001, GSVIVT01008333001, GSVIVT01025610001, GSVIVT01028062001, GSVIVT01027850001, GSVIVT01033871001, GSVIVT01009178001, GSVIVT01027849001, GSVIVT01021031001
GO: 0004180	carboxypeptidase activity	0.00178	9	0	9	GSVIVT01034949001, GSVIVT01029225001, GSVIVT01032905001, GSVIVT01029226001, GSVIVT01037791001, GSVIVT01029227001, GSVIVT01023688001, GSVIVT01037797001, GSVIVT01012059001
	W-vs-G
GO: 0005515	protein binding	0.00218	50	37	87	GSVIVT01029215001, GSVIVT01008076001, GSVIVT01011185001, GSVIVT01021553001, GSVIVT01033645001, GSVIVT01026491001, GSVIVT01002244001, GSVIVT01023842001, GSVIVT01015036001, GSVIVT01038550001, GSVIVT01016225001, GSVIVT01028987001, GSVIVT01023817001, GSVIVT01021014001, GSVIVT01030056001, GSVIVT01017032001, GSVIVT01030314001, GSVIVT01014857001, GSVIVT01029843001, GSVIVT01012773001, GSVIVT01004465001, …
GO: 0005198	structural molecule activity	0.01232	35	6	41	GSVIVT01007636001, GSVIVT01033421001, GSVIVT01024788001, GSVIVT01015251001, GSVIVT01035350001, GSVIVT01003418001, GSVIVT01033876001, GSVIVT01010311001, GSVIVT01023980001, GSVIVT01006249001, GSVIVT01026787001, GSVIVT01007667001, GSVIVT01036096001, GSVIVT01034313001, GSVIVT01023241001, GSVIVT01010449001, GSVIVT01008028001, GSVIVT01034676001, GSVIVT01020743001, GSVIVT01028661001, GSVIVT01034952001, …
	W-vs-R
GO: 0016798	hydrolase activity, acting on glycosyl bonds	0.00323	24	8	32	GSVIVT01007190001, GSVIVT01027027001, GSVIVT01017644001, GSVIVT01031601001, GSVIVT01029165001, GSVIVT01008398001, GSVIVT01028987001, GSVIVT01035033001, GSVIVT01029173001, GSVIVT01029175001, GSVIVT01023922001, GSVIVT01019523001, GSVIVT01033641001, GSVIVT01034337001, GSVIVT01017279001, GSVIVT01001863001, GSVIVT01031578001, GSVIVT01029162001, GSVIVT01029171001, GSVIVT01013272001, GSVIVT01031593001, …
GO: 0016758	transferase activity, transferring hexosyl groups	0.02418	17	5	22	GSVIVT01027064001, GSVIVT01029175001, GSVIVT01011149001, GSVIVT01031601001, GSVIVT01015018001, GSVIVT01031578001, GSVIVT01029165001, GSVIVT01029171001, GSVIVT01029162001, GSVIVT01020928001, GSVIVT01020215001, GSVIVT01031593001, GSVIVT01029166001, GSVIVT01015745001, GSVIVT01029167001, GSVIVT01027437001, GSVIVT01029173001, GSVIVT01028812001, GSVIVT01008169001, GSVIVT01011634001, GSVIVT01000416001, …

## Sheet: biological_process
biological_process
GO terms	Gene Ontology term	Corrected P-value (＜0.05)	UP-regulated DEGs	Down-regulated DEGs	Total DEGs	DEGs ID
	W-vs-B
GO: 0034728	nucleosome organization	0.00187	9	0	9	GSVIVT01016164001, GSVIVT01031123001, GSVIVT01025019001, GSVIVT01003139001, GSVIVT01002735001, GSVIVT01011034001, GSVIVT01032631001, GSVIVT01025005001, GSVIVT01016576001
GO: 0071824	protein-DNA complex subunit organization	0.00231	9	0	9	GSVIVT01016164001, GSVIVT01031123001, GSVIVT01025019001, GSVIVT01003139001, GSVIVT01002735001, GSVIVT01011034001, GSVIVT01032631001, GSVIVT01025005001, GSVIVT01016576001
GO: 0043933	macromolecular complex subunit organization	0.01025	15	0	15	GSVIVT01016164001, GSVIVT01031123001, GSVIVT01025019001, GSVIVT01019775001, GSVIVT01003139001, GSVIVT01002735001, GSVIVT01029948001, GSVIVT01034503001, GSVIVT01030658001, GSVIVT01011034001, GSVIVT01032631001, GSVIVT01025005001, GSVIVT01020580001, GSVIVT01016576001, GSVIVT01011382001
GO: 0007017	microtubule-based process	0.02412	11	0	11	GSVIVT01014585001, GSVIVT01034173001, GSVIVT01019775001, GSVIVT01018512001, GSVIVT01008217001, GSVIVT01030658001, GSVIVT01025610001, GSVIVT01028062001, GSVIVT01020580001, GSVIVT01033871001, GSVIVT01011382001
GO: 0006779	porphyrin-containing compound biosynthetic process	0.04296	8	0	8	GSVIVT01008643001, GSVIVT01015906001, GSVIVT01002505001, GSVIVT01014388001, GSVIVT01028241001, GSVIVT01032710001, GSVIVT01016719001, GSVIVT01008589001
	W-vs-G
GO: 0034728	nucleosome organization	0.00501	11	2	13	GSVIVT01002746001, GSVIVT01016164001, GSVIVT01031123001, GSVIVT01025019001, GSVIVT01003139001, GSVIVT01002735001, GSVIVT01011701001, GSVIVT01009838001, GSVIVT01011034001, GSVIVT01032631001, GSVIVT01025005001, GSVIVT01003423001, GSVIVT01016576001
GO: 0006457	protein folding	0.00579	7	0	7	GSVIVT01029025001, GSVIVT01017032001, GSVIVT01031526001, GSVIVT01014587001, GSVIVT01016859001, GSVIVT01025490001, GSVIVT01007337001
GO: 0048522	positive regulation of cellular process	0.00588	3	5	8	GSVIVT01007621001, GSVIVT01035829001, GSVIVT01015538001, GSVIVT01037727001, GSVIVT01018979001, GSVIVT01013190001, GSVIVT01009981001, GSVIVT01011060001
GO: 0071824	protein-DNA complex subunit organization	0.00674	11	2	13	GSVIVT01002746001, GSVIVT01016164001, GSVIVT01031123001, GSVIVT01025019001, GSVIVT01003139001, GSVIVT01002735001, GSVIVT01011701001, GSVIVT01009838001, GSVIVT01011034001, GSVIVT01032631001, GSVIVT01025005001, GSVIVT01003423001, GSVIVT01016576001
GO: 0005982	starch metabolic process	0.02788	6	3	9	GSVIVT01022223001, GSVIVT01001863001, GSVIVT01004465001, GSVIVT01025810001, GSVIVT01014681001, GSVIVT01020069001, GSVIVT01013272001, GSVIVT01024263001, GSVIVT01028987001
	W-vs-R
GO: 0044042	glucan metabolic process	0.01167	12	4	16	GSVIVT01029175001, GSVIVT01001863001, GSVIVT01031601001, GSVIVT01031578001, GSVIVT01029165001, GSVIVT01029171001, GSVIVT01029162001, GSVIVT01031593001, GSVIVT01013272001, GSVIVT01020069001, GSVIVT01029166001, GSVIVT01029167001, GSVIVT01028987001, GSVIVT01027437001, GSVIVT01029173001, GSVIVT01000416001
GO: 0034728	nucleosome organization	0.02295	6	2	8	GSVIVT01011034001, GSVIVT01016577001, GSVIVT01031123001, GSVIVT01025005001, GSVIVT01003139001, GSVIVT01003423001, GSVIVT01002735001, GSVIVT01016576001
GO: 0071824	protein-DNA complex subunit organization	0.02751	6	2	8	GSVIVT01011034001, GSVIVT01016577001, GSVIVT01031123001, GSVIVT01025005001, GSVIVT01003139001, GSVIVT01003423001, GSVIVT01002735001, GSVIVT01016576001
