# Supplementary material for: An RNA-Seq Analysis of Grape Plantlets Grown in vitro Reveals Different Responses to Blue, Green, Red LED Light, and White Fluorescent Light
Source: Front Plant Sci. 2017 Jan 31;8:78. doi: 10.3389/fpls.2017.00078 (PMC5281588; doi:10.3389/fpls.2017.00078)
Supplement: Supplementary file 3 [file DataSheet3.XLSX]

## Sheet: KEGG Pathway
Pathway ID	Pathway	DEGs with pathway annotation	Qvalue (＜0.05)	UP-regulated DEGs	Down-regulated DEGs	DEGs ID
	W-vs-B
	Total DEGs with pathway annotation	407 (100%)				GSVIVT01020734001, GSVIVT01009003001, GSVIVT01027142001, GSVIVT01022242001, GSVIVT01016856001, GSVIVT01018539001, GSVIVT01020809001, GSVIVT01023863001, GSVIVT01019325001, GSVIVT01037881001, GSVIVT01032807001, GSVIVT01022254001, GSVIVT01023906001, GSVIVT01008820001, GSVIVT01009581001, GSVIVT01015882001, GSVIVT01001292001, GSVIVT01021237001, GSVIVT01003175001, GSVIVT01009432001, GSVIVT01029167001, …
ko00511	Other glycan degradation	12 (2.95%)	0.0445708	9	3	GSVIVT01000007001, GSVIVT01026341001, GSVIVT01036818001, GSVIVT01025914001, GSVIVT01025913001, GSVIVT01026343001, GSVIVT01000546001, GSVIVT01030528001, GSVIVT01024221001, GSVIVT01004010001, GSVIVT01021149001, GSVIVT01026348001
ko00860	Porphyrin and chlorophyll metabolism	8 (1.97%)	0.0445708	8	0	GSVIVT01015906001, GSVIVT01032710001, GSVIVT01002505001, GSVIVT01014388001, GSVIVT01028241001, GSVIVT01008589001, GSVIVT01008643001, GSVIVT01010106001
	W-vs-G
	Total DEGs with pathway annotation	994 (100%)				GSVIVT01000745001, GSVIVT01000746001, GSVIVT01020215001, GSVIVT01011634001, GSVIVT01007789001, GSVIVT01009175001, GSVIVT01021134001, GSVIVT01009003001, GSVIVT01029443001, GSVIVT01028864001, GSVIVT01032815001, GSVIVT01006618001, GSVIVT01014943001, GSVIVT01005201001, GSVIVT01031393001, GSVIVT01012158001, GSVIVT01038553001, GSVIVT01033976001, GSVIVT01021862001, GSVIVT01016468001, GSVIVT01038705001, …
ko03010	Ribosome	57 (5.73%)	8.08772e-09	48	9	GSVIVT01020743001, GSVIVT01015251001, GSVIVT01033444001, GSVIVT01023241001, GSVIVT01033920001, GSVIVT01018537001, GSVIVT01016112001, GSVIVT01021975001, GSVIVT01018024001, GSVIVT01020727001, GSVIVT01028404001, GSVIVT01031632001, GSVIVT01025478001, GSVIVT01034313001, GSVIVT01010311001, GSVIVT01014320001, GSVIVT01028021001, GSVIVT01016695001, GSVIVT01023196001, GSVIVT01023980001, GSVIVT01033455001, …
ko04712	Circadian rhythm - plant	28 (2.82%)	2.52259e-07	14	14	GSVIVT01024661001, GSVIVT01001405001, GSVIVT01000440001, GSVIVT01001406001, GSVIVT01014471001, GSVIVT01032644001, GSVIVT01008299001, GSVIVT01034001001, GSVIVT01018094001, GSVIVT01008628001, GSVIVT01025544001, GSVIVT01010794001, GSVIVT01027456001, GSVIVT01023585001, GSVIVT01036499001, GSVIVT01025088001, GSVIVT01011652001, GSVIVT01024173001, GSVIVT01033017001, GSVIVT01026956001, GSVIVT01031338001, …
ko00710	Carbon fixation in photosynthetic organisms	16 (1.61%)	0.00401405	6	10	GSVIVT01024174001, GSVIVT01004084001, GSVIVT01015311001, GSVIVT01018820001, GSVIVT01022403001, GSVIVT01024086001, GSVIVT01037043001, GSVIVT01011979001, GSVIVT01028756001, GSVIVT01014837001, GSVIVT01034516001, GSVIVT01014231001, GSVIVT01032942001, GSVIVT01020705001, GSVIVT01034037001, GSVIVT01016373001
ko00940	Phenylpropanoid biosynthesis	45 (4.53%)	0.0083079	25	20	GSVIVT01026986001, GSVIVT01018832001, GSVIVT01013434001, GSVIVT01022100001, GSVIVT01024400001, GSVIVT01031715001, GSVIVT01003143001, GSVIVT01016402001, GSVIVT01037797001, GSVIVT01030881001, GSVIVT01032007001, GSVIVT01028006001, GSVIVT01025703001, GSVIVT01019771001, GSVIVT01029227001, GSVIVT01025724001, GSVIVT01012727001, GSVIVT01032014001, GSVIVT01026054001, GSVIVT01033999001, GSVIVT01022226001, …
ko00500	Starch and sucrose metabolism	43 (4.33%)	0.0132275	29	14	GSVIVT01009980001, GSVIVT01033349001, GSVIVT01000917001, GSVIVT01016667001, GSVIVT01020928001, GSVIVT01013272001, GSVIVT01030881001, GSVIVT01011634001, GSVIVT01014999001, GSVIVT01028042001, GSVIVT01025810001, GSVIVT01032007001, GSVIVT01028006001, GSVIVT01018606001, GSVIVT01001863001, GSVIVT01028041001, GSVIVT01017279001, GSVIVT01032014001, GSVIVT01019664001, GSVIVT01017644001, GSVIVT01018628001, …
ko00260	Glycine, serine and threonine metabolism	15 (1.51%)	0.0335943	9	6	GSVIVT01012702001, GSVIVT01004084001, GSVIVT01038230001, GSVIVT01003859001, GSVIVT01035408001, GSVIVT01031393001, GSVIVT01035407001, GSVIVT01003165001, GSVIVT01005410001, GSVIVT01019873001, GSVIVT01032588001, GSVIVT01016122001, GSVIVT01037237001, GSVIVT01033731001, GSVIVT01011646001
	W-vs-R
	Total DEGs with pathway annotation	451 (100%)				GSVIVT01020215001, GSVIVT01011634001, GSVIVT01021134001, GSVIVT01030268001, GSVIVT01029443001, GSVIVT01028864001, GSVIVT01028236001, GSVIVT01006618001, GSVIVT01012158001, GSVIVT01020565001, GSVIVT01003748001, GSVIVT01018539001, GSVIVT01018086001, GSVIVT01031042001, GSVIVT01027424001, GSVIVT01008595001, GSVIVT01015378001, GSVIVT01020809001, GSVIVT01012209001, GSVIVT01035331001, GSVIVT01013163001, …
ko04712	Circadian rhythm - plant	17 (3.77%)	1.33529e-05	8	9	GSVIVT01001405001, GSVIVT01000440001, GSVIVT01001406001, GSVIVT01014471001, GSVIVT01032644001, GSVIVT01034001001, GSVIVT01025544001, GSVIVT01027456001, GSVIVT01023585001, GSVIVT01036499001, GSVIVT01025088001, GSVIVT01011652001, GSVIVT01033017001, GSVIVT01000521001, GSVIVT01026956001, GSVIVT01035231001, GSVIVT01025087001
