# Supplementary material for: An RNA-Seq Analysis of Grape Plantlets Grown in vitro Reveals Different Responses to Blue, Green, Red LED Light, and White Fluorescent Light
Source: Front Plant Sci. 2017 Jan 31;8:78. doi: 10.3389/fpls.2017.00078 (PMC5281588; doi:10.3389/fpls.2017.00078)
Supplement: Supplementary file 4 [file DataSheet4.xls]

## Sheet: Supplement 4-all.gene.rpkm
GeneID	Length	B1_Uniq_reads_num(8757263)	B1_Coverage	B1_RPKM	B2_Uniq_reads_num(8779496)	B2_Coverage	B2_RPKM	G1_Uniq_reads_num(7803356)	G1_Coverage	G1_RPKM	G2_Uniq_reads_num(8435644)	G2_Coverage	G2_RPKM	R1_Uniq_reads_num(7843899)	R1_Coverage	R1_RPKM	R2_Uniq_reads_num(8391948)	R2_Coverage	R2_RPKM	W1_Uniq_reads_num(8472247)	W1_Coverage	W1_RPKM	W2_Uniq_reads_num(8354680)	W2_Coverage	W2_RPKM	KEGG Orthology	GO Component	GO Function	GO Process	Blast nr
GSVIVT01008288001	1159	267119	0.9974	26318	303656	0.9957	29842.1	190822	0.962	21099.1	163497	0.9793	16722.8	193779	0.9715	21315.3	157414	0.9698	16184.4	180079	0.9724	18339.2	200917	0.9965	20749.3	K01602|1|3e-98|356|vvi:100267942|ribulose-bisphosphate carboxylase small chain [EC:4.1.1.39]	GO:0009536//plastid	GO:0016491//oxidoreductase activity;GO:0016831//carboxy-lyase activity	GO:0043094;GO:0015977//carbon fixation	gi|225455934|ref|XP_002276967.1|/4.427e-97/PREDICTED: ribulose bisphosphate carboxylase small chain, chloroplastic isoform 1 [Vitis vinifera]
GSVIVT01024910001	1860	151524	0.9876	9302.51	148831	0.9935	9114.04	63256	0.9882	4358.2	35806	0.9306	2282.05	114285	0.9978	7833.29	71297	0.9919	4567.68	176606	0.9952	11207.1	169702	0.9903	10920.5	K03064|1|2e-07|56.2|smo:SELMODRAFT_157152|26S proteasome regulatory subunit T4	GO:0009532//plastid stroma	GO:0032559	-	gi|225434859|ref|XP_002282236.1|/0/PREDICTED: ribulose bisphosphate carboxylase/oxygenase activase 2, chloroplastic isoform 1 [Vitis vinifera]
GSVIVT01014340001	825	108990	0.9576	15085.7	104643	0.9455	14447.3	62051	0.9224	9638.59	81197	0.9588	11667.2	90286	0.9624	13951.9	70947	0.9309	10247.5	142135	0.9479	20335.2	141553	0.9527	20536.9	-	-	GO:0043169//cation binding	-	gi|225461447|ref|XP_002284956.1|/7.10721e-34/PREDICTED: metallothionein-like protein-like isoform 1 [Vitis vinifera]
GSVIVT01037703001	2267	84596	0.9969	4261.18	107319	0.9974	5392.07	29144	0.9987	1647.47	38811	0.9903	2029.48	45735	0.9934	2571.97	35010	0.9943	1840.25	98469	0.9938	5126.84	128422	0.9956	6780.44	K14190|1|0.0|845|vvi:100253859|GDP-L-galactose phosphorylase [EC:2.7.7.69]	-	-	-	gi|297737479|emb|CBI26680.3|/0/unnamed protein product [Vitis vinifera]
GSVIVT01016501001	1684	40799	0.9929	2766.55	41965	0.984	2838.41	19968	0.9976	1519.54	16613	0.9846	1169.47	24474	0.9947	1852.81	11428	0.9846	808.659	41947	0.9905	2940.09	44470	0.9745	3160.79	K03064|1|6e-07|54.3|bdi:100835701|26S proteasome regulatory subunit T4	GO:0009532//plastid stroma	GO:0032559	-	gi|296086200|emb|CBI31641.3|/0/unnamed protein product [Vitis vinifera]
GSVIVT01023343001	3723	40798	0.9307	1251.35	60154	0.8977	1840.36	10745	0.8931	369.855	16297	0.8845	518.915	18406	0.9108	630.281	20574	0.8563	658.511	32335	0.9003	1025.14	47208	0.9073	1517.72	K02639|1|2e-66|253|vvi:100249080|ferredoxin	GO:0043231//intracellular membrane-bounded organelle;GO:0031224//intrinsic to membrane	-	-	gi|225448217|ref|XP_002269498.1|/0/PREDICTED: transmembrane 9 superfamily member 3 [Vitis vinifera]
GSVIVT01030053001	1029	35972	0.9563	3991.91	34112	0.8853	3775.92	34634	0.9242	4313.26	37248	0.9086	4291.11	44374	0.9281	5497.7	38938	0.9621	4509.16	22709	0.8533	2604.86	21664	0.9543	2519.96	K08913|1|2e-105|380|vvi:100254533|light-harvesting complex II chlorophyll a/b binding protein 2	GO:0009521;GO:0009507//chloroplast	GO:0005488//binding	GO:0044237//cellular metabolic process	gi|225447576|ref|XP_002271687.1|/2.42772e-104/PREDICTED: chlorophyll a-b binding protein 151, chloroplastic [Vitis vinifera]
GSVIVT01037111001	1294	35848	0.9861	3163.46	43333	0.9969	3814.3	41346	0.9923	4094.66	38816	0.9884	3555.97	46969	0.9915	4627.49	29556	0.9907	2721.75	26082	0.9946	2379.07	32661	0.9892	3021.1	K08916|1|5e-134|476|vvi:100246457|light-harvesting complex II chlorophyll a/b binding protein 5	GO:0009503;GO:0009523//photosystem II;GO:0009570//chloroplast stroma	GO:0046906//tetrapyrrole binding	GO:0009639//response to red or far red light;GO:0006091//generation of precursor metabolites and energy	gi|225459918|ref|XP_002264295.1|/5.83648e-133/PREDICTED: chlorophyll a-b binding protein CP26, chloroplastic [Vitis vinifera]
GSVIVT01020818001	1071	34881	0.9907	3719.04	32718	0.9701	3479.59	40483	0.9869	4843.97	31822	0.9869	3522.25	41823	0.9813	4978.45	23174	0.9599	2578.39	24697	0.9776	2721.8	23211	0.9533	2594.03	K02717|1|3e-122|436|vvi:100262649|photosystem II oxygen-evolving enhancer protein 2	GO:0009523//photosystem II;GO:0009507//chloroplast	GO:0046872//metal ion binding;GO:0016491//oxidoreductase activity	GO:0044237//cellular metabolic process	gi|302143507|emb|CBI22068.3|/1.82379e-126/unnamed protein product [Vitis vinifera]
GSVIVT01032466001	1567	34830	0.9936	2538.14	27386	0.9974	1990.63	29816	0.9483	2438.37	17545	0.9553	1327.29	36922	0.9713	3003.89	14389	0.9553	1094.21	28700	0.9962	2161.79	22362	0.9994	1708.09	K01673|1|0.0|681|vvi:100249137|carbonic anhydrase [EC:4.2.1.1]	GO:0009532//plastid stroma;GO:0009526//plastid envelope;GO:0009534//chloroplast thylakoid;GO:0005576//extracellular region	GO:0046914//transition metal ion binding;GO:0016836//hydro-lyase activity	GO:0010035//response to inorganic substance;GO:0010118//stomatal movement;GO:0050832//defense response to fungus	gi|225452452|ref|XP_002277957.1|/0/PREDICTED: carbonic anhydrase, chloroplastic [Vitis vinifera]
GSVIVT01034123001	2007	33528	0.99	1907.62	30618	0.9751	1737.64	10392	0.9397	663.545	8013	0.9367	473.292	15607	0.9681	991.38	9623	0.9646	571.347	30116	0.9771	1771.13	26685	0.9636	1591.44	K03064|1|2e-06|52.8|bdi:100835701|26S proteasome regulatory subunit T4	GO:0009532//plastid stroma	GO:0032559	-	gi|359481752|ref|XP_002270571.2|/0/PREDICTED: ribulose bisphosphate carboxylase/oxygenase activase 1, chloroplastic-like [Vitis vinifera]
GSVIVT01021405001	553	32807	0.9819	6774.43	46849	0.9837	9649.52	51336	0.9819	11896.4	66215	0.9855	14194.3	59308	0.9819	13672.8	40583	0.9837	8744.93	19732	0.9837	4211.6	29850	0.9837	6460.85	K08912|1|5e-59|224|vvi:100241745|light-harvesting complex II chlorophyll a/b binding protein 1	-	-	-	gi|297740653|emb|CBI30835.3|/2.7309e-78/unnamed protein product [Vitis vinifera]
GSVIVT01003172001	1357	32539	0.9293	2738.14	20105	0.9315	1687.54	25304	0.9801	2389.61	16597	0.9153	1449.88	20739	0.9617	1948.39	12203	0.944	1071.58	24657	0.9366	2144.68	15150	0.9175	1336.3	-	-	-	-	gi|147838052|emb|CAN60921.1|/6.87507e-156/hypothetical protein VITISV_019336 [Vitis vinifera]
GSVIVT01013367001	1822	29324	0.9967	1837.83	27628	0.994	1727.16	9235	0.9989	649.542	3874	0.9989	252.054	11646	0.9973	814.885	3451	0.9962	225.701	51093	0.9978	3309.9	47500	0.9995	3120.44	K03781|1|0.0|1041|vvi:100244516|catalase [EC:1.11.1.6]	GO:0005840//ribosome;GO:0000325//plant-type vacuole;GO:0009526//plastid envelope;GO:0042579//microbody;GO:0031090//organelle membrane	GO:0005275//amine transmembrane transporter activity;GO:0004601//peroxidase activity;GO:0005506//iron ion binding	GO:0009267//cellular response to starvation;GO:0009416//response to light stimulus;GO:0019725//cellular homeostasis;GO:0042743//hydrogen peroxide metabolic process;GO:0015837//amine transport	gi|359491906|ref|XP_002270703.2|/0/PREDICTED: catalase isozyme 1 isoform 1 [Vitis vinifera]
GSVIVT01024174001	1150	28722	0.9991	2851.99	31118	0.9983	3082.08	6525	0.9852	727.112	6561	0.9748	676.323	11648	0.9687	1291.28	8611	0.9887	892.263	43275	0.9991	4441.61	45419	0.9983	4727.26	K01623|1|1e-152|537|vvi:100262354|fructose-bisphosphate aldolase, class I [EC:4.1.2.13]	-	GO:0016832//aldehyde-lyase activity	GO:0006007//glucose catabolic process	gi|297744727|emb|CBI37989.3|/1.4015e-151/unnamed protein product [Vitis vinifera]
GSVIVT01007988001	1144	28492	0.951	2843.99	24463	0.9458	2435.65	43359	0.9519	4857.04	32497	0.986	3367.43	49230	0.9843	5486.2	22235	0.9274	2316.05	21642	0.9476	2232.92	19768	0.9755	2068.27	K08910|1|3e-143|506|vvi:100232934|light-harvesting complex I chlorophyll a/b binding protein 4	GO:0009526//plastid envelope;GO:0043234//protein complex;GO:0009570//chloroplast stroma;GO:0009534//chloroplast thylakoid	GO:0046906//tetrapyrrole binding	GO:0009628//response to abiotic stimulus;GO:0006091//generation of precursor metabolites and energy	gi|297733963|emb|CBI15210.3|/8.17133e-144/unnamed protein product [Vitis vinifera]
GSVIVT01025841001	1590	27166	0.9893	1951.01	21738	0.9805	1557.23	10414	0.9748	839.342	8521	0.9767	635.295	16850	0.9887	1351.05	10511	0.9855	787.742	17520	0.9723	1300.58	13356	0.9937	1005.42	K04035|1|0.0|814|vvi:100241461|magnesium-protoporphyrin IX monomethyl ester (oxidative) cyclase [EC:1.14.13.81]	GO:0009534//chloroplast thylakoid;GO:0009528//plastid inner membrane	GO:0016709//oxidoreductase activity, acting on paired donors, with incorporation or reduction of molecular oxygen, NAD(P)H as one donor, and incorporation of one atom of oxygen;GO:0003676//nucleic acid binding;GO:0046914//transition metal ion binding	GO:0006779//porphyrin-containing compound biosynthetic process	gi|225440242|ref|XP_002283892.1|/0/PREDICTED: magnesium-protoporphyrin IX monomethyl ester [oxidative] cyclase, chloroplastic [Vitis vinifera]
GSVIVT01002809001	1063	26668	0.9868	2864.76	29741	0.9859	3186.78	19320	0.9445	2329.12	25730	0.9727	2869.38	20959	0.9737	2513.65	23764	0.984	2663.93	21750	0.9323	2415.06	23517	0.9887	2648.01	K08901|1|4e-90|329|vvi:100240959|photosystem II oxygen-evolving enhancer protein 3	GO:0009523//photosystem II;GO:0009532//plastid stroma;GO:0009534//chloroplast thylakoid;GO:0005576//extracellular region	-	-	gi|225469185|ref|XP_002275624.1|/5.11992e-89/PREDICTED: oxygen-evolving enhancer protein 3-2, chloroplastic [Vitis vinifera]
GSVIVT01029789001	1102	25842	0.8475	2677.79	27017	0.8475	2792.45	18144	0.8485	2109.94	17310	0.8448	1862.08	23179	0.8884	2681.52	11451	0.8394	1238.22	20297	0.8938	2173.96	21588	0.8593	2344.77	K08917|1|3e-74|276|vvi:100241887|light-harvesting complex II chlorophyll a/b binding protein 6	GO:0009526//plastid envelope;GO:0009523//photosystem II;GO:0031224//intrinsic to membrane;GO:0009570//chloroplast stroma;GO:0009534//chloroplast thylakoid	GO:0046906//tetrapyrrole binding	GO:0006464//cellular protein modification process;GO:0009416//response to light stimulus;GO:0006091//generation of precursor metabolites and energy	gi|296081542|emb|CBI20065.3|/6.20481e-93/unnamed protein product [Vitis vinifera]
GSVIVT01032942001	1430	25115	0.9755	2005.53	30307	0.986	2414	11033	0.9552	988.726	12649	0.9881	1048.58	15919	0.9699	1419.21	15823	0.9811	1318.53	23509	0.9755	1940.44	29647	0.9839	2481.5	K05298|1|9e-144|508|vvi:100246378|glyceraldehyde-3-phosphate dehydrogenase (NADP+) (phosphorylating) [EC:1.2.1.13]	-	GO:0000166//nucleotide binding	GO:0019318//hexose metabolic process	gi|296082231|emb|CBI21236.3|/2.20781e-152/unnamed protein product [Vitis vinifera]
GSVIVT01016295001	1412	24141	0.8931	1952.33	22463	0.9299	1812.02	41459	0.9037	3762.73	29485	0.9072	2475.42	42070	0.9348	3798.44	16014	0.9129	1351.46	21040	0.9051	1758.78	19541	0.9547	1656.47	K08907|1|6e-137|485|vvi:100263275|light-harvesting complex I chlorophyll a/b binding protein 1	GO:0031224//intrinsic to membrane;GO:0009521;GO:0009526//plastid envelope;GO:0009534//chloroplast thylakoid;GO:0009570//chloroplast stroma	GO:0043169//cation binding;GO:0046906//tetrapyrrole binding	GO:0009765//photosynthesis, light harvesting;GO:0009639//response to red or far red light;GO:0006464//cellular protein modification process	gi|225449078|ref|XP_002275552.1|/8.3417e-136/PREDICTED: chlorophyll a-b binding protein 6A, chloroplastic isoform 1 [Vitis vinifera]
GSVIVT01008733001	789	23913	0.9987	3460.9	32834	0.9987	4739.99	34186	0.9987	5552.52	38338	0.9987	5760.16	27525	0.9987	4447.52	22997	0.9987	3473.21	17030	0.9987	2547.65	23653	0.9987	3588.22	K02638|1|3e-77|286|vvi:100248911|plastocyanin	GO:0009507//chloroplast;GO:0009579//thylakoid	GO:0046914//transition metal ion binding	-	gi|225459768|ref|XP_002285904.1|/4.06936e-76/PREDICTED: plastocyanin, chloroplastic isoform 1 [Vitis vinifera]
GSVIVT01010483001	1361	23364	0.9691	1960.29	33268	0.9838	2784.19	28387	0.9927	2672.88	35600	0.9721	3100.8	34245	0.9611	3207.8	26871	0.964	2352.68	20559	0.9831	1782.97	30162	0.9853	2652.6	K08908|1|9e-154|541|vvi:100266036|light-harvesting complex I chlorophyll a/b binding protein 2	GO:0009521;GO:0031224//intrinsic to membrane;GO:0009534//chloroplast thylakoid	GO:0046906//tetrapyrrole binding;GO:0043169//cation binding	GO:0006464//cellular protein modification process;GO:0006091//generation of precursor metabolites and energy	gi|225425420|ref|XP_002277906.1|/1.21731e-152/PREDICTED: chlorophyll a-b binding protein, chloroplastic [Vitis vinifera]
GSVIVT01019114001	1132	21963	0.9876	2215.53	18774	0.9744	1889.04	26602	0.9965	3011.52	21037	0.9876	2203.02	32032	0.9973	3607.49	18480	0.992	1945.33	14482	0.9859	1510.02	12547	0.9744	1326.67	K02699|1|8e-92|335|vvi:100242802|photosystem I subunit XI	GO:0009526//plastid envelope;GO:0009570//chloroplast stroma;GO:0009534//chloroplast thylakoid;GO:0009522//photosystem I	-	GO:0006091//generation of precursor metabolites and energy	gi|225430989|ref|XP_002278780.1|/1.03172e-90/PREDICTED: photosystem I reaction center subunit XI, chloroplastic [Vitis vinifera]
GSVIVT01020484001	726	21889	0.9972	3442.87	29744	0.9725	4666.52	18571	0.978	3278.06	24256	0.9848	3960.63	21840	0.9848	3835.16	21829	0.9835	3582.9	18270	0.9807	2970.32	24824	0.9697	4092.66	K03541|1|1e-65|247|vvi:100243967|photosystem II 10kDa protein	GO:0009523//photosystem II;GO:0009534//chloroplast thylakoid	-	GO:0044237//cellular metabolic process	gi|225462227|ref|XP_002271791.1|/1.38035e-64/PREDICTED: photosystem II 10 kDa polypeptide, chloroplastic [Vitis vinifera]
GSVIVT01035408001	2979	21864	0.9983	838.09	23112	0.9993	883.685	7849	0.998	337.647	7074	0.9993	281.499	15363	0.9983	657.466	8505	0.9993	340.205	24214	0.9993	959.395	25834	0.9993	1037.99	K00281|1|0.0|1739|vvi:100266170|glycine dehydrogenase [EC:1.4.4.2]	GO:0043234//protein complex;GO:0009526//plastid envelope;GO:0005576//extracellular region	GO:0016642;GO:0016628//oxidoreductase activity, acting on the CH-CH group of donors, NAD or NADP as acceptor;GO:0048037//cofactor binding;GO:0032559	GO:0010038//response to metal ion;GO:0006546//glycine catabolic process	gi|359476246|ref|XP_002279590.2|/0/PREDICTED: glycine dehydrogenase [decarboxylating], mitochondrial [Vitis vinifera]
GSVIVT01019377001	926	21733	0.9914	2680.03	24547	0.9978	3019.38	21229	0.987	2937.9	19547	0.9989	2502.37	31506	0.9914	4337.61	17736	0.9957	2282.35	19678	0.9968	2508.25	22097	0.9957	2856.23	K08909|1|1e-59|228|rcu:RCOM_1211480|light-harvesting complex I chlorophyll a/b binding protein 3	GO:0044434;GO:0009579//thylakoid;GO:0016020//membrane	-	-	gi|296090224|emb|CBI40043.3|/4.94251e-90/unnamed protein product [Vitis vinifera]
GSVIVT01017071001	1064	21480	0.9483	2305.28	20776	0.8853	2224.08	21616	0.907	2603.47	22807	0.9295	2541.02	26022	0.9051	3117.93	19073	0.9023	2136.07	13375	0.8966	1483.73	12726	0.8459	1431.6	K02695|1|2e-51|201|vvi:100241224|photosystem I subunit VI	GO:0009570//chloroplast stroma;GO:0009534//chloroplast thylakoid;GO:0009522//photosystem I	-	-	gi|225442607|ref|XP_002284496.1|/2.75858e-50/PREDICTED: photosystem I reaction center subunit VI, chloroplastic isoform 1 [Vitis vinifera]
GSVIVT01021793001	1593	21182	0.99	1518.39	20161	0.963	1441.54	2341	0.9535	188.323	3843	0.9692	285.98	3836	0.963	306.995	5773	0.9548	431.84	18324	0.978	1357.71	17453	0.9787	1311.37	K10046|1|0.0|776|vvi:100233034|GDP-D-mannose 3', 5'-epimerase [EC:5.1.3.18 5.1.3.-]	-	GO:0048037//cofactor binding;GO:0016857//racemase and epimerase activity, acting on carbohydrates and derivatives	GO:0008152//metabolic process	gi|225451338|ref|XP_002279377.1|/0/PREDICTED: GDP-mannose 3,5-epimerase 1 [Vitis vinifera]
GSVIVT01033277001	3609	20795	0.9307	657.966	22475	0.9305	709.322	6481	0.9241	230.13	6647	0.9241	218.334	10423	0.9244	368.192	5877	0.9244	194.047	20774	0.9424	679.414	23476	0.9316	778.587	K03403|1|0.0|1056|vvi:100258964|magnesium chelatase subunit H [EC:6.6.1.1]	-	GO:0051003	GO:0006779//porphyrin-containing compound biosynthetic process	gi|297739658|emb|CBI29840.3|/0/unnamed protein product [Vitis vinifera]
GSVIVT01014842001	585	20417	0.9897	3985.36	15907	0.9607	3097.15	20737	0.9897	4542.64	11547	0.9521	2339.89	24896	0.9761	5425.52	10672	0.9538	2173.84	17545	0.9521	3539.96	14720	0.9436	3011.77	K08905|1|9e-78|287|vvi:100244683|photosystem I subunit V	GO:0009522//photosystem I;GO:0009526//plastid envelope;GO:0009534//chloroplast thylakoid	-	GO:0009767//photosynthetic electron transport chain;GO:0031647//regulation of protein stability;GO:0042548//regulation of photosynthesis, light reaction;GO:0006740//NADPH regeneration	gi|359494249|ref|XP_002264233.2|/2.68026e-85/PREDICTED: photosystem I reaction center subunit V, chloroplastic [Vitis vinifera]
GSVIVT01022158001	2070	19873	0.9899	1096.29	18693	0.9802	1028.58	1177	0.9213	72.866	699	0.9024	40.0303	2588	0.9657	159.39	5086	0.9773	292.781	37911	0.9903	2161.7	35415	0.9942	2047.8	K01858|1|0.0|1018|vvi:100259515|myo-inositol-1-phosphate synthase [EC:5.5.1.4]	GO:0044424//intracellular part	GO:0016872//intramolecular lyase activity	GO:0006644//phospholipid metabolic process;GO:0006020//inositol metabolic process	gi|225438660|ref|XP_002281657.1|/0/PREDICTED: inositol-3-phosphate synthase [Vitis vinifera]
GSVIVT01015596001	510	19730	0.9804	4417.62	10179	0.9941	2273.35	7562	0.9941	1900.14	3469	0.9804	806.336	15431	0.998	3857.38	8314	0.9863	1942.57	14153	0.9471	3275.52	6930	0.9961	1626.42	-	-	-	GO:0010876//lipid localization	gi|312837049|dbj|BAJ34930.1|/7.43194e-26/hypothetical protein [Vitis hybrid cultivar]
GSVIVT01018820001	1361	19074	0.9758	1600.35	30103	0.9904	2519.31	6716	0.964	632.37	9896	0.9735	861.952	10979	0.9816	1028.43	15182	0.9927	1329.25	21475	0.9721	1862.41	35335	0.9912	3107.54	K01623|1|0.0|639|vvi:100852851|fructose-bisphosphate aldolase, class I [EC:4.1.2.13]	-	GO:0016832//aldehyde-lyase activity	GO:0006007//glucose catabolic process	gi|297735045|emb|CBI17407.3|/0/unnamed protein product [Vitis vinifera]
GSVIVT01028481001	788	18982	0.9873	2750.73	9197	0.9543	1329.38	21806	0.9937	3546.24	9893	0.9975	1488.28	22810	0.9873	3690.35	7974	0.9784	1205.83	12085	0.9898	1810.18	5851	0.9695	888.739	K02693|1|2e-37|154|vvi:100256684|photosystem I subunit IV	GO:0009534//chloroplast thylakoid;GO:0009522//photosystem I	-	GO:0044237//cellular metabolic process	gi|225437898|ref|XP_002266424.1|/2.41351e-36/PREDICTED: photosystem I reaction center subunit IV A, chloroplastic-like [Vitis vinifera]
GSVIVT01004084001	3512	18452	0.8596	599.958	15531	0.8986	503.704	7204	0.7953	262.868	4664	0.738	157.429	11425	0.8898	414.734	9325	0.7882	316.396	20075	0.9035	674.687	16658	0.9069	567.726	K14272|1|0.0|970|vvi:100261274|glutamate--glyoxylate aminotransferase [EC:2.6.1.4 2.6.1.2 2.6.1.44 2.6.1.-]	GO:0009532//plastid stroma;GO:0042579//microbody	GO:0048037//cofactor binding;GO:0016846//carbon-sulfur lyase activity;GO:0047635	GO:0008652//cellular amino acid biosynthetic process;GO:0043094	gi|225470587|ref|XP_002273994.1|/0/PREDICTED: alanine aminotransferase 2 isoform 1 [Vitis vinifera]
GSVIVT01019743001	1221	18388	0.9173	1719.69	19985	0.8968	1864.31	17345	0.9009	1820.44	18284	0.9255	1775.16	18720	0.9173	1954.6	24499	0.9058	2390.95	21530	0.9189	2081.28	25219	0.9156	2472.19	K09872|1|3e-145|513|ath:AT3G61430|aquaporin PIP	GO:0031224//intrinsic to membrane	-	GO:0006810//transport	gi|225426442|ref|XP_002274727.1|/7.74599e-164/PREDICTED: aquaporin PIP1-2 [Vitis vinifera]
GSVIVT01016276001	1377	18056	0.9862	1497.34	16058	0.9782	1328.27	5082	0.9804	472.954	5826	0.9768	501.555	5309	0.9898	491.526	8340	0.9768	721.721	19448	0.9906	1667.03	17544	0.9811	1524.98	K09872|1|2e-142|503|rcu:RCOM_1356060|aquaporin PIP	GO:0031224//intrinsic to membrane	-	GO:0006810//transport	gi|55982653|gb|AAV69744.1|/4.54202e-163/aquaporin [Vitis vinifera]
GSVIVT01037237001	1627	17964	0.9877	1260.8	14208	0.9908	994.663	7510	0.9926	591.522	4065	0.9637	296.179	12275	0.9773	961.838	7163	0.9305	524.62	20370	0.9889	1477.76	16721	0.9932	1230.11	K00830|1|0.0|776|vvi:100261927|alanine-glyoxylate transaminase / serine-glyoxylate transaminase / serine-pyruvate transaminase [EC:2.6.1.44 2.6.1.45 2.6.1.51]	-	GO:0048037//cofactor binding;GO:0008483//transaminase activity	-	gi|225436591|ref|XP_002279236.1|/0/PREDICTED: serine--glyoxylate aminotransferase [Vitis vinifera]
GSVIVT01017944001	863	17950	0.9676	2375.12	14626	0.9722	1930.39	28325	0.978	4206.08	16541	0.9942	2272.13	29534	0.9733	4362.94	11006	0.9826	1519.69	12339	0.9687	1687.6	10485	0.9664	1454.21	K02692|1|2e-68|256|vvi:100240928|photosystem I subunit II	GO:0034357	-	-	gi|297737029|emb|CBI26230.3|/1.13004e-77/unnamed protein product [Vitis vinifera]
GSVIVT01021520001	2689	17893	0.9081	759.843	21112	0.9639	894.271	7162	0.9245	341.32	7085	0.8561	312.342	10660	0.836	505.399	11475	0.8419	508.51	19258	0.9483	845.321	22743	0.9636	1012.34	K11517|1|0.0|709|vvi:100232932|(S)-2-hydroxy-acid oxidase [EC:1.1.3.15]	-	GO:0016899//oxidoreductase activity, acting on the CH-OH group of donors, oxygen as acceptor;GO:0000166//nucleotide binding	GO:0008152//metabolic process	gi|225443896|ref|XP_002278104.1|/0/PREDICTED: peroxisomal (S)-2-hydroxy-acid oxidase GLO1 [Vitis vinifera]
GSVIVT01017723001	851	17675	0.9894	2371.71	11332	0.9988	1516.73	16618	0.9471	2502.46	14387	0.9882	2004.11	13414	0.9506	2009.54	11977	0.9565	1677.09	27036	0.9976	3749.85	15891	0.9506	2235.07	-	GO:0044424//intracellular part	-	-	gi|225432248|ref|XP_002271111.1|/9.28986e-93/PREDICTED: uncharacterized protein LOC100251175 isoform 1 [Vitis vinifera]
GSVIVT01008866001	1288	17284	0.9899	1532.36	18958	0.9821	1676.51	9163	0.9837	911.676	9018	0.9519	829.996	14225	0.9938	1408.01	9591	0.9798	887.33	11865	0.9821	1087.31	13800	0.9713	1282.43	K03542|1|6e-105|379|vvi:100245393|photosystem II 22kDa protein	GO:0009534//chloroplast thylakoid	GO:0046906//tetrapyrrole binding;GO:0019840//isoprenoid binding	GO:0009416//response to light stimulus	gi|225459564|ref|XP_002285857.1|/7.4101e-104/PREDICTED: photosystem II 22 kDa protein, chloroplastic [Vitis vinifera]
GSVIVT01020858001	1433	16823	0.5408	1340.57	22475	0.5701	1786.42	5479	0.501	489.975	8940	0.5213	739.559	7632	0.5366	678.985	7689	0.5506	639.383	12208	0.5576	1005.54	16460	0.5687	1374.85	K08912|1|4e-74|277|vvi:100250504|light-harvesting complex II chlorophyll a/b binding protein 1	-	-	-	gi|302143545|emb|CBI22106.3|/1.85381e-74/unnamed protein product [Vitis vinifera]
GSVIVT01016373001	3058	16529	0.4781	617.221	17007	0.4778	633.462	7464	0.4941	312.79	5816	0.4771	225.46	11672	0.4807	486.604	7512	0.4823	292.722	16727	0.4984	645.627	16389	0.499	641.483	K01100|1|0.0|729|vvi:100260169|sedoheptulose-bisphosphatase [EC:3.1.3.37]	GO:0043231//intracellular membrane-bounded organelle	GO:0019203//carbohydrate phosphatase activity	GO:0005975//carbohydrate metabolic process	gi|225466690|ref|XP_002263049.1|/0/PREDICTED: sedoheptulose-1,7-bisphosphatase, chloroplastic [Vitis vinifera]
GSVIVT01018555001	2418	15463	0.9574	730.246	17496	0.9127	824.163	9400	0.938	498.184	10991	0.928	538.844	9300	0.9471	490.337	6868	0.9148	338.463	17337	0.9574	846.29	19595	0.9351	969.972	K00615|1|0.0|933|vvi:100248004|transketolase [EC:2.2.1.1]	GO:0009534//chloroplast thylakoid	GO:0043169//cation binding;GO:0016744	-	gi|147788852|emb|CAN60522.1|/0/hypothetical protein VITISV_005988 [Vitis vinifera]
GSVIVT01011555001	1792	15112	0.9888	962.976	15407	0.9888	979.288	12908	0.9771	923.08	8793	0.9905	581.676	14815	0.9922	1053.98	9192	0.9838	611.236	17186	0.9905	1131.98	17118	0.9888	1143.37	K00855|1|0.0|792|vvi:100244092|phosphoribulokinase [EC:2.7.1.19]	GO:0009536//plastid	GO:0016301//kinase activity;GO:0032559	GO:0015977//carbon fixation;GO:0006796//phosphate-containing compound metabolic process;GO:0044238//primary metabolic process	gi|225470804|ref|XP_002263724.1|/0/PREDICTED: phosphoribulokinase, chloroplastic-like [Vitis vinifera]
GSVIVT01013403001	1882	14951	0.9968	907.157	18551	0.9787	1122.74	9018	0.9936	614.058	11563	0.9841	728.337	12599	0.9787	853.463	12333	0.9942	780.884	15689	0.9554	983.959	20137	0.9841	1280.69	K05298|1|0.0|810|vvi:100259814|glyceraldehyde-3-phosphate dehydrogenase (NADP+) (phosphorylating) [EC:1.2.1.13]	GO:0009536//plastid	GO:0000166//nucleotide binding	GO:0015977//carbon fixation;GO:0019318//hexose metabolic process	gi|225457606|ref|XP_002273754.1|/0/PREDICTED: glyceraldehyde-3-phosphate dehydrogenase B, chloroplastic isoform 1 [Vitis vinifera]
GSVIVT01013763001	1544	14928	0.9942	1104.04	15202	0.9916	1121.46	8775	0.9508	728.314	6226	0.9728	478.017	10154	0.987	838.413	5798	0.956	447.474	12061	0.9573	922.014	12126	0.9566	940.027	K00750|1|5e-12|70.9|rcu:RCOM_1590700|glycogenin glucosyltransferase [EC:2.4.1.186]	-	GO:0035250//UDP-galactosyltransferase activity	-	gi|225425563|ref|XP_002265947.1|/0/PREDICTED: glycogenin-1 isoform 1 [Vitis vinifera]
GSVIVT01036077001	782	14915	0.9936	2177.95	16440	0.9361	2394.56	32836	0.9847	5380.99	15909	0.9719	2411.67	35262	0.9898	5748.68	12717	0.9233	1937.83	10803	0.9795	1630.57	11962	0.9629	1830.91	K14332|1|5e-76|282|vvi:100244962|photosystem I subunit PsaO	GO:0009521;GO:0009536//plastid	-	GO:0009765//photosynthesis, light harvesting	gi|225464874|ref|XP_002273037.1|/5.7922e-75/PREDICTED: uncharacterized protein LOC100244962 isoform 1 [Vitis vinifera]
GSVIVT01021584001	780	14836	0.9051	2171.97	21211	0.9141	3097.4	5414	0.9487	889.492	11154	0.9167	1695.19	8184	0.8654	1337.64	10832	0.9064	1654.82	10207	0.8936	1544.56	14104	0.9	2164.3	K02698|1|8e-57|218|vvi:100261762|photosystem I subunit X	GO:0009521;GO:0031224//intrinsic to membrane;GO:0009534//chloroplast thylakoid	-	GO:0044237//cellular metabolic process	gi|225443988|ref|XP_002280687.1|/1.01973e-55/PREDICTED: photosystem I reaction center subunit psaK, chloroplastic [Vitis vinifera]
GSVIVT01026580001	2117	14587	0.9343	786.822	14206	0.9391	764.331	11747	0.9126	711.09	12596	0.888	705.332	10646	0.9358	641.112	14279	0.9197	803.737	11542	0.9495	643.519	10945	0.8994	618.821	K10355|1|0.0|748|ath:AT5G09810|actin, other eukaryote;K05692|2|0.0|743|pop:POPTR_561252|actin beta/gamma 1	GO:0043232	GO:0032559	-	gi|296088608|emb|CBI37599.3|/0/unnamed protein product [Vitis vinifera]
GSVIVT01034550001	847	13858	0.8182	1868.31	12192	0.8182	1639.54	27419	0.8843	4148.46	14310	0.8442	2002.8	29277	0.9221	4406.68	21910	0.8831	3082.45	15252	0.9256	2125.42	12526	0.8595	1770.11	-	-	-	-	gi|359493124|ref|XP_002265590.2|/4.22157e-29/PREDICTED: uncharacterized protein LOC100250281 isoform 1 [Vitis vinifera]
GSVIVT01023590001	1820	13498	0.9813	846.895	13289	0.9879	831.671	983	0.9692	69.2151	1268	0.9813	82.5904	2156	0.9681	151.024	3853	0.9797	252.27	11785	0.9599	764.292	11412	0.983	750.517	K00131|1|0.0|991|vvi:100260378|glyceraldehyde-3-phosphate dehydrogenase (NADP) [EC:1.2.1.9]	GO:0044424//intracellular part	-	GO:0008152//metabolic process	gi|225445885|ref|XP_002279374.1|/0/PREDICTED: NADP-dependent glyceraldehyde-3-phosphate dehydrogenase [Vitis vinifera]
GSVIVT01026478001	957	13477	0.9467	1608.1	15160	0.9143	1804.34	11591	0.9457	1552.13	10857	0.907	1344.87	13929	0.8882	1855.56	10079	0.9028	1255	11964	0.8997	1475.59	12932	0.9509	1617.42	K02701|1|2e-44|177|pop:POPTR_715775|photosystem I subunit PsaN	GO:0009521	GO:0005515//protein binding	GO:0044237//cellular metabolic process	gi|296088540|emb|CBI37531.3|/2.51806e-52/unnamed protein product [Vitis vinifera]
GSVIVT01014439001	1321	12870	0.8213	1112.52	18731	0.841	1615.06	12861	0.8547	1247.64	19641	0.8425	1762.55	17317	0.8327	1671.24	15457	0.8213	1394.31	9280	0.8176	829.176	13757	0.8138	1246.5	K08914|1|4e-150|529|vvi:100260599|light-harvesting complex II chlorophyll a/b binding protein 3	GO:0009536//plastid	-	GO:0006091//generation of precursor metabolites and energy	gi|225461315|ref|XP_002284493.1|/4.59545e-149/PREDICTED: chlorophyll a-b binding protein 13, chloroplastic-like [Vitis vinifera]
GSVIVT01037740001	631	12692	0.8954	2296.85	12511	0.9128	2258.36	14339	0.9033	2912.11	15263	0.9794	2867.43	14160	0.9414	2860.89	57345	0.9889	10829.4	11226	0.9255	2099.89	10997	0.9049	2086	-	-	-	-	gi|359494088|ref|XP_002276878.2|/1.18298e-15/PREDICTED: uncharacterized protein LOC100260620 isoform 1 [Vitis vinifera]
GSVIVT01007521001	1624	12425	0.7512	873.659	15333	0.7525	1075.4	7938	0.7445	626.388	11778	0.7518	859.74	7366	0.7512	578.247	12812	0.7555	940.087	8661	0.7549	629.482	11096	0.7839	817.807	K00134|1|2e-176|617|vvi:100233024|glyceraldehyde 3-phosphate dehydrogenase [EC:1.2.1.12]	GO:0030312//external encapsulating structure;GO:0031981//nuclear lumen;GO:0009536//plastid;GO:0016020//membrane	GO:0046914//transition metal ion binding;GO:0000166//nucleotide binding	GO:0006007//glucose catabolic process;GO:0006952//defense response;GO:0010038//response to metal ion	gi|297733609|emb|CBI14856.3|/0/unnamed protein product [Vitis vinifera]
GSVIVT01006065001	940	12366	0.9872	1502.22	11480	0.9915	1391.06	9286	0.9968	1265.96	7291	0.9979	919.477	9896	0.9851	1342.15	25464	0.9936	3228.02	21133	0.9915	2653.6	18891	0.9936	2405.46	K05933|1|1e-77|287|vvi:100232928|aminocyclopropanecarboxylate oxidase [EC:1.14.17.4]	-	-	-	gi|359497730|ref|XP_002273430.2|/7.82718e-75/PREDICTED: 1-aminocyclopropane-1-carboxylate oxidase [Vitis vinifera]
GSVIVT01022210001	3134	12196	0.9566	444.375	12794	0.9636	464.984	4316	0.9489	176.482	3934	0.9391	148.805	6316	0.9518	256.928	5650	0.9426	214.826	11649	0.9668	438.724	12025	0.9834	459.258	K08869|1|8e-131|466|osa:4346513|aarF domain-containing kinase;K13457|4|3e-93|342|vvi:100252764|disease resistance protein RPM1	GO:0043231//intracellular membrane-bounded organelle	-	-	gi|296082487|emb|CBI21492.3|/0/unnamed protein product [Vitis vinifera]
GSVIVT01000596001	4156	12161	0.8549	334.138	8593	0.7731	235.505	11054	0.826	340.849	5562	0.8876	158.649	11690	0.6177	358.597	4456	0.7077	127.764	9487	0.679	269.435	6767	0.6547	194.891	K02723|1|3e-41|137|vvi:100252545|photosystem II PsbY protein	GO:0009521;GO:0031224//intrinsic to membrane	GO:0046914//transition metal ion binding	GO:0044237//cellular metabolic process	gi|296081406|emb|CBI16839.3|/0/unnamed protein product [Vitis vinifera]
GSVIVT01001971001	1125	12102	0.9724	1228.39	16889	0.9956	1709.94	6980	0.9662	795.099	10276	0.9591	1082.81	7253	0.9751	821.927	10276	0.9938	1088.45	19836	0.9884	2081.15	28570	0.9938	3039.68	K08770|1|6e-140|495|mtr:MTR_8g018230|ubiquitin C	GO:0044424//intracellular part	-	GO:0043412//macromolecule modification;GO:0010033//response to organic substance;GO:0032502//developmental process	gi|413935668|gb|AFW70219.1|/9.75374e-142/polyubiquitin-like protein [Zea mays]
GSVIVT01036773001	1923	12009	0.9854	713.114	14976	0.9704	887.048	5985	0.9756	398.844	7741	0.9953	477.199	8676	0.9906	575.186	6423	0.9896	398.012	9982	0.9823	612.688	12805	0.9631	797.022	K00927|1|0.0|841|vvi:100249576|phosphoglycerate kinase [EC:2.7.2.3]	GO:0030312//external encapsulating structure;GO:0009532//plastid stroma;GO:0009526//plastid envelope;GO:0005576//extracellular region	GO:0016301//kinase activity;GO:0032559	GO:0006007//glucose catabolic process;GO:0010038//response to metal ion;GO:0006796//phosphate-containing compound metabolic process;GO:0015977//carbon fixation;GO:0006950//response to stress	gi|225464995|ref|XP_002263796.1|/0/PREDICTED: phosphoglycerate kinase, chloroplastic isoform 1 [Vitis vinifera]
GSVIVT01000743001	921	11804	0.9859	1463.53	14841	0.975	1835.41	13168	0.9739	1832.22	14292	0.975	1839.56	14192	0.9707	1964.5	11125	0.9772	1439.39	11650	0.9783	1493.03	14146	0.9837	1838.42	K02721|1|2e-50|197|vvi:100256361|photosystem II PsbW protein	GO:0009521;GO:0009534//chloroplast thylakoid	-	-	gi|225437235|ref|XP_002282059.1|/2.46806e-49/PREDICTED: photosystem II reaction center W protein, chloroplastic [Vitis vinifera]
GSVIVT01014074001	940	11660	0.8862	1416.45	18354	0.9223	2223.99	4275	0.8628	582.81	9396	0.9096	1184.94	8751	0.9021	1186.86	12819	0.9277	1625.04	5084	0.8904	638.38	8326	0.9074	1060.18	K08912|1|3e-98|356|vvi:100245214|light-harvesting complex II chlorophyll a/b binding protein 1	-	-	-	gi|225461832|ref|XP_002285646.1|/4.28782e-97/PREDICTED: chlorophyll a-b binding protein 40, chloroplastic [Vitis vinifera]
GSVIVT01034612001	2030	11547	0.9709	649.538	12773	0.902	716.683	13213	0.9606	834.111	18381	0.936	1073.38	10422	0.9493	654.52	14912	0.9015	875.341	13939	0.9576	810.47	14562	0.9148	858.608	K09503|1|0.0|662|vvi:100233131|DnaJ homolog subfamily A member 2	GO:0016020//membrane;GO:0044424//intracellular part	GO:0043169//cation binding;GO:0005515//protein binding;GO:0032559	GO:0006950//response to stress;GO:0044267//cellular protein metabolic process	gi|225463715|ref|XP_002263156.1|/0/PREDICTED: dnaJ protein homolog [Vitis vinifera]
GSVIVT01009624001	1243	11318	0.9702	1039.75	13419	0.9767	1229.64	9954	0.9606	1026.23	11421	0.967	1089.22	12429	0.9646	1274.77	8095	0.971	776.038	8594	0.9638	816.067	9874	0.9324	950.807	K02716|1|5e-145|512|vvi:100260811|photosystem II oxygen-evolving enhancer protein 1	GO:0009523//photosystem II;GO:0009507//chloroplast	-	GO:0015979//photosynthesis	gi|302142419|emb|CBI19622.3|/3.70992e-153/unnamed protein product [Vitis vinifera]
GSVIVT01021406001	1848	11082	0.5492	684.775	11732	0.54	723.104	8522	0.8128	590.96	10932	0.6001	701.261	14182	0.7365	978.371	8303	0.5568	535.39	6271	0.5411	400.531	6638	0.5211	429.938	K08912|1|7e-33|140|rcu:RCOM_1214080|light-harvesting complex II chlorophyll a/b binding protein 1	GO:0044464//cell part	-	GO:0044237//cellular metabolic process	gi|147857735|emb|CAN78668.1|/7.12258e-109/hypothetical protein VITISV_031288 [Vitis vinifera]
GSVIVT01036277001	984	10918	0.8862	1267.01	11091	0.875	1283.83	5515	0.9157	718.239	7954	0.8689	958.235	7025	0.9116	910.163	6727	0.9096	814.636	5835	0.8506	699.918	5584	0.8689	679.236	K02721|1|5e-53|206|vvi:100265702|photosystem II PsbW protein	GO:0009521;GO:0009534//chloroplast thylakoid	-	-	gi|225453018|ref|XP_002264508.1|/5.84097e-52/PREDICTED: photosystem II reaction center W protein, chloroplastic [Vitis vinifera]
GSVIVT01012727001	1388	10837	0.951	891.561	6190	0.9359	507.962	13582	0.9856	1253.99	9874	0.9791	843.306	13886	0.9402	1275.43	9786	0.9726	840.143	5401	0.9733	459.289	3398	0.9524	293.025	K00430|1|5e-151|363|vvi:100241814|peroxidase [EC:1.11.1.7]	-	GO:0005506//iron ion binding;GO:0003824//catalytic activity;GO:0016209//antioxidant activity	GO:0008152//metabolic process;GO:0006950//response to stress	gi|225444515|ref|XP_002274769.1|/5.91677e-150/PREDICTED: peroxidase 42 isoform 1 [Vitis vinifera]
GSVIVT01027447001	1121	10801	0.9616	1100.25	8919	0.9679	906.235	9175	0.9625	1048.86	6213	0.9715	657.018	9177	0.9563	1043.67	5163	0.9251	548.825	11218	0.9804	1181.17	9286	0.9884	991.501	-	GO:0009526//plastid envelope;GO:0009534//chloroplast thylakoid;GO:0009522//photosystem I;GO:0000229	-	GO:0009725//response to hormone stimulus;GO:0009767//photosynthetic electron transport chain	gi|225453634|ref|XP_002266107.1|/3.87599e-74/PREDICTED: thylakoid membrane phosphoprotein 14 kDa, chloroplastic [Vitis vinifera]
GSVIVT01007996001	1299	10443	0.9669	918.011	12452	0.9623	1091.84	4783	0.9584	471.856	5823	0.9723	531.397	6108	0.9661	599.457	3504	0.96	321.434	7285	0.97	661.945	8898	0.9569	819.886	K10960|1|1e-179|627|vvi:100243277|geranylgeranyl reductase [EC:1.3.1.83]	GO:0009534//chloroplast thylakoid	GO:0016627//oxidoreductase activity, acting on the CH-CH group of donors;GO:0050662//coenzyme binding	GO:0042360//vitamin E metabolic process;GO:0006399//tRNA metabolic process;GO:0006779//porphyrin-containing compound biosynthetic process;GO:0008654//phospholipid biosynthetic process	gi|297733970|emb|CBI15217.3|/0/unnamed protein product [Vitis vinifera]
GSVIVT01014407001	1672	10315	0.9898	704.473	11435	0.9695	778.987	3126	0.9516	239.591	3463	0.9647	245.526	3824	0.9731	291.575	5140	0.942	366.323	13760	0.9707	971.367	14975	0.9635	1072.01	K13348|1|6e-22|103|cme:CMS031C|protein Mpv17	GO:0031224//intrinsic to membrane;GO:0009536//plastid	-	-	gi|225461355|ref|XP_002284644.1|/1.18332e-178/PREDICTED: uncharacterized protein LOC100253839 [Vitis vinifera]
GSVIVT01034174001	728	10307	0.9588	1616.71	13570	0.9808	2123.14	3315	0.9766	583.54	5835	0.9821	950.148	4555	0.9176	797.673	8058	0.9794	1318.96	3660	0.9286	593.405	4635	0.9602	762.059	-	-	GO:0043169//cation binding	-	gi|147817659|emb|CAN60160.1|/2.82407e-41/hypothetical protein VITISV_007130 [Vitis vinifera]
GSVIVT01033933001	1469	10151	0.9217	789.076	7750	0.9374	600.911	7978	0.9278	695.97	5883	0.9108	474.743	8288	0.889	719.277	4449	0.8924	360.892	5224	0.8652	419.742	3807	0.919	310.192	K03386|1|2e-137|487|vvi:100259748|peroxiredoxin (alkyl hydroperoxide reductase subunit C) [EC:1.11.1.15]	GO:0043231//intracellular membrane-bounded organelle	GO:0016705//oxidoreductase activity, acting on paired donors, with incorporation or reduction of molecular oxygen;GO:0016209//antioxidant activity	GO:0008152//metabolic process;GO:0019725//cellular homeostasis	gi|297740188|emb|CBI30370.3|/1.22019e-137/unnamed protein product [Vitis vinifera]
GSVIVT01020132001	1468	10084	0.9939	784.401	8080	0.9952	626.925	1604	0.9748	140.022	1193	0.9871	96.3377	2353	0.9905	204.345	3183	0.9864	258.373	19862	0.9952	1596.98	15037	0.998	1226.04	-	GO:0043231//intracellular membrane-bounded organelle	GO:0003676//nucleic acid binding;GO:0046914//transition metal ion binding	GO:0010038//response to metal ion;GO:0009725//response to hormone stimulus;GO:0006970//response to osmotic stress	gi|147793149|emb|CAN73090.1|/1.6979e-139/hypothetical protein VITISV_028723 [Vitis vinifera]
GSVIVT01017868001	1924	10003	0.9356	593.686	9564	0.9132	566.194	4957	0.9361	330.166	7067	0.9802	435.423	6835	0.9647	452.899	5495	0.9236	340.33	7057	0.9335	432.929	6453	0.9475	401.446	K01915|1|0.0|874|vvi:100261413|glutamine synthetase [EC:6.3.1.2]	GO:0009536//plastid	GO:0016211;GO:0032559	GO:0006541//glutamine metabolic process	gi|225432496|ref|XP_002279497.1|/0/PREDICTED: glutamine synthetase leaf isozyme, chloroplastic [Vitis vinifera]
GSVIVT01032127001	1221	9681	0.769	905.391	22982	0.8583	2143.89	2679	0.8354	281.174	14707	0.7314	1427.87	3243	0.7862	338.61	11696	0.8337	1141.46	6344	0.7699	613.266	16116	0.7862	1579.84	-	GO:0044464//cell part	-	-	gi|297736274|emb|CBI24912.3|/3.62981e-28/unnamed protein product [Vitis vinifera]
GSVIVT01020689001	2406	9465	0.9036	449.217	11148	0.9539	527.754	10288	0.9352	547.966	12128	0.9464	597.551	7619	0.9277	403.711	9562	0.9335	473.577	9546	0.9672	468.303	10307	0.9231	512.751	K00053|1|0.0|1062|vvi:100262542|ketol-acid reductoisomerase [EC:1.1.1.86]	GO:0030312//external encapsulating structure;GO:0009532//plastid stroma;GO:0009526//plastid envelope;GO:0005576//extracellular region	GO:0046914//transition metal ion binding;GO:0016616//oxidoreductase activity, acting on the CH-OH group of donors, NAD or NADP as acceptor;GO:0042802//identical protein binding;GO:0050661//NADP binding	GO:0010038//response to metal ion;GO:0008652//cellular amino acid biosynthetic process	gi|225446579|ref|XP_002280094.1|/0/PREDICTED: ketol-acid reductoisomerase, chloroplastic [Vitis vinifera]
GSVIVT01031301001	1771	9305	0.974	599.97	4993	0.9927	321.124	5588	0.974	404.349	2877	0.974	192.576	5632	0.9723	405.426	4376	0.9938	294.439	10191	0.9814	679.203	5372	0.9932	363.068	K03083|1|0.0|791|rcu:RCOM_1345100|glycogen synthase kinase 3 beta [EC:2.7.11.26];K00924|2|0.0|790|aly:ARALYDRAFT_489503|[EC:2.7.1.-]	-	GO:0004672//protein kinase activity;GO:0032559	GO:0006464//cellular protein modification process	gi|225450484|ref|XP_002280673.1|/0/PREDICTED: shaggy-related protein kinase alpha [Vitis vinifera]
GSVIVT01035525001	2907	9272	0.9869	364.217	8928	0.9873	349.816	4001	0.9783	176.377	4448	0.9876	181.385	4538	0.978	199.016	10478	0.9876	429.507	10210	0.9787	414.555	9539	0.99	392.761	K01535|1|0.0|1291|vvi:100254244|H+-transporting ATPase [EC:3.6.3.6]	GO:0031224//intrinsic to membrane	GO:0042625//ATPase activity, coupled to transmembrane movement of ions;GO:0032559	GO:0009206;GO:0006811//ion transport;GO:0009207	gi|296081761|emb|CBI20766.3|/0/unnamed protein product [Vitis vinifera]
GSVIVT01031230001	2999	9196	0.9813	350.15	9592	0.9663	364.303	17036	0.9753	727.964	15200	0.9843	600.826	18821	0.968	800.082	10221	0.984	406.12	12290	0.9963	483.701	14124	0.9647	563.704	K01507|1|0.0|1425|vvi:100233104|inorganic pyrophosphatase [EC:3.6.1.1]	GO:0016021//integral to membrane	GO:0046872//metal ion binding;GO:0015405;GO:0016628//oxidoreductase activity, acting on the CH-CH group of donors, NAD or NADP as acceptor;GO:0016462//pyrophosphatase activity	GO:0006818//hydrogen transport;GO:0008152//metabolic process	gi|225450609|ref|XP_002282358.1|/0/PREDICTED: pyrophosphate-energized vacuolar membrane proton pump 1 [Vitis vinifera]
GSVIVT01014388001	1500	9094	0.9853	692.302	9616	0.994	730.186	16942	0.996	1447.41	23390	0.9953	1848.51	20659	0.9933	1755.84	16903	0.998	1342.8	1557	0.9913	122.518	1674	0.992	133.578	K00218|1|0.0|714|vvi:100255647|protochlorophyllide reductase [EC:1.3.1.33]	GO:0009536//plastid	GO:0016628//oxidoreductase activity, acting on the CH-CH group of donors, NAD or NADP as acceptor	GO:0006779//porphyrin-containing compound biosynthetic process	gi|359493870|ref|XP_002284769.2|/0/PREDICTED: protochlorophyllide reductase, chloroplastic-like [Vitis vinifera]
GSVIVT01032702001	792	9047	0.9495	1304.4	13262	0.9811	1907.28	65	0.8194	10.5174	103	0.9609	15.4168	169	0.8346	27.2038	151	0.9407	22.719	8404	0.9545	1252.46	11213	0.9962	1694.6	-	GO:0043231//intracellular membrane-bounded organelle	GO:0046914//transition metal ion binding;GO:0003676//nucleic acid binding	-	gi|225448647|ref|XP_002279538.1|/2.73635e-88/PREDICTED: uncharacterized protein LOC100241651 [Vitis vinifera]
GSVIVT01025812001	992	8983	0.8891	1034.05	620	0.8085	71.1886	7479	0.88	966.163	369	0.7641	44.0957	8562	0.8861	1100.35	124	0.4929	14.8952	11019	0.8367	1311.09	394	0.6431	47.5395	-	GO:0009536//plastid	-	-	gi|358346026|ref|XP_003637074.1|/5.25571e-74/Cell wall-associated hydrolase, partial [Medicago truncatula]
GSVIVT01007976001	1818	8570	0.9604	538.293	9903	0.9241	620.445	4815	0.8773	339.407	4462	0.7585	290.949	6938	0.9246	486.529	6149	0.7563	403.04	8704	0.9692	565.101	10350	0.956	681.423	K01783|1|7e-139|489|vvi:100267206|ribulose-phosphate 3-epimerase [EC:5.1.3.1]	GO:0009532//plastid stroma;GO:0009526//plastid envelope;GO:0009534//chloroplast thylakoid;GO:0005576//extracellular region	GO:0005488//binding;GO:0016857//racemase and epimerase activity, acting on carbohydrates and derivatives	GO:0006007//glucose catabolic process;GO:0051707//response to other organism;GO:0015977//carbon fixation;GO:0003006//developmental process involved in reproduction;GO:0006950//response to stress	gi|297733953|emb|CBI15200.3|/1.64459e-150/unnamed protein product [Vitis vinifera]
GSVIVT01006770001	2854	8428	0.9888	337.211	6408	0.9912	255.74	5803	0.9769	260.566	4444	0.9919	184.587	8990	0.9909	401.582	7035	0.993	293.729	4998	0.9909	206.702	4137	0.9916	173.501	-	GO:0016020//membrane	-	-	gi|359496777|ref|XP_002265108.2|/0/PREDICTED: uncharacterized protein LOC100252003 [Vitis vinifera]
GSVIVT01007638001	1134	8347	0.9101	840.522	7714	0.9101	774.813	4065	0.9101	459.374	3197	0.9101	334.204	4329	0.9101	486.679	1858	0.9092	195.24	7584	0.9101	789.381	7275	0.9101	767.874	K02358|1|5e-103|372|vvi:100244975|elongation factor Tu	GO:0009536//plastid	GO:0000166//nucleotide binding	GO:0006412//translation	gi|297733695|emb|CBI14942.3|/1.20388e-147/unnamed protein product [Vitis vinifera]
GSVIVT01024010001	1256	8341	0.9857	758.333	9616	0.992	872.038	11611	0.9745	1184.67	16003	0.9729	1510.41	11140	0.9865	1130.74	20417	0.992	1937.04	7514	0.9873	706.127	9108	0.9873	867.968	K09872|1|6e-142|502|ath:AT4G35100|aquaporin PIP	GO:0031224//intrinsic to membrane	-	GO:0006810//transport	gi|374341145|gb|AEZ35023.1|/1.5272e-154/plasma membrane 2;2 aquaporin [Vitis vinifera]
GSVIVT01031930001	1615	8320	0.982	588.278	5938	0.9728	418.792	645	0.9319	51.1806	554	0.9548	40.6648	699	0.9102	55.1789	1133	0.9523	83.5978	9078	0.9777	663.467	6095	0.9994	451.722	K08150|1|6e-47|163|gmx:100802679|MFS transporter, SP family, solute carrier family 2 (myo-inositol transporter), member 13	GO:0031224//intrinsic to membrane	GO:0016491//oxidoreductase activity;GO:0022857//transmembrane transporter activity	GO:0006810//transport	gi|359475274|ref|XP_003631630.1|/0/PREDICTED: polyol transporter 5-like [Vitis vinifera]
GSVIVT01031289001	2292	8267	0.4354	411.875	9712	0.4777	482.641	7748	0.4664	433.205	11231	0.4542	580.879	7000	0.4485	389.36	9926	0.4725	516.056	10180	0.4764	524.245	10954	0.4555	572.043	K07977|1|1e-100|366|vvi:100242458|Arf/Sar family, other	GO:0044464//cell part	-	-	gi|296089819|emb|CBI39638.3|/0/unnamed protein product [Vitis vinifera]
GSVIVT01008331001	2419	8011	0.9979	378.166	8485	0.9955	399.527	5966	0.9826	316.057	9419	0.9872	461.584	6548	0.9839	345.097	4927	0.9868	242.708	6120	0.9897	298.619	6107	0.9917	302.178	K03283|1|0.0|1038|ath:AT4G24280|heat shock 70kDa protein 1/8	GO:0009532//plastid stroma	GO:0005515//protein binding;GO:0016628//oxidoreductase activity, acting on the CH-CH group of donors, NAD or NADP as acceptor;GO:0032559	GO:0050896//response to stimulus;GO:0044267//cellular protein metabolic process	gi|225456004|ref|XP_002279101.1|/0/PREDICTED: stromal 70 kDa heat shock-related protein, chloroplastic-like [Vitis vinifera]
GSVIVT01021114001	1829	7959	0.9027	496.908	9190	0.9054	572.311	6484	0.8989	454.305	7532	0.895	488.178	7520	0.9032	524.17	7221	0.8945	470.458	7293	0.9027	470.645	8719	0.9005	570.589	K15283|1|0.0|803|vvi:100257292|solute carrier family 35, member E1	GO:0009941//chloroplast envelope;GO:0031224//intrinsic to membrane	GO:0005342//organic acid transmembrane transporter activity;GO:0015145//monosaccharide transmembrane transporter activity	GO:0015717//triose phosphate transport;GO:0009642//response to light intensity;GO:0015711//organic anion transport	gi|225443598|ref|XP_002278829.1|/0/PREDICTED: triose phosphate/phosphate translocator TPT, chloroplastic [Vitis vinifera]
GSVIVT01001969001	653	7828	0.9234	1368.89	13278	0.9234	2316.06	5495	0.9219	1078.38	7954	0.9234	1443.96	5721	0.9219	1116.93	6332	0.9234	1155.49	12813	0.9234	2316	22010	0.9234	4034.38	K08770|1|1e-65|139|vvi:100267431|ubiquitin C	GO:0043231//intracellular membrane-bounded organelle	-	GO:0043412//macromolecule modification;GO:0010033//response to organic substance;GO:0032502//developmental process	gi|297735959|emb|CBI23933.3|/8.28881e-68/unnamed protein product [Vitis vinifera]
GSVIVT01038078001	1445	7781	0.9979	614.892	10580	0.982	833.966	4141	0.9958	367.245	3530	0.9765	289.593	5839	0.9979	515.156	4854	0.9896	400.285	8528	0.9979	696.596	10800	0.9979	894.594	K11517|1|0.0|684|vvi:100244701|(S)-2-hydroxy-acid oxidase [EC:1.1.3.15]	-	GO:0016899//oxidoreductase activity, acting on the CH-OH group of donors, oxygen as acceptor;GO:0000166//nucleotide binding	GO:0008152//metabolic process	gi|225462096|ref|XP_002277249.1|/0/PREDICTED: peroxisomal (S)-2-hydroxy-acid oxidase GLO1 [Vitis vinifera]
GSVIVT01015111001	3274	7710	0.8259	268.91	14533	0.8119	505.6	4539	0.8207	177.664	9239	0.8555	334.525	6079	0.8403	236.713	8372	0.8598	304.711	5825	0.8375	210	11027	0.8699	403.133	K07466|1|0.0|1186|vvi:100268119|replication factor A1	GO:0043231//intracellular membrane-bounded organelle;GO:0000785//chromatin	GO:0003676//nucleic acid binding	GO:0007276//gamete generation;GO:0006310//DNA recombination;GO:0048229//gametophyte development;GO:0007127//meiosis I	gi|225444784|ref|XP_002278273.1|/0/PREDICTED: replication protein A 70 kDa DNA-binding subunit [Vitis vinifera]
GSVIVT01018476001	2600	7634	0.9615	335.282	7044	0.9592	308.586	5518	0.9519	271.974	7762	0.9554	353.901	4515	0.9527	221.387	5953	0.9412	272.835	4996	0.9592	226.804	4198	0.9631	193.259	K00700|1|4e-63|241|vvi:100254475|1,4-alpha-glucan branching enzyme [EC:2.4.1.18];K12823|2|6e-60|231|bdi:100840811|ATP-dependent RNA helicase DDX5/DBP2 [EC:3.6.4.13]	GO:0031981//nuclear lumen	GO:0003676//nucleic acid binding;GO:0019899//enzyme binding;GO:0042623//ATPase activity, coupled;GO:0032559	GO:0044260	gi|359490274|ref|XP_002269873.2|/0/PREDICTED: DEAD-box ATP-dependent RNA helicase 7-like [Vitis vinifera]
GSVIVT01009241001	2231	7605	0.9937	389.252	11035	0.9973	563.382	2523	0.9852	144.923	4346	0.9933	230.926	3141	0.978	179.488	3542	0.9897	189.185	7268	0.9901	384.518	9975	0.9924	535.16	K02492|1|0.0|845|vvi:100259052|glutamyl-tRNA reductase [EC:1.2.1.70]	GO:0009536//plastid	GO:0016620//oxidoreductase activity, acting on the aldehyde or oxo group of donors, NAD or NADP as acceptor;GO:0016616//oxidoreductase activity, acting on the CH-OH group of donors, NAD or NADP as acceptor;GO:0000166//nucleotide binding	GO:0009314//response to radiation;GO:0006779//porphyrin-containing compound biosynthetic process	gi|302142113|emb|CBI19316.3|/0/unnamed protein product [Vitis vinifera]
GSVIVT01031526001	2278	7583	0.9342	380.118	7438	0.9091	371.906	5608	0.9513	315.481	9960	0.9456	518.307	5104	0.9104	285.644	2987	0.8876	156.25	3436	0.9276	178.033	3653	0.9293	191.94	K04077|1|2e-133|474|smo:SELMODRAFT_165043|chaperonin GroEL	GO:0009536//plastid	GO:0005515//protein binding;GO:0032559	GO:0006457//protein folding	gi|297734943|emb|CBI17177.3|/0/unnamed protein product [Vitis vinifera]
GSVIVT01019684001	2182	7544	0.9661	394.801	7724	0.9423	403.198	2348	0.9129	137.899	2543	0.8726	138.157	3229	0.9505	188.661	2515	0.9019	137.347	6372	0.9019	344.685	6648	0.9189	364.675	-	GO:0043231//intracellular membrane-bounded organelle	-	-	gi|225426534|ref|XP_002278777.1|/0/PREDICTED: uncharacterized protein LOC100247984 isoform 1 [Vitis vinifera]
GSVIVT01030494001	3661	7463	0.95	232.78	5698	0.95	177.277	2462	0.8454	86.1801	1954	0.9503	63.2713	3349	0.8924	116.623	3387	0.9574	110.243	13629	0.9631	439.406	10287	0.9593	336.325	K14638|1|7e-123|440|ppp:PHYPADRAFT_189464|solute carrier family 15 (peptide/histidine transporter), member 3/4	GO:0044464//cell part	GO:0016798//hydrolase activity, acting on glycosyl bonds	GO:0044238//primary metabolic process;GO:0015833//peptide transport	gi|297739204|emb|CBI28855.3|/0/unnamed protein product [Vitis vinifera]
GSVIVT01029971001	3537	7440	0.8705	240.198	6384	0.9005	205.583	5761	0.8157	208.728	5310	0.8267	177.968	6655	0.8292	239.873	5311	0.8793	178.928	6416	0.8649	214.107	5777	0.883	195.496	K00549|1|0.0|1516|vvi:100248500|5-methyltetrahydropteroyltriglutamate--homocysteine methyltransferase [EC:2.1.1.14]	GO:0044424//intracellular part	GO:0046914//transition metal ion binding;GO:0008172	GO:0006730//one-carbon metabolic process;GO:0000097//sulfur amino acid biosynthetic process	gi|225439223|ref|XP_002276438.1|/0/PREDICTED: 5-methyltetrahydropteroyltriglutamate--homocysteine methyltransferase [Vitis vinifera]
GSVIVT01012684001	1970	7316	0.9365	424.071	6214	0.9376	359.282	10383	0.9802	675.422	9557	0.9624	575.092	9359	0.9609	605.663	9273	0.9381	560.908	8310	0.9782	497.893	6782	0.9381	412.061	K08245|1|0.0|942|vvi:100233021|phytepsin [EC:3.4.23.40]	GO:0043231//intracellular membrane-bounded organelle	GO:0004175//endopeptidase activity	GO:0006970//response to osmotic stress;GO:0019538//protein metabolic process	gi|359483345|ref|XP_003632941.1|/0/PREDICTED: aspartic proteinase isoform 2 [Vitis vinifera]
GSVIVT01025147001	772	7310	0.978	1081.26	6318	0.8199	932.165	6469	0.9158	1073.84	6991	0.8044	1073.5	5332	0.8174	880.523	6104	0.8912	942.181	6608	0.9119	1010.31	5286	0.829	819.559	K03231|1|2e-52|135|vvi:100246711|elongation factor 1-alpha	GO:0044424//intracellular part	GO:0017111//nucleoside-triphosphatase activity;GO:0008135//translation factor activity, nucleic acid binding;GO:0004779//sulfate adenylyltransferase activity;GO:0032561//guanyl ribonucleotide binding	GO:0006412//translation;GO:0009207	gi|297746222|emb|CBI16278.3|/1.14172e-75/unnamed protein product [Vitis vinifera]
GSVIVT01022235001	2353	7194	0.9864	349.124	7049	0.9915	341.221	3212	0.9839	174.933	2324	0.9873	117.084	4361	0.9826	236.283	1974	0.9813	99.9683	8772	0.9881	440.026	8442	0.9915	429.431	K06185|1|9e-57|220|cre:CHLREDRAFT_132213|ATP-binding cassette, subfamily F, member 2;K06158|5|4e-51|201|aly:ARALYDRAFT_474891|ATP-binding cassette, subfamily F, member 3	-	GO:0017111//nucleoside-triphosphatase activity;GO:0004672//protein kinase activity;GO:0032559	GO:0006464//cellular protein modification process	gi|296082509|emb|CBI21514.3|/0/unnamed protein product [Vitis vinifera]
GSVIVT01018772001	1612	7121	0.9653	504.438	6983	0.9498	493.409	9653	0.9789	767.389	8271	0.9355	608.24	12625	0.9578	998.468	6549	0.8983	484.113	7109	0.9256	520.529	7137	0.9665	529.933	K02641|1|0.0|681|vvi:100241976|ferredoxin--NADP+ reductase [EC:1.18.1.2]	GO:0034357;GO:0009532//plastid stroma;GO:0009534//chloroplast thylakoid	GO:0008937//ferredoxin-NAD(P) reductase activity;GO:0050662//coenzyme binding;GO:0000166//nucleotide binding	GO:0051234//establishment of localization;GO:0006091//generation of precursor metabolites and energy	gi|225431122|ref|XP_002265774.1|/0/PREDICTED: ferredoxin--NADP reductase, leaf isozyme, chloroplastic isoform 1 [Vitis vinifera]
GSVIVT01027075001	1757	7030	0.934	456.894	7180	0.9226	465.461	6088	0.9419	444.039	4807	0.8987	324.328	7149	0.9323	518.73	4637	0.926	314.487	4523	0.9118	303.848	4584	0.8856	312.279	-	GO:0009534//chloroplast thylakoid	GO:0005488//binding	GO:0006952//defense response;GO:0009767//photosynthetic electron transport chain	gi|297745418|emb|CBI40498.3|/7.2974e-172/unnamed protein product [Vitis vinifera]
GSVIVT01008483001	1610	6971	0.9422	494.425	7603	0.936	537.885	7149	0.9491	569.034	7274	0.9441	535.586	10583	0.9472	838.013	10589	0.9528	783.73	11987	0.9739	878.792	13161	0.9621	978.438	K01915|1|0.0|745|vvi:100266191|glutamine synthetase [EC:6.3.1.2]	GO:0044424//intracellular part	GO:0016211;GO:0032559	GO:0006541//glutamine metabolic process;GO:0071941	gi|1707955|sp|P51118.1|GLNA1_VITVI/0/RecName: Full=Glutamine synthetase cytosolic isozyme 1; AltName: Full=Glutamate--ammonia ligase
GSVIVT01008201001	3028	6916	0.714	260.814	5184	0.7995	195.002	1533	0.817	64.8791	1028	0.8121	40.2457	4042	0.7738	170.18	2188	0.9145	86.1051	5876	0.8755	229.048	4168	0.8458	164.756	K13457|1|6e-35|148|pop:POPTR_755797|disease resistance protein RPM1	GO:0009534//chloroplast thylakoid	-	GO:0010119//regulation of stomatal movement;GO:0051592//response to calcium ion	gi|297734140|emb|CBI15387.3|/0/unnamed protein product [Vitis vinifera]
GSVIVT01028204001	735	6762	0.981	1050.56	12016	0.9946	1862.1	8634	0.9633	1505.37	20954	0.9905	3379.57	10913	0.9605	1892.89	12691	0.9959	2057.53	2549	0.9755	409.34	4650	0.985	757.244	K08912|1|3e-101|365|vvi:100252066|light-harvesting complex II chlorophyll a/b binding protein 1	GO:0044464//cell part	-	GO:0044237//cellular metabolic process	gi|297744047|emb|CBI37017.3|/5.17732e-107/unnamed protein product [Vitis vinifera]
GSVIVT01035679001	1331	6756	0.9737	579.62	5608	0.982	479.911	4814	0.9654	463.497	2588	0.9797	230.498	5965	0.9316	571.348	4643	0.9617	415.679	8718	0.9579	773.108	7494	0.991	673.916	-	-	-	-	gi|225430043|ref|XP_002284269.1|/3.71047e-160/PREDICTED: dehydration-responsive protein RD22 [Vitis vinifera]
GSVIVT01034760001	674	6627	0.9496	1122.76	8135	0.954	1374.76	5202	0.9154	989.075	5309	0.8546	933.759	5842	0.8323	1105.02	8747	0.8739	1546.45	4283	0.8546	750.049	5208	0.8294	924.871	K07213|1|4e-33|139|vvi:100247137|copper chaperone	GO:0009536//plastid	GO:0005507//copper ion binding	GO:0006979//response to oxidative stress;GO:0032502//developmental process;GO:0030003//cellular cation homeostasis;GO:0006970//response to osmotic stress;GO:0034755//iron ion transmembrane transport	gi|225449673|ref|XP_002264332.1|/4.60675e-32/PREDICTED: copper transport protein ATOX1 [Vitis vinifera]
GSVIVT01009925001	1483	6622	0.9541	509.894	5808	0.9831	446.083	3288	0.9798	284.125	2427	0.9103	194.004	5001	0.9548	429.916	3329	0.9649	267.491	5707	0.9204	454.222	4910	0.9117	396.288	K02641|1|0.0|698|vvi:100252241|ferredoxin--NADP+ reductase [EC:1.18.1.2]	GO:0034357;GO:0009532//plastid stroma;GO:0009534//chloroplast thylakoid	GO:0008937//ferredoxin-NAD(P) reductase activity;GO:0050662//coenzyme binding;GO:0000166//nucleotide binding	GO:0051234//establishment of localization;GO:0006091//generation of precursor metabolites and energy	gi|359492254|ref|XP_002274366.2|/0/PREDICTED: ferredoxin--NADP reductase, leaf isozyme, chloroplastic-like [Vitis vinifera]
GSVIVT01007784001	2174	6547	0.9172	343.886	6175	0.9742	323.525	7993	0.9434	471.16	6617	0.9232	360.814	7380	0.9632	432.778	6386	0.9747	350.031	7386	0.9678	401.006	6736	0.9798	370.862	K00128|1|0.0|1038|vvi:100262043|aldehyde dehydrogenase (NAD+) [EC:1.2.1.3]	-	GO:0016620//oxidoreductase activity, acting on the aldehyde or oxo group of donors, NAD or NADP as acceptor	GO:0008152//metabolic process	gi|225457075|ref|XP_002283132.1|/0/PREDICTED: aldehyde dehydrogenase family 2 member B4, mitochondrial [Vitis vinifera]
GSVIVT01011171001	1809	6546	0.9945	413.208	5981	0.9923	376.587	852	0.9442	60.3559	979	0.953	64.1543	1840	0.9923	129.672	1757	0.9834	115.737	6157	0.9939	401.728	5405	0.9912	357.625	K10257|1|0.0|867|vvi:100247097|omega-3 fatty acid desaturase (delta-15 desaturase) [EC:1.14.19.-]	GO:0009941//chloroplast envelope	GO:0016705//oxidoreductase activity, acting on paired donors, with incorporation or reduction of molecular oxygen	GO:0006631//fatty acid metabolic process	gi|296083167|emb|CBI22803.3|/0/unnamed protein product [Vitis vinifera]
GSVIVT01032454001	814	6498	0.9631	911.563	5916	0.9705	827.817	3786	0.9582	596.039	4299	0.9668	626.073	4187	0.9595	655.762	2701	0.9423	395.401	2593	0.9607	375.993	2280	0.9447	335.259	K02935|1|9e-57|218|vvi:100257626|large subunit ribosomal protein L7/L12	GO:0005840//ribosome;GO:0009532//plastid stroma;GO:0009534//chloroplast thylakoid	GO:0005488//binding	-	gi|296087651|emb|CBI34907.3|/1.33808e-61/unnamed protein product [Vitis vinifera]
GSVIVT01025466001	958	6493	0.8737	773.947	2976	0.8507	353.833	11478	0.953	1535.39	4021	0.857	497.566	9180	0.9457	1221.65	7235	0.8789	899.933	6733	0.8518	829.554	3188	0.8205	398.312	-	-	-	-	gi|297746482|emb|CBI16538.3|/7.07978e-55/unnamed protein product [Vitis vinifera]
GSVIVT01031464001	1092	6451	0.9872	674.584	10849	0.9881	1131.61	10473	0.978	1229.04	26271	0.9899	2851.91	12084	0.9844	1410.77	17735	0.9899	1935.29	1998	0.9872	215.96	3457	0.9826	378.919	K09873|1|8e-100|362|ath:AT4G01470|aquaporin TIP	GO:0031224//intrinsic to membrane	-	GO:0006810//transport	gi|225436454|ref|XP_002274538.1|/3.77788e-135/PREDICTED: aquaporin TIP1-1 isoform 1 [Vitis vinifera]
GSVIVT01013385001	1180	6404	0.8271	619.728	6344	0.8881	612.367	2617	0.8305	284.211	3634	0.8754	365.077	2939	0.8669	317.531	4413	0.9025	445.645	5692	0.8339	569.356	5100	0.8949	517.319	K10802|1|3e-36|150|vvi:100257544|high mobility group protein B1	-	-	-	gi|225457566|ref|XP_002272299.1|/7.6465e-44/PREDICTED: high mobility group-like isoform 1 [Vitis vinifera]
GSVIVT01024012001	1654	6349	0.9172	438.33	7956	0.9631	547.885	4840	0.8996	374.998	4738	0.9782	339.579	6595	0.9565	508.332	6003	0.9111	432.484	5853	0.896	417.681	7102	0.9486	513.943	K15893|1|0.0|749|vvi:100262344|hydroxypyruvate reductase 1	GO:0005576//extracellular region;GO:0009536//plastid	GO:0016616//oxidoreductase activity, acting on the CH-OH group of donors, NAD or NADP as acceptor;GO:0008187//poly-pyrimidine tract binding;GO:0000166//nucleotide binding	GO:0043094	gi|225428049|ref|XP_002279281.1|/0/PREDICTED: glycerate dehydrogenase [Vitis vinifera]
GSVIVT01022063001	1581	6335	0.993	457.558	6361	0.9753	458.273	6181	0.9873	501.009	6230	0.9873	467.13	6735	0.9747	543.092	12659	0.9766	954.124	8584	0.9677	640.854	9108	0.9791	689.543	K01376|1|1e-132|471|ath:AT1G47128|[EC:3.4.22.-];K01365|4|8e-109|392|smo:SELMODRAFT_184826|cathepsin L [EC:3.4.22.15]	-	GO:0016628//oxidoreductase activity, acting on the CH-CH group of donors, NAD or NADP as acceptor;GO:0004175//endopeptidase activity	GO:0019538//protein metabolic process	gi|225438807|ref|XP_002283263.1|/0/PREDICTED: germination-specific cysteine protease 1-like isoform 1 [Vitis vinifera]
GSVIVT01011966001	3427	6318	0.9901	210.522	5642	0.9787	187.521	1438	0.9504	53.7729	1307	0.9702	45.2109	2257	0.979	83.9625	2363	0.9641	82.165	8842	0.9889	304.535	7864	0.9924	274.663	-	GO:0009527//plastid outer membrane	-	GO:0009658//chloroplast organization	gi|147860149|emb|CAN78725.1|/0/hypothetical protein VITISV_020008 [Vitis vinifera]
GSVIVT01025786001	1631	6301	0.9479	441.151	5066	0.9503	353.787	6691	0.9393	525.721	6616	0.9608	480.865	4827	0.9687	377.304	5749	0.9595	420.025	7424	0.9761	537.261	5168	0.9595	379.261	K14771|1|3e-20|98.6|vcn:VOLCADRAFT_116880|U3 small nucleolar RNA-associated protein 19	-	GO:0005488//binding	-	gi|225440145|ref|XP_002283240.1|/0/PREDICTED: uncharacterized protein LOC100251643 [Vitis vinifera]
GSVIVT01008636001	2295	6249	0.9786	310.928	7762	0.9786	385.231	5965	0.9786	333.078	8656	0.9786	447.112	5986	0.9782	332.523	6390	0.9786	331.784	6033	0.9786	310.279	7413	0.9786	386.617	K03696|1|0.0|1204|vvi:100250896|ATP-dependent Clp protease ATP-binding subunit ClpC	GO:0009706//chloroplast inner membrane;GO:0009532//plastid stroma;GO:0030312//external encapsulating structure;GO:0009534//chloroplast thylakoid	GO:0003676//nucleic acid binding;GO:0032559;GO:0042623//ATPase activity, coupled;GO:0016788//hydrolase activity, acting on ester bonds	GO:0017038//protein import;GO:0006605//protein targeting;GO:0015995//chlorophyll biosynthetic process;GO:0009657//plastid organization;GO:0006281//DNA repair	gi|297734500|emb|CBI15747.3|/0/unnamed protein product [Vitis vinifera]
GSVIVT01031272001	1525	6214	0.943	465.3	5459	0.9416	407.731	3681	0.9252	309.325	3333	0.9193	259.088	5648	0.8944	472.164	3401	0.9318	265.75	5049	0.9259	390.784	4339	0.92	340.557	K01710|1|1e-06|53.1|olu:OSTLU_28493|dTDP-glucose 4,6-dehydratase [EC:4.2.1.46]	GO:0009526//plastid envelope;GO:0042579//microbody;GO:0009570//chloroplast stroma;GO:0030529//ribonucleoprotein complex;GO:0005576//extracellular region	GO:0048037//cofactor binding	GO:0006952//defense response;GO:0048511//rhythmic process;GO:0042254//ribosome biogenesis;GO:0009657//plastid organization;GO:0008152//metabolic process	gi|225450527|ref|XP_002281395.1|/0/PREDICTED: uncharacterized protein At1g09340, chloroplastic [Vitis vinifera]
GSVIVT01001198001	2492	6162	0.9306	282.361	6261	0.9567	286.171	1680	0.9201	86.3933	2095	0.9302	99.6593	2278	0.9402	116.54	2605	0.9426	124.565	6987	0.933	330.936	6910	0.9563	331.895	-	GO:0031224//intrinsic to membrane	GO:0015291//secondary active transmembrane transporter activity	GO:0015698//inorganic anion transport	gi|359479669|ref|XP_003632327.1|/0/PREDICTED: sulfate transporter 3.1-like [Vitis vinifera]
GSVIVT01012724001	4762	6126	0.8419	146.899	5417	0.8205	129.569	5181	0.8688	139.426	3172	0.8736	78.9633	5860	0.8879	156.883	2528	0.8883	63.2594	6480	0.878	160.615	5632	0.8835	141.561	K02115|1|1e-70|267|vvi:100264091|F-type H+-transporting ATPase subunit gamma [EC:3.6.3.14]	-	-	-	gi|302144136|emb|CBI23241.3|/0/unnamed protein product [Vitis vinifera]
GSVIVT01024542001	916	6061	0.9978	755.58	7796	0.9989	969.408	2894	0.9978	404.876	3617	0.9989	468.096	4276	0.9978	595.128	8953	0.9989	1164.69	6766	0.9978	871.842	8847	0.9989	1156.03	-	GO:0043231//intracellular membrane-bounded organelle	GO:0005488//binding;GO:0060089	GO:0023052//signaling;GO:0009314//response to radiation;GO:0009606//tropism	gi|225434311|ref|XP_002264896.1|/2.31555e-116/PREDICTED: root phototropism protein 2 [Vitis vinifera]
GSVIVT01014457001	1120	6026	0.8589	614.388	6060	0.8884	616.29	5777	0.892	661.002	4291	0.8589	454.174	6222	0.8741	708.239	4493	0.8598	478.031	5618	0.8384	592.059	5431	0.8473	580.406	K02636|1|2e-133|473|vvi:100258879|cytochrome b6-f complex iron-sulfur subunit [EC:1.10.9.1]	GO:0034357;GO:0031224//intrinsic to membrane;GO:0009534//chloroplast thylakoid	GO:0016679//oxidoreductase activity, acting on diphenols and related substances as donors;GO:0043169//cation binding;GO:0051536//iron-sulfur cluster binding;GO:0015078//hydrogen ion transmembrane transporter activity	GO:0051234//establishment of localization;GO:0006091//generation of precursor metabolites and energy	gi|225461287|ref|XP_002284361.1|/2.38867e-132/PREDICTED: cytochrome b6-f complex iron-sulfur subunit, chloroplastic isoform 1 [Vitis vinifera]
GSVIVT01001595001	1262	6012	0.6775	543.99	5721	0.6315	516.349	5325	0.7623	540.728	3411	0.6656	320.409	5898	0.7266	595.818	2991	0.6862	282.419	4876	0.6577	456.043	4474	0.5848	424.333	K02113|1|2e-66|251|vvi:100251062|F-type H+-transporting ATPase subunit delta [EC:3.6.3.14]	GO:0009526//plastid envelope;GO:0009534//chloroplast thylakoid;GO:0009570//chloroplast stroma;GO:0016020//membrane	-	GO:0006952//defense response;GO:0006810//transport;GO:0009767//photosynthetic electron transport chain	gi|296088041|emb|CBI35324.3|/1.24409e-79/unnamed protein product [Vitis vinifera]
GSVIVT01033852001	1166	5940	0.9125	581.727	6562	0.9597	641.015	7494	0.9588	823.633	5752	0.9605	584.793	5806	0.958	634.814	6232	0.9202	636.892	8733	0.916	884.029	9489	0.9571	974.074	K01674|1|7e-168|588|vvi:100259742|carbonic anhydrase [EC:4.2.1.1]	GO:0009532//plastid stroma;GO:0031410//cytoplasmic vesicle;GO:0009528//plastid inner membrane	GO:0046914//transition metal ion binding;GO:0019829//cation-transporting ATPase activity;GO:0005515//protein binding;GO:0005261//cation channel activity;GO:0016836//hydro-lyase activity	GO:0006816//calcium ion transport;GO:0044237//cellular metabolic process	gi|225440872|ref|XP_002282507.1|/9.14529e-167/PREDICTED: bifunctional monodehydroascorbate reductase and carbonic anhydrase nectarin-3-like [Vitis vinifera]
GSVIVT01031908001	1737	5889	0.9994	387.145	6299	0.9965	413.05	3253	0.9971	239.995	3046	0.9977	207.88	4297	0.9971	315.38	3604	0.996	247.242	7496	0.9994	509.367	8319	0.9994	573.247	K03527|1|0.0|913|vvi:100267479|4-hydroxy-3-methylbut-2-enyl diphosphate reductase [EC:1.17.1.2]	-	GO:0016726//oxidoreductase activity, acting on CH or CH2 groups, NAD or NADP as acceptor	GO:0006090//pyruvate metabolic process;GO:0006721//terpenoid metabolic process	gi|225428566|ref|XP_002284659.1|/0/PREDICTED: 4-hydroxy-3-methylbut-2-enyl diphosphate reductase [Vitis vinifera]
GSVIVT01028717001	2081	5854	0.9923	321.227	6282	0.9928	343.84	502	0.9779	30.9136	490	0.9592	27.913	906	0.9865	55.504	791	0.9616	45.2941	5710	0.9904	323.866	5499	0.9837	316.287	K03093|1|0.0|914|vvi:100250120|RNA polymerase sigma factor	-	GO:0034062//RNA polymerase activity;GO:0003676//nucleic acid binding;GO:0001071//nucleic acid binding transcription factor activity;GO:0000996	GO:0006351//transcription, DNA-dependent;GO:0009639//response to red or far red light	gi|225462725|ref|XP_002268709.1|/0/PREDICTED: RNA polymerase sigma factor rpoD [Vitis vinifera]
GSVIVT01038182001	2440	5834	0.9955	273.029	5542	0.9893	258.706	5940	0.9955	311.972	4393	0.9836	213.429	6110	0.9803	319.242	3672	0.9959	179.329	5306	0.9975	256.672	4842	0.9783	237.523	-	GO:0009536//plastid	-	-	gi|359478275|ref|XP_002274820.2|/0/PREDICTED: uncharacterized protein LOC100249037 [Vitis vinifera]
GSVIVT01027902001	767	5817	0.9791	866.035	5897	0.9831	875.722	479	0.9126	80.0311	438	0.9087	67.6956	925	0.9296	153.75	1204	0.9583	187.055	6343	0.9531	976.114	6037	0.9817	942.098	-	GO:0009534//chloroplast thylakoid	-	GO:0006950//response to stress;GO:0009642//response to light intensity;GO:0009767//photosynthetic electron transport chain	gi|225433241|ref|XP_002285437.1|/2.51162e-67/PREDICTED: protein PROTON GRADIENT REGULATION 5, chloroplastic isoform 1 [Vitis vinifera]
GSVIVT01009455001	2162	5800	0.9533	306.34	5771	0.9547	304.037	4146	0.9473	245.749	6235	0.9524	341.871	3815	0.9491	224.961	5573	0.9537	307.164	4898	0.95	267.402	4744	0.9468	262.639	K13126|1|0.0|1063|vvi:100255846|polyadenylate-binding protein	-	GO:0003676//nucleic acid binding	-	gi|302142286|emb|CBI19489.3|/0/unnamed protein product [Vitis vinifera]
GSVIVT01017899001	1343	5798	0.933	492.985	6390	0.8779	541.945	3603	0.8757	343.801	5322	0.8712	469.765	4476	0.9293	424.895	6847	0.8816	607.521	4655	0.9367	409.115	5724	0.8838	510.145	K01953|1|1e-07|56.2|ppp:PHYPADRAFT_173106|asparagine synthase (glutamine-hydrolysing) [EC:6.3.5.4]	-	-	-	gi|225432548|ref|XP_002280658.1|/2.34271e-132/PREDICTED: stem-specific protein TSJT1 [Vitis vinifera]
GSVIVT01015204001	1270	5735	0.9795	515.657	3962	0.963	355.338	1747	0.9244	176.282	966	0.985	90.1686	1602	0.9772	160.815	921	0.9504	86.4158	4274	0.9913	397.221	2803	0.9685	264.174	-	-	GO:0046914//transition metal ion binding;GO:0003677//DNA binding;GO:0001071//nucleic acid binding transcription factor activity	GO:0006351//transcription, DNA-dependent	gi|225444922|ref|XP_002282173.1|/4.39815e-133/PREDICTED: uncharacterized protein LOC100261004 [Vitis vinifera]
GSVIVT01005753001	1745	5668	0.9989	370.908	5301	0.9994	346.013	1476	0.9983	108.395	1722	0.9994	116.982	2624	0.9989	191.706	1930	0.9994	131.795	5576	0.9989	377.163	5294	0.9994	363.127	K14640|1|0.0|816|vvi:100247658|solute carrier family 20 (sodium-dependent phosphate transporter)	GO:0009526//plastid envelope	-	GO:0015698//inorganic anion transport	gi|225470559|ref|XP_002271876.1|/0/PREDICTED: inorganic phosphate transporter 2-1, chloroplastic-like [Vitis vinifera]
GSVIVT01024554001	1750	5639	0.9674	367.956	5155	0.96	335.522	2009	0.9171	147.116	2129	0.9549	144.218	2103	0.9731	153.204	2152	0.9526	146.535	3918	0.9589	264.258	3678	0.992	251.561	K00487|1|0.0|842|vvi:100253493|trans-cinnamate 4-monooxygenase [EC:1.14.13.11]	-	GO:0016709//oxidoreductase activity, acting on paired donors, with incorporation or reduction of molecular oxygen, NAD(P)H as one donor, and incorporation of one atom of oxygen;GO:0005506//iron ion binding	GO:0008152//metabolic process	gi|297745753|emb|CBI15809.3|/0/unnamed protein product [Vitis vinifera]
GSVIVT01029990001	1438	5607	0.8908	445.249	4718	0.8818	373.705	3451	0.8804	307.542	2131	0.888	175.674	4267	0.8915	378.296	2294	0.799	190.095	4821	0.8887	395.712	3774	0.8769	314.133	-	GO:0009527//plastid outer membrane	-	GO:0009668	gi|359485791|ref|XP_002275686.2|/1.03627e-133/PREDICTED: protein THYLAKOID FORMATION1, chloroplastic [Vitis vinifera]
GSVIVT01034037001	1736	5549	0.9332	365.003	7753	0.9338	508.687	1082	0.9182	79.8723	1594	0.9389	108.848	2613	0.9343	191.892	3621	0.9735	248.551	5255	0.932	357.293	7035	0.9257	485.048	K03841|1|0.0|730|vvi:100240924|fructose-1,6-bisphosphatase I [EC:3.1.3.11]	GO:0009532//plastid stroma	GO:0043169//cation binding;GO:0019203//carbohydrate phosphatase activity;GO:0016628//oxidoreductase activity, acting on the CH-CH group of donors, NAD or NADP as acceptor	GO:0005975//carbohydrate metabolic process;GO:0015977//carbon fixation	gi|225440564|ref|XP_002276567.1|/0/PREDICTED: fructose-1,6-bisphosphatase, chloroplastic-like [Vitis vinifera]
GSVIVT01002112001	967	5535	0.9617	653.616	4092	0.9452	481.992	2358	0.9669	312.49	2766	0.9317	339.084	2655	0.9835	350.031	1704	0.9483	209.981	2866	0.9876	349.825	2081	0.9224	257.582	-	GO:0009526//plastid envelope;GO:0009532//plastid stroma;GO:0030529//ribonucleoprotein complex	GO:0005198//structural molecule activity	GO:0010467//gene expression;GO:0009987//cellular process	gi|359497145|ref|XP_002264869.2|/3.27667e-100/PREDICTED: 50S ribosomal protein L19, chloroplastic [Vitis vinifera]
GSVIVT01001527001	1889	5532	0.9846	334.412	1818	0.9936	109.621	3622	0.9989	245.717	2145	0.9984	134.61	3096	0.9968	208.947	2337	0.9947	147.423	6092	0.9936	380.653	1658	0.9931	105.056	-	-	-	-	gi|359494813|ref|XP_003634846.1|/0/PREDICTED: protein FRIGIDA-like [Vitis vinifera]
GSVIVT01021223001	1944	5523	0.9717	324.422	4539	0.9825	265.947	4618	0.9624	304.422	5663	0.9707	345.328	4091	0.9871	268.288	4866	0.964	298.272	4050	0.9522	245.901	3365	0.9691	207.185	K01376|1|2e-105|381|aly:ARALYDRAFT_473866|[EC:3.4.22.-];K01365|4|3e-102|371|smo:SELMODRAFT_183539|cathepsin L [EC:3.4.22.15];K15272|5|5e-88|323|vvi:100248746|solute carrier family 35 (UDP-sugar transporter), member A1/2/3	-	GO:0016628//oxidoreductase activity, acting on the CH-CH group of donors, NAD or NADP as acceptor;GO:0004175//endopeptidase activity	GO:0019538//protein metabolic process	gi|359483753|ref|XP_002266308.2|/0/PREDICTED: oryzain alpha chain-like [Vitis vinifera]
GSVIVT01020405001	1602	5511	0.937	392.825	5065	0.9482	360.12	4940	0.9476	395.169	6013	0.9682	444.949	4069	0.9251	323.812	4924	0.97	366.263	4953	0.9238	364.928	4457	0.9607	333.005	K03234|1|0.0|749|vvi:100261253|elongation factor 2	-	GO:0017111//nucleoside-triphosphatase activity;GO:0008135//translation factor activity, nucleic acid binding;GO:0032561//guanyl ribonucleotide binding	GO:0006412//translation;GO:0009207	gi|225462164|ref|XP_002266780.1|/0/PREDICTED: elongation factor 2-like isoform 1 [Vitis vinifera]
GSVIVT01025142001	395	5489	0.9975	1586.82	4200	0.9975	1211.11	5486	0.9975	1779.82	4669	0.9975	1401.23	4505	0.9975	1454	4205	0.9975	1268.55	5273	0.9975	1575.66	3627	0.9975	1099.06	K03231|1|5e-33|137|mtr:MTR_4g019170|elongation factor 1-alpha	-	-	-	gi|296086055|emb|CBI31496.3|/2.13304e-56/unnamed protein product [Vitis vinifera]
GSVIVT01009663001	2846	5475	0.9933	219.675	4663	0.9979	186.621	871	0.9722	39.2195	748	0.9677	31.1565	1488	0.9796	66.6555	2058	0.994	86.1683	7267	0.9916	301.385	6399	0.9989	269.121	-	-	GO:0005515//protein binding	-	gi|225458352|ref|XP_002281702.1|/0/PREDICTED: uncharacterized protein LOC100264365 [Vitis vinifera]
GSVIVT01016997001	2410	5455	0.9465	258.47	4700	0.9552	222.132	3906	0.9494	207.699	3327	0.9452	163.651	4203	0.9469	222.336	5337	0.9539	263.887	6479	0.9544	317.316	5663	0.9577	281.255	K00029|1|0.0|1229|vvi:100233075|malate dehydrogenase (oxaloacetate-decarboxylating)(NADP+) [EC:1.1.1.40]	GO:0044424//intracellular part	GO:0004470//malic enzyme activity;GO:0000166//nucleotide binding;GO:0043169//cation binding	GO:0043648//dicarboxylic acid metabolic process	gi|225442481|ref|XP_002283814.1|/0/PREDICTED: NADP-dependent malic enzyme [Vitis vinifera]
GSVIVT01029213001	2927	5449	0.9511	212.582	5802	0.9891	225.78	1784	0.9388	78.1071	2318	0.9631	93.8799	2237	0.9597	97.4342	4619	0.9563	188.045	5556	0.9768	224.048	6092	0.9826	249.119	K00327|1|0.0|1342|vvi:100240979|NADPH-ferrihemoprotein reductase [EC:1.6.2.4]	GO:0031090//organelle membrane;GO:0043231//intracellular membrane-bounded organelle	GO:0046914//transition metal ion binding;GO:0016653//oxidoreductase activity, acting on NAD(P)H, heme protein as acceptor;GO:0000166//nucleotide binding	GO:0008152//metabolic process	gi|359485011|ref|XP_002270732.2|/0/PREDICTED: NADPH--cytochrome P450 reductase-like [Vitis vinifera]
GSVIVT01036230001	1119	5311	0.9821	541.973	5144	0.9616	523.602	3156	0.9571	361.431	3122	0.9616	330.738	2857	0.9017	325.498	2322	0.9625	247.269	4153	0.9544	438.06	3586	0.9616	383.575	K11275|1|4e-24|110|vvi:100259836|histone H1/5	GO:0005694//chromosome	-	-	gi|296087895|emb|CBI35178.3|/5.31196e-23/unnamed protein product [Vitis vinifera]
GSVIVT01008074001	3926	5277	0.9916	153.486	4880	0.9852	141.579	2816	0.9615	91.9181	3194	0.9875	96.442	3193	0.974	103.685	3101	0.9819	94.1215	5085	0.9809	152.877	4675	0.9918	142.528	K01535|1|0.0|1637|vvi:100241576|H+-transporting ATPase [EC:3.6.3.6]	GO:0031224//intrinsic to membrane	GO:0043169//cation binding;GO:0015662//ATPase activity, coupled to transmembrane movement of ions, phosphorylative mechanism;GO:0032559	GO:0006818//hydrogen transport;GO:0009206;GO:0006811//ion transport;GO:0009207	gi|225456641|ref|XP_002270344.1|/0/PREDICTED: ATPase 11, plasma membrane-type [Vitis vinifera]
GSVIVT01027456001	896	5266	0.9777	671.127	6292	0.9788	799.855	104	0.9442	14.8746	131	0.9621	17.3319	517	0.9632	73.5615	1607	0.9766	213.72	6278	0.9833	827.017	7845	0.9788	1047.99	K12134|1|9e-53|205|aly:ARALYDRAFT_904154|circadian clock associated 1;K12133|3|6e-47|184|ath:AT1G01060|LATE ELONGATED HYPOCOTYL	GO:0043231//intracellular membrane-bounded organelle	GO:0003676//nucleic acid binding	-	gi|147856747|emb|CAN81352.1|/1.68061e-131/hypothetical protein VITISV_012722 [Vitis vinifera]
GSVIVT01024541001	1043	5262	0.9904	576.1	5579	0.9847	609.26	2159	0.9942	265.269	2798	0.9942	318.013	2997	0.954	366.328	6999	0.9837	799.63	5888	0.9837	666.323	6819	0.9923	782.54	-	GO:0043231//intracellular membrane-bounded organelle	GO:0005488//binding;GO:0060089	GO:0023052//signaling;GO:0009314//response to radiation;GO:0009606//tropism	gi|225434311|ref|XP_002264896.1|/2.15446e-165/PREDICTED: root phototropism protein 2 [Vitis vinifera]
GSVIVT01013175001	964	5242	0.8952	620.943	5994	0.9461	708.223	1872	0.9595	248.856	1877	0.9263	230.818	2907	0.9388	384.447	2690	0.9087	332.516	4287	0.9098	524.902	4850	0.973	602.192	K02437|1|1e-91|334|vvi:100259229|glycine cleavage system H protein	GO:0043234//protein complex;GO:0043231//intracellular membrane-bounded organelle	GO:0008168//methyltransferase activity	GO:0006546//glycine catabolic process	gi|225427234|ref|XP_002280707.1|/1.80215e-90/PREDICTED: glycine cleavage system H protein, mitochondrial isoform 1 [Vitis vinifera]
GSVIVT01009348001	1245	5172	0.9767	474.374	3956	0.992	361.924	5817	0.9831	598.754	4028	0.9912	383.532	5016	0.9984	513.637	2478	0.9888	237.175	7923	0.9928	751.141	6547	0.9944	629.424	-	-	GO:0004091//carboxylesterase activity	-	gi|225458830|ref|XP_002285308.1|/7.73565e-151/PREDICTED: sigma factor sigB regulation protein rsbQ [Vitis vinifera]
GSVIVT01021239001	1906	5165	0.9648	309.442	3038	0.9916	181.55	5418	0.9848	364.279	2848	0.9738	177.133	4754	0.9948	317.983	3597	0.9885	224.882	5058	0.969	313.226	2906	0.9874	182.492	K14502|1|0.0|738|rcu:RCOM_1250130|protein brassinosteroid insensitive 2 [EC:2.7.11.1];K00924|4|0.0|716|ath:AT2G30980|[EC:2.7.1.-]	GO:0016020//membrane	GO:0004672//protein kinase activity;GO:0005515//protein binding;GO:0032559	GO:0043401//steroid hormone mediated signaling pathway;GO:0016049//cell growth;GO:0009720//detection of hormone stimulus;GO:0046824//positive regulation of nucleocytoplasmic transport;GO:0009887//organ morphogenesis;GO:0006464//cellular protein modification process	gi|359483773|ref|XP_003633016.1|/0/PREDICTED: shaggy-related protein kinase eta-like [Vitis vinifera]
GSVIVT01010754001	790	5146	0.9544	743.831	6464	0.9582	931.976	2212	0.9544	358.82	2677	0.9544	401.701	2705	0.9544	436.524	1944	0.9595	293.229	4758	0.9544	710.884	5599	0.957	848.308	-	-	GO:0005515//protein binding	GO:0006779//porphyrin-containing compound biosynthetic process;GO:0007165//signal transduction;GO:0044093	gi|297743775|emb|CBI36658.3|/1.88621e-105/unnamed protein product [Vitis vinifera]
GSVIVT01032681001	1179	5107	0.9941	494.634	5634	0.9949	544.294	4371	0.9228	475.101	3640	0.972	365.99	4761	0.9754	514.816	574	0.8855	58.0143	11806	0.9966	1181.93	12843	0.9907	1303.84	-	GO:0044464//cell part	-	-	gi|29421120|dbj|BAC66695.1|/2.38329e-138/expansin [Vitis labrusca x Vitis vinifera]
GSVIVT01025490001	2298	5107	0.9138	253.774	6226	0.9634	308.595	4797	0.9491	267.509	9408	0.9399	485.321	5010	0.9082	277.943	3576	0.9648	185.432	2965	0.9047	152.292	3813	0.9221	198.604	K04077|1|0.0|895|bdi:100842360|chaperonin GroEL	GO:0005840//ribosome;GO:0031981//nuclear lumen;GO:0009532//plastid stroma;GO:0009526//plastid envelope;GO:0005576//extracellular region;GO:0016020//membrane	GO:0005515//protein binding;GO:0032559	GO:0051084//'de novo' posttranslational protein folding;GO:0009814//defense response, incompatible interaction	gi|225435794|ref|XP_002285746.1|/0/PREDICTED: ruBisCO large subunit-binding protein subunit beta, chloroplastic [Vitis vinifera]
GSVIVT01016559001	1381	5084	0.9515	420.381	6623	0.916	546.25	2451	0.9457	227.441	4514	0.9631	387.48	2626	0.9066	242.42	5167	0.9298	445.843	4238	0.9493	362.217	5624	0.9124	487.441	K01803|1|9e-128|455|vvi:100263345|triosephosphate isomerase (TIM) [EC:5.3.1.1]	GO:0044424//intracellular part	GO:0016861//intramolecular oxidoreductase activity, interconverting aldoses and ketoses	GO:0006007//glucose catabolic process;GO:0006631//fatty acid metabolic process	gi|225449541|ref|XP_002283693.1|/1.17203e-126/PREDICTED: triosephosphate isomerase, cytosolic [Vitis vinifera]
GSVIVT01017317001	1607	5083	0.9502	361.19	3643	0.9502	258.21	6012	0.9795	479.426	4876	0.9577	359.691	5154	0.9813	408.881	4335	0.9508	321.448	4610	0.9788	338.6	3409	0.9502	253.911	K01115|1|0.0|843|vvi:100232987|phospholipase D [EC:3.1.4.4]	GO:0043231//intracellular membrane-bounded organelle;GO:0016020//membrane	GO:0046872//metal ion binding;GO:0004620//phospholipase activity	GO:0006650//glycerophospholipid metabolic process	gi|225442981|ref|XP_002268195.1|/0/PREDICTED: phospholipase D alpha 1 [Vitis vinifera]
GSVIVT01031229001	1704	5062	0.9777	339.222	3468	0.9437	231.814	6538	0.9836	491.693	9715	0.9695	675.857	5034	0.9748	376.627	5489	0.9912	383.849	3005	0.9648	208.15	2083	0.9378	146.315	K08057|1|0.0|689|vvi:100256319|calreticulin	GO:0044432//endoplasmic reticulum part	GO:0046872//metal ion binding;GO:0030246//carbohydrate binding;GO:0005515//protein binding	GO:0044267//cellular protein metabolic process	gi|225450611|ref|XP_002282401.1|/0/PREDICTED: calreticulin [Vitis vinifera]
GSVIVT01033621001	5709	5045	0.9788	100.91	5798	0.9806	115.677	4044	0.9765	90.7757	4173	0.9615	86.6503	6108	0.9821	136.398	4054	0.9707	84.6176	5835	0.9814	120.637	6962	0.9753	145.963	K00284|1|0.0|3217|vvi:100233082|glutamate synthase (ferredoxin) [EC:1.4.7.1]	GO:0009532//plastid stroma;GO:0005576//extracellular region	GO:0043169//cation binding;GO:0051536//iron-sulfur cluster binding;GO:0015930//glutamate synthase activity	GO:0009314//response to radiation;GO:0031323//regulation of cellular metabolic process;GO:0006536//glutamate metabolic process;GO:0043094	gi|297739935|emb|CBI30117.3|/0/unnamed protein product [Vitis vinifera]
GSVIVT01033371001	1444	5036	0.9813	398.245	5838	0.9813	460.498	3902	0.973	346.289	6299	0.9598	517.114	3262	0.973	287.995	5899	0.9771	486.798	4124	0.9827	337.095	4554	0.9723	377.482	K09875|1|2e-71|268|osa:4325361|aquaporin SIP	GO:0016020//membrane	-	-	gi|88604775|gb|ABD46741.1|/4.87763e-115/small basic intrinsic protein 1 [Vitis vinifera]
GSVIVT01013166001	1568	5029	0.9898	366.241	4717	0.9547	342.65	2710	0.8878	221.484	2264	0.949	171.164	3113	0.9483	253.105	3103	0.926	235.816	5635	0.9305	424.179	5345	0.8897	408.011	-	GO:0009536//plastid	-	-	gi|225427218|ref|XP_002280448.1|/1.72763e-161/PREDICTED: uncharacterized protein LOC100247252 [Vitis vinifera]
GSVIVT01035449001	372	5020	0.9973	1540.96	5391	0.9973	1650.66	1993	0.9946	686.567	2507	0.9973	798.901	2751	0.9973	942.791	3401	0.9973	1089.43	4301	0.9973	1364.67	4701	0.9973	1512.58	-	-	-	-	gi|147821638|emb|CAN70428.1|/8.3888e-37/hypothetical protein VITISV_037530 [Vitis vinifera]
GSVIVT01015378001	2280	5015	0.9987	251.17	4562	0.9912	227.903	329	0.939	18.4918	325	0.968	16.8978	733	0.989	40.9862	980	0.9838	51.2187	4409	0.9934	228.248	3850	0.9952	202.114	K15336|1|5e-45|181|vvi:100259391|tRNA (cytosine38-C5)-methyltransferase [EC:2.1.1.204]	-	-	-	gi|225445222|ref|XP_002280919.1|/0/PREDICTED: pentatricopeptide repeat-containing protein At5g21222 [Vitis vinifera]
GSVIVT01020495001	3518	5013	0.9881	162.717	5721	0.9895	185.228	2945	0.9807	107.277	3259	0.9872	109.817	4426	0.9957	160.392	3112	0.9869	105.41	6620	0.9869	222.108	7894	0.9827	268.579	K02519|1|0.0|1429|vvi:100252450|translation initiation factor IF-2	GO:0009526//plastid envelope	GO:0008135//translation factor activity, nucleic acid binding	GO:0006412//translation	gi|296082812|emb|CBI21817.3|/0/unnamed protein product [Vitis vinifera]
GSVIVT01017978001	834	5006	0.988	685.419	6227	0.9892	850.439	2492	0.9868	382.913	3806	0.9892	540.984	2808	0.988	429.239	4424	0.9892	632.101	5002	0.988	707.912	5772	0.9916	828.382	-	-	-	-	gi|225432666|ref|XP_002282465.1|/4.69512e-150/PREDICTED: protein FRIGIDA-like [Vitis vinifera]
GSVIVT01030141001	2756	4983	0.8041	206.463	4271	0.8454	176.515	4631	0.8843	215.335	4127	0.8977	177.516	4646	0.897	214.916	3270	0.8843	141.386	4192	0.8204	179.533	3770	0.8563	163.732	K00975|1|0.0|1010|vvi:100240927|glucose-1-phosphate adenylyltransferase [EC:2.7.7.27]	GO:0009532//plastid stroma;GO:0030929;GO:0005576//extracellular region	GO:0070566//adenylyltransferase activity;GO:0032559	GO:0009648//photoperiodism;GO:0005982//starch metabolic process;GO:0005977//glycogen metabolic process	gi|225447450|ref|XP_002263255.1|/0/PREDICTED: glucose-1-phosphate adenylyltransferase small subunit, chloroplastic [Vitis vinifera]
GSVIVT01009919001	815	4951	0.9914	693.692	5987	0.9914	836.724	9651	0.9963	1517.52	17023	0.9975	2476.05	7458	0.9877	1166.63	12149	0.9926	1776.32	4404	0.9926	637.81	5353	0.9951	786.158	K01802|1|1e-72|271|ath:AT2G21130|peptidylprolyl isomerase [EC:5.2.1.8]	GO:0044424//intracellular part	GO:0005488//binding;GO:0016859//cis-trans isomerase activity	GO:0044267//cellular protein metabolic process	gi|225457957|ref|XP_002274869.1|/4.13072e-87/PREDICTED: peptidyl-prolyl cis-trans isomerase isoform 1 [Vitis vinifera]
GSVIVT01038188001	1319	4931	0.9227	426.896	4158	0.9416	359.063	2948	0.9174	286.419	4564	0.9454	410.188	2707	0.9356	261.644	3395	0.9242	306.713	3582	0.9356	320.54	2700	0.9227	245.013	K02932|1|9e-157|551|vvi:100262824|large subunit ribosomal protein L5e	GO:0030529//ribonucleoprotein complex	GO:0019843//rRNA binding;GO:0005198//structural molecule activity	GO:0010467//gene expression	gi|296084316|emb|CBI24704.3|/1.19987e-165/unnamed protein product [Vitis vinifera]
GSVIVT01008686001	3029	4901	0.5725	184.764	6643	0.5751	249.802	3205	0.5721	135.596	3220	0.5741	126.02	3837	0.5725	161.496	3379	0.5718	132.931	4634	0.5738	180.575	6341	0.5741	250.57	K03798|1|0.0|829|vvi:100250509|cell division protease FtsH [EC:3.4.24.-]	GO:0031224//intrinsic to membrane;GO:0009941//chloroplast envelope;GO:0009534//chloroplast thylakoid;GO:0044436	GO:0043169//cation binding;GO:0004175//endopeptidase activity;GO:0042623//ATPase activity, coupled;GO:0032559	GO:0044257//cellular protein catabolic process;GO:0009765//photosynthesis, light harvesting	gi|302141673|emb|CBI18876.3|/0/unnamed protein product [Vitis vinifera]
GSVIVT01029107001	1378	4855	0.9927	402.32	5009	0.9927	414.03	3111	0.9906	289.314	3175	0.9935	273.134	3957	0.9978	366.087	3413	0.992	295.137	3978	0.9927	340.735	4316	0.9935	374.889	K12135|1|2e-63|154|aly:ARALYDRAFT_488429|zinc finger protein CONSTANS;K03539|4|5e-09|60.8|bdi:100830772|ribonuclease P/MRP protein subunit RPP1 [EC:3.1.26.5];K12127|5|1e-08|59.7|smo:SELMODRAFT_438647|pseudo-response regulator 1	-	-	-	gi|225446176|ref|XP_002277953.1|/1.30337e-180/PREDICTED: zinc finger protein CONSTANS-LIKE 5-like [Vitis vinifera]
GSVIVT01031360001	2951	4806	0.9925	185.971	4451	0.999	171.798	3981	0.9919	172.879	4821	0.9993	193.664	3644	0.9915	157.426	2051	0.9919	82.8197	3825	0.9922	152.99	3595	0.9976	145.814	K12823|1|8e-66|250|sbi:SORBI_03g004420|ATP-dependent RNA helicase DDX5/DBP2 [EC:3.6.4.13];K11594|4|4e-65|248|cre:CHLREDRAFT_111269|ATP-dependent RNA helicase [EC:3.6.4.13]	GO:0009532//plastid stroma	GO:0046914//transition metal ion binding;GO:0003676//nucleic acid binding;GO:0042623//ATPase activity, coupled;GO:0032559	GO:0003006//developmental process involved in reproduction	gi|225450401|ref|XP_002278318.1|/0/PREDICTED: DEAD-box ATP-dependent RNA helicase 3, chloroplastic [Vitis vinifera]
GSVIVT01024967001	660	4804	0.9712	831.172	7051	0.9758	1216.85	5073	0.9561	985.007	9571	0.9591	1719.08	4896	0.9394	945.726	23504	0.947	4243.61	8850	0.9348	1582.71	12205	0.9833	2213.42	-	-	-	-	-
GSVIVT01010794001	1425	4792	0.9818	384.002	3646	0.9937	291.429	3095	0.9909	278.333	1646	0.9895	136.929	4061	0.9909	363.317	2348	0.993	196.345	6297	0.9958	521.579	4463	0.993	374.871	K12135|1|2e-15|82.0|ath:AT5G15840|zinc finger protein CONSTANS	GO:0044464//cell part	GO:0046914//transition metal ion binding	-	gi|225433924|ref|XP_002268700.1|/9.9221e-129/PREDICTED: salt tolerance-like protein [Vitis vinifera]
GSVIVT01023835001	1782	4777	0.9562	306.111	5477	0.9242	350.079	3114	0.9517	223.939	3521	0.9181	234.229	3562	0.9461	254.832	4624	0.9091	309.206	5072	0.9355	335.949	5238	0.959	351.826	K06694|1|4e-14|78.2|gmx:100499930|26S proteasome non-ATPase regulatory subunit 10	-	-	-	gi|359474945|ref|XP_002283498.2|/1.82168e-162/PREDICTED: ankyrin repeat domain-containing protein 2-like [Vitis vinifera]
GSVIVT01017381001	4630	4776	0.9983	117.792	3893	0.9886	95.771	3089	0.9968	85.4979	3322	0.9909	85.0551	3558	0.9937	97.97	3104	0.989	79.8873	4817	0.9924	122.8	4224	0.9894	109.198	K03255|1|4e-96|352|ppp:PHYPADRAFT_203627|protein TIF31	-	GO:0005488//binding	-	gi|297743499|emb|CBI36366.3|/0/unnamed protein product [Vitis vinifera]
GSVIVT01031709001	2854	4773	0.87	190.972	4707	0.8665	187.854	4164	0.8861	186.971	5915	0.8602	245.687	3365	0.8514	150.314	4810	0.8598	200.83	4249	0.8374	175.725	4135	0.8598	173.417	K13126|1|0.0|914|vvi:100241923|polyadenylate-binding protein	-	GO:0005488//binding	-	gi|297741250|emb|CBI32381.3|/0/unnamed protein product [Vitis vinifera]
GSVIVT01011074001	1942	4769	0.965	280.42	6158	0.9629	361.178	3888	0.9459	256.564	3871	0.9892	236.296	4793	0.9331	314.649	4370	0.9583	268.145	6608	0.9578	401.626	8242	0.9531	507.988	-	-	-	-	gi|225436904|ref|XP_002274278.1|/0/PREDICTED: uncharacterized protein LOC100259706 [Vitis vinifera]
GSVIVT01028024001	3006	4759	0.6224	180.783	5087	0.6623	192.754	3154	0.7262	134.459	4564	0.7282	179.986	2255	0.6906	95.6369	1858	0.6919	73.6536	2856	0.6414	112.143	2915	0.6144	116.07	K01669|1|2e-59|229|ppp:PHYPADRAFT_200971|deoxyribodipyrimidine photo-lyase [EC:4.1.99.3]	-	GO:0003913//DNA photolyase activity	GO:0006259//DNA metabolic process	gi|225437398|ref|XP_002270248.1|/0/PREDICTED: blue-light photoreceptor PHR2 [Vitis vinifera]
GSVIVT01018966001	610	4751	0.918	889.379	4085	0.8934	762.768	2564	0.9016	538.65	2453	0.918	476.705	2404	0.9082	502.427	2361	0.918	461.215	4940	0.918	955.869	4166	0.918	817.447	-	-	-	-	gi|297735161|emb|CBI17523.3|/2.75764e-43/unnamed protein product [Vitis vinifera]
GSVIVT01025697001	1538	4730	0.8999	351.185	4227	0.9168	313.045	7127	0.9792	593.839	6422	0.9636	494.989	7044	0.959	583.89	3548	0.9408	274.894	1480	0.9441	113.581	1321	0.855	102.806	K11294|1|5e-32|137|smo:SELMODRAFT_15428|nucleolin;K12741|4|2e-16|85.9|sbi:SORBI_04g007860|heterogeneous nuclear ribonucleoprotein A1/A3	GO:0009532//plastid stroma;GO:0009526//plastid envelope;GO:0009534//chloroplast thylakoid	GO:0008187//poly-pyrimidine tract binding	GO:0006952//defense response;GO:0009725//response to hormone stimulus	gi|225440003|ref|XP_002281642.1|/1.26907e-100/PREDICTED: 31 kDa ribonucleoprotein, chloroplastic isoform 1 [Vitis vinifera]
GSVIVT01010012001	879	4691	0.9761	609.408	5803	0.9681	751.959	2077	0.9261	302.807	2409	0.9499	324.885	3149	0.9716	456.722	1994	0.9477	270.317	5474	0.9659	735.051	6674	0.9681	908.798	K03671|1|6e-48|189|pop:POPTR_263504|thioredoxin 1	-	GO:0016853//isomerase activity;GO:0015036//disulfide oxidoreductase activity	GO:0018904;GO:0019725//cellular homeostasis	gi|225457807|ref|XP_002266022.1|/1.83214e-91/PREDICTED: thioredoxin M-type, chloroplastic [Vitis vinifera]
GSVIVT01014442001	2467	4687	0.9672	216.949	4057	0.9858	187.312	3172	0.9826	164.772	2590	0.9793	124.455	3429	0.9818	177.201	4150	0.9842	200.455	6355	0.9976	304.052	5804	0.9968	281.597	K05391|1|0.0|836|osa:4339240|cyclic nucleotide gated channel, other eukaryote	GO:0043231//intracellular membrane-bounded organelle	GO:0015075//ion transmembrane transporter activity;GO:0005515//protein binding;GO:0000166//nucleotide binding	GO:0033554//cellular response to stress;GO:0006811//ion transport	gi|359493899|ref|XP_003634689.1|/0/PREDICTED: cyclic nucleotide-gated ion channel 4-like [Vitis vinifera]
GSVIVT01010646001	1843	4663	0.7906	288.916	4564	0.7754	282.066	3048	0.7558	211.938	3522	0.7775	226.54	3328	0.7716	230.211	4671	0.8226	302.01	3868	0.7982	247.721	3792	0.7857	246.271	K00008|1|0.0|737|vvi:100232980|L-iditol 2-dehydrogenase [EC:1.1.1.14]	-	GO:0016616//oxidoreductase activity, acting on the CH-OH group of donors, NAD or NADP as acceptor;GO:0046914//transition metal ion binding	GO:0008152//metabolic process	gi|229830633|sp|Q1PSI9.2|IDND_VITVI/0/RecName: Full=L-idonate 5-dehydrogenase
GSVIVT01033986001	2290	4662	0.9786	232.471	4470	0.979	222.332	2729	0.9707	152.717	3105	0.9773	160.734	2702	0.9747	150.424	4578	0.9777	238.22	4948	0.9782	255.033	4795	0.9895	250.624	K13946|1|0.0|886|vvi:100233126|auxin influx carrier (AUX1 LAX family)	GO:0031224//intrinsic to membrane	GO:0015291//secondary active transmembrane transporter activity	GO:0015837//amine transport;GO:0009755//hormone-mediated signaling pathway	gi|225440646|ref|XP_002279219.1|/0/PREDICTED: AUX-1-like protein [Vitis vinifera]
GSVIVT01018072001	2003	4636	0.9251	264.298	4818	0.9526	273.978	2990	0.9376	191.297	2599	0.9596	153.818	3802	0.97	241.991	3168	0.9621	188.47	4665	0.9426	274.898	4835	0.9845	288.925	K12502|1|0.0|640|vvi:100266496|MPBQ/MSBQ methyltransferase	-	GO:0016741	GO:0006730//one-carbon metabolic process	gi|225432846|ref|XP_002283783.1|/0/PREDICTED: 37 kDa inner envelope membrane protein, chloroplastic [Vitis vinifera]
GSVIVT01028864001	1209	4617	0.9711	436.079	5739	0.9917	540.68	651	0.8974	69.0038	870	0.9677	85.305	1009	0.9793	106.398	1521	0.9868	149.913	4000	0.9653	390.513	4564	0.9926	451.845	K15746|1|4e-178|622|vvi:100268009|beta-carotene 3-hydroxylase [EC:1.14.13.129]	GO:0031224//intrinsic to membrane	GO:0046914//transition metal ion binding;GO:0003824//catalytic activity	GO:0006631//fatty acid metabolic process	gi|225464577|ref|XP_002273581.1|/4.61052e-177/PREDICTED: beta-carotene hydroxylase 2, chloroplastic isoform 1 [Vitis vinifera]
GSVIVT01001977001	1316	4586	0.9514	397.933	6395	0.9438	553.497	5807	0.9384	565.476	13312	0.9552	1199.14	4566	0.9422	442.332	7610	0.9324	689.074	3516	0.9384	315.351	4955	0.9688	450.669	K03146|1|8e-67|252|bdi:100841709|thiamine biosynthetic enzyme	-	-	-	gi|297735964|emb|CBI23938.3|/1.94072e-107/unnamed protein product [Vitis vinifera]
GSVIVT01018044001	758	4579	0.9169	689.816	7174	0.9908	1078.01	37	0.81	6.25534	92	0.9063	14.388	28	0.6689	4.70931	108	0.8615	16.9782	1246	0.9103	194.022	1736	0.9288	274.126	-	-	-	-	gi|295442600|gb|ADG21226.1|/1.09688e-83/chloroplast ELIP early light-induced protein [Vitis vinifera]
GSVIVT01015078001	1399	4572	0.9821	373.182	5887	0.9929	479.299	3464	0.9878	317.306	4406	0.9814	373.343	4287	0.9843	390.664	7925	0.9907	675.023	6056	0.99	510.94	8290	0.9878	709.262	K01366|1|0.0|716|vvi:100244107|cathepsin H [EC:3.4.22.16]	GO:0043231//intracellular membrane-bounded organelle	GO:0004175//endopeptidase activity;GO:0005488//binding	GO:0009725//response to hormone stimulus;GO:0019538//protein metabolic process;GO:0032502//developmental process	gi|225444726|ref|XP_002278624.1|/0/PREDICTED: thiol protease aleurain-like isoform 1 [Vitis vinifera]
GSVIVT01001159001	926	4569	0.973	563.432	3346	0.9795	411.572	1980	0.9363	274.014	1289	0.9719	165.015	2274	0.9622	313.074	886	0.8769	114.014	6548	0.9989	834.64	4643	0.987	600.147	K02692|1|4e-110|395|vvi:100242600|photosystem I subunit II	GO:0009534//chloroplast thylakoid;GO:0009522//photosystem I	-	GO:0044237//cellular metabolic process	gi|225437028|ref|XP_002278284.1|/4.75401e-109/PREDICTED: photosystem I reaction center subunit II, chloroplastic [Vitis vinifera]
GSVIVT01023708001	1943	4528	0.9017	266.112	4904	0.9367	287.48	113	0.7586	7.45288	238	0.8271	14.5206	147	0.8137	9.64523	439	0.8765	26.9233	4052	0.9171	246.149	3936	0.9336	242.467	K01611|1|0.0|822|vvi:100241620|S-adenosylmethionine decarboxylase [EC:4.1.1.50]	-	GO:0016831//carboxy-lyase activity	GO:0006596//polyamine biosynthetic process	gi|147774304|emb|CAN76946.1|/0/hypothetical protein VITISV_017165 [Vitis vinifera]
GSVIVT01017072001	899	4474	0.8643	568.287	2420	0.832	306.61	3821	0.8454	544.673	1846	0.881	243.419	3873	0.8676	549.232	1023	0.832	135.598	2918	0.871	383.113	1407	0.8343	187.329	K02961|1|3e-49|193|vvi:100251530|small subunit ribosomal protein S17	GO:0009526//plastid envelope;GO:0005840//ribosome;GO:0009532//plastid stroma	GO:0003723//RNA binding;GO:0005198//structural molecule activity	GO:0010467//gene expression	gi|297743261|emb|CBI36128.3|/3.16041e-78/unnamed protein product [Vitis vinifera]
GSVIVT01035343001	1904	4468	0.9396	267.965	3294	0.9449	197.055	5800	0.9391	390.373	3879	0.9391	241.51	4892	0.9674	327.557	4298	0.9659	268.99	6044	0.9816	374.679	4208	0.959	264.532	K01369|1|0.0|1019|vvi:100244137|legumain [EC:3.4.22.34]	GO:0005773//vacuole	GO:0004175//endopeptidase activity	GO:0016485//protein processing	gi|225429442|ref|XP_002276759.1|/0/PREDICTED: vacuolar-processing enzyme [Vitis vinifera]
GSVIVT01025494001	2777	4390	0.9957	180.518	2758	0.9968	113.122	7399	0.996	341.441	4601	0.9928	196.408	5598	0.9982	256.995	3478	0.995	149.242	5413	0.9914	230.072	3650	0.9975	157.321	-	GO:0044424//intracellular part	GO:0005488//binding	-	gi|297746505|emb|CBI16561.3|/0/unnamed protein product [Vitis vinifera]
GSVIVT01024454001	1217	4381	0.9548	411.069	5352	0.9499	500.906	1227	0.9474	129.203	1253	0.9458	122.051	1734	0.9589	181.646	1466	0.9474	143.543	4365	0.9614	423.346	5112	0.9523	502.771	K00366|1|3e-07|54.7|ota:Ot10g00930|ferredoxin-nitrite reductase [EC:1.7.7.1]	GO:0009526//plastid envelope;GO:0009534//chloroplast thylakoid	GO:0043169//cation binding	-	gi|359489916|ref|XP_002275188.2|/1.38149e-112/PREDICTED: uncharacterized protein LOC100263114 [Vitis vinifera]
GSVIVT01026642001	1199	4378	0.9074	416.954	4631	0.8716	439.932	3457	0.8849	369.487	3839	0.9099	379.56	3565	0.9024	379.06	4011	0.8782	398.631	3490	0.8215	343.564	3595	0.804	358.881	K10802|1|2e-58|224|vvi:100257544|high mobility group protein B1	-	-	-	gi|296088654|emb|CBI37645.3|/2.7681e-57/unnamed protein product [Vitis vinifera]
GSVIVT01027036001	994	4362	0.8501	501.107	4101	0.9286	469.931	3932	0.8491	506.927	3450	0.9105	411.448	4061	0.8129	520.852	2590	0.8783	310.492	2190	0.8058	260.051	2027	0.8451	244.083	-	GO:0009526//plastid envelope;GO:0009570//chloroplast stroma;GO:0009534//chloroplast thylakoid	-	-	gi|225454426|ref|XP_002280114.1|/2.5838e-55/PREDICTED: uncharacterized protein At4g01150, chloroplastic [Vitis vinifera]
GSVIVT01018114001	773	4350	0.9754	642.601	7661	0.9948	1128.85	3109	0.9664	515.418	4881	0.9935	748.533	3082	0.9715	508.301	3335	0.9974	514.107	6833	0.9819	1043.36	10467	0.9961	1620.74	K11275|1|6e-20|95.9|bdi:100833820|histone H1/5	GO:0005694//chromosome	-	-	gi|297737166|emb|CBI26367.3|/2.0341e-40/unnamed protein product [Vitis vinifera]
GSVIVT01023842001	3873	4345	0.9809	128.107	4086	0.9858	120.166	1550	0.9873	51.2865	1326	0.9698	40.5861	2401	0.9786	79.0338	1408	0.9633	43.3204	4158	0.9845	126.718	4026	0.9845	124.422	K08282|1|0.0|1056|ath:AT3G45780|non-specific serine/threonine protein kinase [EC:2.7.11.1]	GO:0016020//membrane;GO:0043231//intracellular membrane-bounded organelle;GO:0015630//microtubule cytoskeleton	GO:0004673//protein histidine kinase activity;GO:0005515//protein binding;GO:0004674//protein serine/threonine kinase activity;GO:0032559;GO:0009881//photoreceptor activity	GO:0006351//transcription, DNA-dependent;GO:0007017//microtubule-based process;GO:0010360//negative regulation of anion channel activity;GO:0006468//protein phosphorylation;GO:0009606//tropism;GO:0009658//chloroplast organization;GO:0009416//response to light stimulus;GO:0030522//intracellular receptor mediated signaling pathway	gi|297744446|emb|CBI37708.3|/0/unnamed protein product [Vitis vinifera]
GSVIVT01031505001	1999	4333	0.981	247.518	3536	0.9835	201.479	3600	0.9815	230.785	2827	0.9745	167.647	3067	0.9785	195.6	3501	0.98	208.697	4653	0.981	274.74	3524	0.9815	211.005	K06185|1|0.0|826|vvi:100251610|ATP-binding cassette, subfamily F, member 2	GO:0043231//intracellular membrane-bounded organelle	GO:0016887//ATPase activity;GO:0000166//nucleotide binding	-	gi|359479445|ref|XP_002276693.2|/0/PREDICTED: ABC transporter F family member 1-like isoform 1 [Vitis vinifera]
GSVIVT01036719001	1757	4326	0.9994	281.155	5524	0.9983	358.107	2387	0.9903	174.1	4705	0.9932	317.446	2265	0.9801	164.348	3205	0.9932	217.367	3307	0.9994	222.159	3961	0.9926	269.838	K00135|1|0.0|1008|vvi:100262240|succinate-semialdehyde dehydrogenase (NADP+) [EC:1.2.1.16]	GO:0009536//plastid;GO:0044429//mitochondrial part	GO:0016620//oxidoreductase activity, acting on the aldehyde or oxo group of donors, NAD or NADP as acceptor;GO:0046914//transition metal ion binding;GO:0000166//nucleotide binding	GO:0009314//response to radiation;GO:0006105//succinate metabolic process;GO:0009063//cellular amino acid catabolic process;GO:0006950//response to stress	gi|225462297|ref|XP_002265514.1|/0/PREDICTED: succinate-semialdehyde dehydrogenase, mitochondrial-like [Vitis vinifera]
GSVIVT01030190001	750	4313	0.8333	656.674	6977	0.8107	1059.59	3058	0.7947	522.51	8804	0.864	1391.56	5156	0.8307	876.435	5879	0.8053	934.07	1735	0.86	273.048	2827	0.8093	451.164	-	-	GO:0005488//binding	GO:0051234//establishment of localization;GO:0010876//lipid localization	gi|297735549|emb|CBI18043.3|/4.8592e-76/unnamed protein product [Vitis vinifera]
GSVIVT01024210001	888	4303	0.9685	553.337	4354	0.9696	558.478	6395	0.9955	922.882	4373	0.964	583.779	6277	0.9685	901.171	5148	0.9944	690.817	4486	0.9707	596.277	4531	0.9797	610.733	K01376|1|3e-100|362|ath:AT4G16190|[EC:3.4.22.-];K01373|3|4e-75|279|ppp:PHYPADRAFT_209158|cathepsin F [EC:3.4.22.41]	-	GO:0004175//endopeptidase activity	GO:0019538//protein metabolic process	gi|225427714|ref|XP_002264345.1|/4.98514e-153/PREDICTED: cysteine proteinase RD19a [Vitis vinifera]
GSVIVT01021169001	1375	4266	0.9745	354.283	3422	0.9775	283.47	1733	0.9767	161.516	1803	0.9884	155.444	2234	0.9789	207.133	1310	0.9796	113.529	2328	0.9615	199.84	1733	0.9709	150.857	K03405|1|3e-98|357|vvi:100267459|magnesium chelatase subunit I [EC:6.6.1.1]	GO:0043234//protein complex;GO:0009532//plastid stroma	GO:0051003;GO:0017111//nucleoside-triphosphatase activity;GO:0032559	GO:0006779//porphyrin-containing compound biosynthetic process	gi|297740474|emb|CBI30656.3|/1.27318e-165/unnamed protein product [Vitis vinifera]
GSVIVT01035830001	3737	4264	0.9754	130.294	3319	0.9759	101.161	5087	0.9877	174.444	4826	0.9762	153.09	5740	0.9751	195.82	6255	0.9858	199.453	4413	0.9896	139.384	3457	0.973	110.725	K10999|1|0.0|1767|vvi:100254408|cellulose synthase A [EC:2.4.1.12]	GO:0031224//intrinsic to membrane	GO:0016759//cellulose synthase activity;GO:0046914//transition metal ion binding	GO:0045229//external encapsulating structure organization;GO:0009250//glucan biosynthetic process	gi|359476121|ref|XP_002282575.2|/0/PREDICTED: LOW QUALITY PROTEIN: cellulose synthase A catalytic subunit 1 [UDP-forming]-like [Vitis vinifera]
GSVIVT01023815001	2504	4248	0.9756	193.723	3751	0.978	170.625	3569	0.9657	182.655	3138	0.97	148.559	3331	0.9473	169.593	4113	0.9613	195.732	4703	0.9836	221.688	3942	0.9808	188.431	-	GO:0044464//cell part	-	GO:0051234//establishment of localization	gi|359474936|ref|XP_002283681.2|/0/PREDICTED: uncharacterized protein LOC100252199 [Vitis vinifera]
GSVIVT01032096001	4038	4178	0.9713	118.15	3515	0.9775	99.1492	5415	0.971	171.85	5322	0.9789	156.239	5999	0.969	189.4	5773	0.9745	170.362	3983	0.9742	116.425	3262	0.9757	96.6914	K10999|1|0.0|1796|vvi:100256811|cellulose synthase A [EC:2.4.1.12]	GO:0031224//intrinsic to membrane	GO:0016759//cellulose synthase activity;GO:0046914//transition metal ion binding	GO:0045229//external encapsulating structure organization;GO:0009250//glucan biosynthetic process	gi|297736251|emb|CBI24889.3|/0/unnamed protein product [Vitis vinifera]
GSVIVT01024905001	1940	4163	0.9778	245.04	4646	0.9938	272.777	4182	0.9954	276.249	4261	0.9969	260.37	5360	0.9969	352.234	2731	0.9763	167.748	3985	0.9701	242.453	4423	0.9959	272.889	K13171|1|5e-06|51.6|vvi:100262120|serine/arginine repetitive matrix protein 1	GO:0009526//plastid envelope;GO:0009534//chloroplast thylakoid;GO:0000229	-	-	gi|297746027|emb|CBI16083.3|/6.96312e-171/unnamed protein product [Vitis vinifera]
GSVIVT01033502001	1030	4162	0.9495	461.42	3435	0.9485	379.857	12875	0.9485	1601.87	10668	0.9515	1227.8	7028	0.9495	869.886	5781	0.9495	668.81	2845	0.9476	326.022	2278	0.9476	264.72	K10256|1|7e-114|408|vvi:100252129|omega-6 fatty acid desaturase (delta-12 desaturase) [EC:1.14.19.-]	-	-	-	gi|297739839|emb|CBI30021.3|/2.64083e-175/unnamed protein product [Vitis vinifera]
GSVIVT01022356001	2269	4153	0.8978	209.006	3775	0.9008	189.502	2808	0.9097	158.592	2668	0.9052	139.39	3152	0.8889	177.1	2848	0.9163	149.569	3550	0.9066	184.67	3105	0.9048	163.794	K00128|1|0.0|889|vvi:100266331|aldehyde dehydrogenase (NAD+) [EC:1.2.1.3]	-	GO:0016620//oxidoreductase activity, acting on the aldehyde or oxo group of donors, NAD or NADP as acceptor	GO:0044237//cellular metabolic process	gi|359480760|ref|XP_002273730.2|/0/PREDICTED: aldehyde dehydrogenase family 3 member I1, chloroplastic-like [Vitis vinifera]
GSVIVT01028226001	1321	4147	0.9841	358.478	4344	0.9894	374.557	1882	0.9674	182.573	2884	0.9886	258.806	2074	0.9743	200.158	1725	0.9864	155.605	1694	0.9546	151.36	1679	0.9909	152.131	K03768|1|1e-94|345|rcu:RCOM_1342590|peptidyl-prolyl cis-trans isomerase B (cyclophilin B) [EC:5.2.1.8]	-	GO:0016859//cis-trans isomerase activity	GO:0044267//cellular protein metabolic process	gi|359480225|ref|XP_002273421.2|/1.05848e-137/PREDICTED: peptidyl-prolyl cis-trans isomerase CYP20-3, chloroplastic-like isoform 1 [Vitis vinifera]
GSVIVT01029116001	1791	4144	0.981	264.214	3491	0.995	222.016	1365	0.9888	97.6688	1214	0.9927	80.3535	1684	0.9899	119.871	3512	0.981	233.666	4460	0.981	293.928	4083	0.9855	272.869	K00924|1|4e-118|423|ath:AT1G30270|[EC:2.7.1.-];K07198|3|3e-70|264|zma:100192108|5'-AMP-activated protein kinase, catalytic alpha subunit [EC:2.7.11.11]	-	GO:0004674//protein serine/threonine kinase activity;GO:0032559	GO:0006464//cellular protein modification process;GO:0023052//signaling	gi|229609829|gb|ACQ83530.1|/0/CBL-interacting protein kinase 14 [Vitis vinifera]
GSVIVT01018081001	1163	4137	0.9785	406.198	5651	0.9837	553.447	1392	0.945	153.383	2505	0.9794	255.335	1974	0.957	216.389	3466	0.9837	355.129	2852	0.9862	289.448	3865	0.9682	397.777	K10046|1|2e-149|526|vvi:100245900|GDP-D-mannose 3', 5'-epimerase [EC:5.1.3.18 5.1.3.-]	-	GO:0048037//cofactor binding;GO:0016857//racemase and epimerase activity, acting on carbohydrates and derivatives	GO:0008152//metabolic process	gi|297737138|emb|CBI26339.3|/2.49249e-148/unnamed protein product [Vitis vinifera]
GSVIVT01036965001	1347	4126	0.8619	349.779	5077	0.8664	429.309	2184	0.882	207.78	2989	0.8619	263.051	3084	0.8708	291.887	2594	0.8627	229.477	3696	0.8782	323.866	4776	0.8641	424.392	K00026|1|0.0|699|vvi:100232924|malate dehydrogenase [EC:1.1.1.37]	GO:0005777//peroxisome;GO:0009536//plastid;GO:0005576//extracellular region	GO:0016615//malate dehydrogenase activity	GO:0043648//dicarboxylic acid metabolic process;GO:0044262//cellular carbohydrate metabolic process;GO:0009060//aerobic respiration;GO:0006635//fatty acid beta-oxidation;GO:0009853//photorespiration	gi|359475502|ref|XP_003631692.1|/0/PREDICTED: malate dehydrogenase, glyoxysomal [Vitis vinifera]
GSVIVT01016652001	3583	4114	0.9805	131.114	3615	0.9724	114.919	1979	0.9403	70.7811	3189	0.9618	105.509	2558	0.9445	91.0168	2339	0.9528	77.7894	3193	0.9768	105.185	2908	0.9715	97.1444	K01535|1|0.0|1532|pop:POPTR_826518|H+-transporting ATPase [EC:3.6.3.6]	GO:0009536//plastid;GO:0031224//intrinsic to membrane	GO:0032559;GO:0042625//ATPase activity, coupled to transmembrane movement of ions;GO:0008324//cation transmembrane transporter activity	GO:0009813//flavonoid biosynthetic process;GO:0009207;GO:0006996//organelle organization;GO:0051452//intracellular pH reduction;GO:0006811//ion transport;GO:0009206	gi|297742915|emb|CBI35782.3|/0/unnamed protein product [Vitis vinifera]
GSVIVT01025082001	3984	4106	0.9942	117.688	4330	0.9706	123.794	2011	0.9757	64.6862	2824	0.9867	84.0286	3001	0.9819	96.0317	3916	0.9729	117.128	3351	0.9807	99.2788	3710	0.9779	111.461	K08282|1|0.0|1397|ath:AT3G45780|non-specific serine/threonine protein kinase [EC:2.7.11.1]	GO:0043231//intracellular membrane-bounded organelle;GO:0044459//plasma membrane part	GO:0004673//protein histidine kinase activity;GO:0005515//protein binding;GO:0004674//protein serine/threonine kinase activity;GO:0032559;GO:0009881//photoreceptor activity	GO:0006351//transcription, DNA-dependent;GO:0015992//proton transport;GO:0010360//negative regulation of anion channel activity;GO:0009902//chloroplast relocation;GO:0010118//stomatal movement;GO:0006468//protein phosphorylation;GO:0009606//tropism;GO:0009416//response to light stimulus;GO:0030522//intracellular receptor mediated signaling pathway	gi|297746173|emb|CBI16229.3|/0/unnamed protein product [Vitis vinifera]
GSVIVT01014360001	910	4090	0.9956	513.232	5623	0.9967	703.813	3193	0.9857	449.652	4185	0.9956	545.175	3234	0.989	453.071	3628	0.9912	475.076	2854	0.9934	370.181	3566	0.9813	469.04	K03671|1|7e-53|205|pop:POPTR_263504|thioredoxin 1	-	GO:0015036//disulfide oxidoreductase activity	GO:0018904;GO:0019725//cellular homeostasis	gi|359493854|ref|XP_002282265.2|/3.34527e-75/PREDICTED: thioredoxin M4, chloroplastic-like [Vitis vinifera]
GSVIVT01008862001	2115	4088	0.9991	220.715	3998	0.9868	215.309	1044	0.9702	63.257	821	0.9603	46.0166	2010	0.9986	121.158	1570	0.9934	88.4558	4965	0.9948	277.083	4392	0.9778	248.555	K13600|1|0.0|1077|vvi:100247245|chlorophyllide a oxygenase [EC:1.14.13.122]	GO:0034357;GO:0009528//plastid inner membrane	GO:0051536//iron-sulfur cluster binding;GO:0046914//transition metal ion binding;GO:0016703	GO:0006779//porphyrin-containing compound biosynthetic process	gi|359492578|ref|XP_002284499.2|/0/PREDICTED: chlorophyllide a oxygenase, chloroplastic-like [Vitis vinifera]
GSVIVT01006035001	2126	4079	0.7893	219.09	4370	0.7916	234.125	1249	0.7554	75.2866	1181	0.7643	65.8519	1581	0.7606	94.8062	1085	0.7615	60.814	5562	0.7681	308.794	5799	0.794	326.483	K02355|1|0.0|951|rcu:RCOM_1679710|elongation factor G	GO:0009532//plastid stroma;GO:0009526//plastid envelope;GO:0005576//extracellular region	GO:0008135//translation factor activity, nucleic acid binding;GO:0032561//guanyl ribonucleotide binding;GO:0032559	GO:0044238//primary metabolic process;GO:0009657//plastid organization;GO:0007275//multicellular organismal development;GO:0044237//cellular metabolic process	gi|296085091|emb|CBI28506.3|/0/unnamed protein product [Vitis vinifera]
GSVIVT01035490001	2019	4043	0.9955	228.665	2774	0.9995	156.495	2456	0.995	155.887	1298	0.995	76.2114	2691	0.997	169.92	2042	0.9965	120.519	4494	0.9975	262.723	3187	0.9985	188.937	K14550|1|3e-07|55.5|cre:CHLREDRAFT_190833|U3 small nucleolar RNA-associated protein 10	-	GO:0005488//binding	-	gi|296081732|emb|CBI20737.3|/0/unnamed protein product [Vitis vinifera]
GSVIVT01029445001	724	4040	0.9848	637.198	4267	0.982	671.297	107	0.9448	18.9393	66	0.8771	10.8066	418	0.9461	73.6047	289	0.8688	47.566	4267	0.9848	695.641	4438	0.9751	733.701	-	GO:0042579//microbody	-	-	gi|225443486|ref|XP_002274112.1|/9.55924e-66/PREDICTED: uncharacterized protein LOC100261598 [Vitis vinifera]
GSVIVT01027045001	791	4022	0.9608	580.627	2623	0.9735	377.705	4135	0.9583	669.912	1872	0.9393	280.551	4263	0.9583	687.079	3001	0.9191	452.092	5321	0.9684	793.996	3445	0.9621	521.294	K06689|1|2e-85|313|vvi:100232965|ubiquitin-conjugating enzyme E2 D/E [EC:6.3.2.19]	-	GO:0016879//ligase activity, forming carbon-nitrogen bonds;GO:0032559	GO:0006464//cellular protein modification process	gi|225440288|ref|XP_002284203.1|/2.39716e-84/PREDICTED: ubiquitin-conjugating enzyme E2-17 kDa isoform 2 [Vitis vinifera]
GSVIVT01035869001	819	3982	0.9389	555.199	3258	0.9426	453.104	2880	0.9341	450.637	1736	0.9023	251.274	3258	0.9072	507.149	1672	0.9035	243.271	3478	0.9426	501.242	3159	0.9158	461.675	K02109|1|1e-16|85.1|vvi:100250997|F-type H+-transporting ATPase subunit b [EC:3.6.3.14]	GO:0033177//proton-transporting two-sector ATPase complex, proton-transporting domain;GO:0009579//thylakoid;GO:0009507//chloroplast	GO:0015077//monovalent inorganic cation transmembrane transporter activity;GO:0000166//nucleotide binding	GO:0006818//hydrogen transport;GO:0006754//ATP biosynthetic process	gi|296082050|emb|CBI21055.3|/1.26933e-59/unnamed protein product [Vitis vinifera]
GSVIVT01027667001	2444	3931	0.9861	183.668	3646	0.9881	169.921	3600	0.9828	188.764	5510	0.9918	267.259	3756	0.9943	195.926	2884	0.9865	140.615	2598	0.9816	125.47	2697	0.9894	132.084	K00615|1|0.0|920|rcu:RCOM_1611360|transketolase [EC:2.2.1.1]	GO:0009534//chloroplast thylakoid	GO:0016744	-	gi|225454009|ref|XP_002280760.1|/0/PREDICTED: transketolase, chloroplastic-like [Vitis vinifera]
GSVIVT01019070001	843	3922	0.9822	531.266	5040	0.9846	680.978	3812	0.9775	579.487	4073	0.9834	572.755	3780	0.987	571.653	3744	0.981	529.231	3886	0.9846	544.097	4836	0.9846	686.64	K03671|1|5e-50|196|gmx:100499776|thioredoxin 1	GO:0031976;GO:0009532//plastid stroma	GO:0015036//disulfide oxidoreductase activity;GO:0030234//enzyme regulator activity	GO:0051234//establishment of localization;GO:0005975//carbohydrate metabolic process;GO:0018904;GO:0019725//cellular homeostasis;GO:0044093;GO:0044092//negative regulation of molecular function;GO:0006091//generation of precursor metabolites and energy	gi|225430920|ref|XP_002277021.1|/6.41222e-62/PREDICTED: thioredoxin F, chloroplastic [Vitis vinifera]
GSVIVT01015027001	961	3919	0.9761	465.676	3376	0.9854	400.138	2982	0.9958	397.652	2106	0.9625	259.787	3053	0.9823	405.015	1092	0.9865	135.406	2426	0.9813	297.967	2321	0.9906	289.083	K03564|1|7e-112|401|vvi:100250698|peroxiredoxin Q/BCP [EC:1.11.1.15]	GO:0031976	GO:0016209//antioxidant activity;GO:0016705//oxidoreductase activity, acting on paired donors, with incorporation or reduction of molecular oxygen	GO:0008152//metabolic process;GO:0019725//cellular homeostasis	gi|342160856|gb|AEL16464.1|/9.14448e-111/peroxiredoxin Q [Vitis vinifera]
GSVIVT01037929001	1032	3918	0.9496	433.527	3648	0.9457	402.629	2129	0.9835	264.371	2573	0.9118	295.557	2135	0.97	263.746	1453	0.9079	167.773	1626	0.9428	185.97	1514	0.9186	175.597	K02879|1|3e-91|333|vvi:100263106|large subunit ribosomal protein L17	GO:0030529//ribonucleoprotein complex;GO:0009536//plastid	GO:0003723//RNA binding;GO:0005198//structural molecule activity	GO:0010467//gene expression	gi|225444201|ref|XP_002275983.1|/4.4654e-90/PREDICTED: 50S ribosomal protein L17, chloroplastic-like [Vitis vinifera]
GSVIVT01034112001	1140	3902	0.9825	390.854	2548	0.9833	254.58	1487	0.9605	167.157	800	0.9693	83.1892	2179	0.9658	243.68	1124	0.9737	117.489	4525	0.9842	468.506	3018	0.9895	316.873	K08081|1|6e-150|528|vvi:100252918|tropine dehydrogenase [EC:1.1.1.206]	-	GO:0003824//catalytic activity	GO:0008152//metabolic process	gi|225440460|ref|XP_002271837.1|/8.37025e-149/PREDICTED: tropinone reductase homolog [Vitis vinifera]
GSVIVT01017675001	2298	3901	0.8386	193.846	4539	0.8742	224.978	1747	0.8255	97.423	3290	0.8512	169.718	1242	0.6867	68.9032	6021	0.9291	312.216	5234	0.8681	268.835	6089	0.9051	317.151	K00789|1|3e-135|320|vvi:100244176|S-adenosylmethionine synthetase [EC:2.5.1.6]	GO:0044424//intracellular part	GO:0046872//metal ion binding;GO:0016765//transferase activity, transferring alkyl or aryl (other than methyl) groups;GO:0032559	GO:0006970//response to osmotic stress;GO:0044237//cellular metabolic process	gi|75306070|sp|Q944U4.1|METK_DENCR/7.39192e-138/RecName: Full=S-adenosylmethionine synthase; Short=AdoMet synthase; AltName: Full=Methionine adenosyltransferase; Short=MAT
GSVIVT01026563001	1734	3862	0.9319	254.328	3552	0.9637	233.321	1874	0.9389	138.497	2079	0.9464	142.13	1699	0.9389	124.914	1994	0.9256	137.029	3102	0.9319	211.151	2833	0.9487	195.554	K00963|1|0.0|870|vvi:100253896|UTP--glucose-1-phosphate uridylyltransferase [EC:2.7.7.9]	GO:0044424//intracellular part	GO:0051748//UTP-monosaccharide-1-phosphate uridylyltransferase activity	-	gi|225431563|ref|XP_002282276.1|/0/PREDICTED: UTP--glucose-1-phosphate uridylyltransferase isoform 1 [Vitis vinifera]
GSVIVT01033770001	1891	3855	0.9815	232.79	3639	0.9513	219.19	2441	0.9096	165.423	4364	0.945	273.574	1878	0.9149	126.611	4096	0.9513	258.11	2887	0.9238	180.201	2600	0.9471	164.571	K01689|1|0.0|884|vvi:100242642|enolase [EC:4.2.1.11]	GO:0043234//protein complex;GO:0044424//intracellular part	GO:0046872//metal ion binding;GO:0016836//hydro-lyase activity	GO:0006007//glucose catabolic process	gi|225441000|ref|XP_002283632.1|/0/PREDICTED: enolase 1 [Vitis vinifera]
GSVIVT01010694001	1152	3846	0.8655	381.231	1968	0.8767	194.582	13980	0.8976	1555.15	1421	0.8698	146.226	7099	0.8715	785.62	484	0.8542	50.0645	3882	0.908	397.745	1260	0.8481	130.915	-	GO:0009536//plastid	-	-	gi|357515297|ref|XP_003627937.1|/1.36506e-67/hypothetical protein MTR_8g040260 [Medicago truncatula]
GSVIVT01022301001	1678	3845	0.9917	261.659	3402	0.9899	230.926	2100	0.9875	160.378	1632	0.9893	115.295	1698	0.9905	129.007	4007	0.997	284.554	2619	0.9851	184.223	2350	0.9887	167.628	K07088|1|0.0|730|vvi:100245595|	GO:0031224//intrinsic to membrane	-	GO:0060918//auxin transport	gi|359480743|ref|XP_002276744.2|/0/PREDICTED: uncharacterized transporter YBR287W-like [Vitis vinifera]
GSVIVT01019484001	854	3819	0.9473	510.65	3877	0.9485	517.093	2820	0.9157	423.165	3581	0.9426	497.082	2685	0.9122	400.825	3547	0.9415	494.926	4787	0.9286	661.617	4470	0.9333	626.498	K06689|1|2e-85|313|mtr:MTR_7g116940|ubiquitin-conjugating enzyme E2 D/E [EC:6.3.2.19]	-	GO:0016879//ligase activity, forming carbon-nitrogen bonds;GO:0032559	GO:0006464//cellular protein modification process	gi|224091140|ref|XP_002309194.1|/2.72614e-84/predicted protein [Populus trichocarpa]
GSVIVT01033088001	2184	3816	0.7413	199.52	4072	0.7239	212.366	2798	0.7097	164.178	3140	0.7019	170.435	2423	0.7276	141.439	2821	0.7015	153.917	4385	0.7592	236.984	4458	0.7184	244.319	K01652|1|0.0|850|vvi:100259979|acetolactate synthase I/II/III large subunit [EC:2.2.1.6]	-	GO:0046872//metal ion binding;GO:0019842//vitamin binding;GO:0016744;GO:0050662//coenzyme binding	GO:0008652//cellular amino acid biosynthetic process	gi|296082340|emb|CBI21345.3|/0/unnamed protein product [Vitis vinifera]
GSVIVT01009258001	1621	3813	0.9204	268.606	3467	0.9408	243.613	12546	0.9105	991.838	7720	0.955	564.568	13263	0.9272	1043.1	9663	0.9519	710.34	3174	0.9525	231.113	3013	0.897	222.478	K07374|1|0.0|687|gmx:100779027|tubulin alpha	GO:0032991//macromolecular complex;GO:0015630//microtubule cytoskeleton	GO:0017111//nucleoside-triphosphatase activity;GO:0032561//guanyl ribonucleotide binding	GO:0043623//cellular protein complex assembly;GO:0009207;GO:0007017//microtubule-based process	gi|302142127|emb|CBI19330.3|/0/unnamed protein product [Vitis vinifera]
GSVIVT01012702001	1414	3803	0.9703	307.12	4944	0.9844	398.253	1532	0.9859	138.844	2466	0.9837	206.74	2149	0.9823	193.756	2565	0.9795	216.16	3929	0.9774	327.97	4943	0.9802	418.419	K00605|1|0.0|824|vvi:100250401|aminomethyltransferase [EC:2.1.2.10]	GO:0005840//ribosome;GO:0009526//plastid envelope;GO:0005576//extracellular region	GO:0016769//transferase activity, transferring nitrogenous groups;GO:0008168//methyltransferase activity	GO:0010038//response to metal ion;GO:0006544//glycine metabolic process;GO:0006730//one-carbon metabolic process	gi|225444472|ref|XP_002272701.1|/0/PREDICTED: aminomethyltransferase, mitochondrial [Vitis vinifera]
GSVIVT01014101001	1580	3791	0.7462	273.986	2866	0.7835	206.609	2004	0.8367	162.54	1858	0.7646	139.402	2145	0.8361	173.077	1255	0.7513	94.6507	1967	0.781	146.943	1425	0.7956	107.951	K02871|1|7e-122|436|vvi:100248623|large subunit ribosomal protein L13	GO:0009532//plastid stroma;GO:0030529//ribonucleoprotein complex	GO:0005198//structural molecule activity	GO:0003006//developmental process involved in reproduction;GO:0010467//gene expression	gi|302142820|emb|CBI20115.3|/0/unnamed protein product [Vitis vinifera]
GSVIVT01019562001	646	3783	0.9582	668.706	4016	0.9567	708.095	138	0.9474	27.3757	162	0.9443	29.7279	357	0.9489	70.4537	359	0.952	66.2215	5171	0.9582	944.808	5641	0.9567	1045.19	-	-	-	-	gi|297742358|emb|CBI34507.3|/1.15871e-106/unnamed protein product [Vitis vinifera]
GSVIVT01036283001	1147	3783	0.9939	376.621	4170	0.9922	414.098	2710	0.9634	302.778	3553	0.9983	367.209	2852	0.9878	316.996	6028	0.9974	626.249	3825	0.9983	393.613	4212	0.9974	439.537	K14484|1|4e-73|273|ath:AT3G23050|auxin-responsive protein IAA	GO:0043231//intracellular membrane-bounded organelle	GO:0005515//protein binding	GO:0009755//hormone-mediated signaling pathway	gi|147773816|emb|CAN72026.1|/5.76888e-139/hypothetical protein VITISV_014421 [Vitis vinifera]
GSVIVT01015347001	3207	3775	0.9825	134.416	3869	0.985	137.414	2082	0.9838	83.1956	2556	0.9878	94.4808	2189	0.9751	87.0191	1420	0.9832	52.7627	2944	0.9797	108.353	2805	0.9766	104.69	K02357|1|0.0|1494|vvi:100262932|elongation factor Ts	GO:0009526//plastid envelope;GO:0009532//plastid stroma	-	GO:0010038//response to metal ion	gi|297738788|emb|CBI28033.3|/0/unnamed protein product [Vitis vinifera]
GSVIVT01032479001	1617	3770	0.9555	266.234	2738	0.9876	192.865	3417	0.9555	270.803	3251	0.9635	238.335	2624	0.9561	206.882	4054	0.9703	298.752	2989	0.9573	218.181	2209	0.9777	163.514	K00122|1|0.0|764|vvi:100261093|formate dehydrogenase [EC:1.2.1.2]	GO:0043231//intracellular membrane-bounded organelle	GO:0016614//oxidoreductase activity, acting on CH-OH group of donors;GO:0016620//oxidoreductase activity, acting on the aldehyde or oxo group of donors, NAD or NADP as acceptor;GO:0000166//nucleotide binding	GO:0008152//metabolic process	gi|225452472|ref|XP_002278444.1|/0/PREDICTED: formate dehydrogenase, mitochondrial [Vitis vinifera]
GSVIVT01008851001	1634	3758	0.9639	262.625	3666	0.9743	255.547	3646	0.9517	285.945	3644	0.9835	264.368	3750	0.9535	292.582	1931	0.9584	140.821	1779	0.9455	128.507	1797	0.9878	131.633	K01698|1|0.0|784|vvi:100264314|porphobilinogen synthase [EC:4.2.1.24]	GO:0009532//plastid stroma	GO:0043169//cation binding;GO:0016836//hydro-lyase activity	GO:0006779//porphyrin-containing compound biosynthetic process	gi|225459583|ref|XP_002285863.1|/0/PREDICTED: delta-aminolevulinic acid dehydratase, chloroplastic [Vitis vinifera]
GSVIVT01000004001	1183	3753	0.9281	362.264	2520	0.9814	242.631	5735	0.9721	621.251	2405	0.9806	240.997	5155	0.9628	555.536	1393	0.9738	140.315	3283	0.9527	327.557	2073	0.9882	209.742	-	GO:0044436;GO:0009534//chloroplast thylakoid	-	GO:0009765//photosynthesis, light harvesting	gi|225451038|ref|XP_002284939.1|/1.30661e-152/PREDICTED: UPF0603 protein At1g54780, chloroplastic [Vitis vinifera]
GSVIVT01028749001	755	3736	0.9775	565.056	5363	0.9921	809.08	3293	0.9854	558.938	4739	0.9907	744.083	3935	0.9748	664.455	5114	0.9947	807.144	2960	0.9788	462.75	4106	0.9947	650.942	-	GO:0009526//plastid envelope;GO:0009570//chloroplast stroma;GO:0009534//chloroplast thylakoid	-	-	gi|225462673|ref|XP_002264814.1|/2.78078e-71/PREDICTED: uncharacterized protein At4g01150, chloroplastic-like [Vitis vinifera]
GSVIVT01030386001	1605	3696	0.9813	262.959	2576	0.9713	182.811	3550	0.972	283.447	2781	0.9745	205.403	3549	0.9863	281.903	1920	0.9757	142.549	2767	0.9807	203.486	1926	0.9894	143.632	K00218|1|0.0|746|vvi:100241491|protochlorophyllide reductase [EC:1.3.1.33]	GO:0009536//plastid	GO:0016628//oxidoreductase activity, acting on the CH-CH group of donors, NAD or NADP as acceptor	GO:0006779//porphyrin-containing compound biosynthetic process	gi|225446944|ref|XP_002264042.1|/0/PREDICTED: protochlorophyllide reductase, chloroplastic isoform 2 [Vitis vinifera]
GSVIVT01032196001	1390	3688	0.964	302.976	3383	0.9727	277.216	1402	0.9532	129.256	1783	0.9475	152.061	1924	0.9576	176.465	1614	0.9482	138.365	2817	0.9604	239.207	2469	0.977	212.606	K02863|1|2e-70|265|olu:OSTLU_12802|large subunit ribosomal protein L1	GO:0043231//intracellular membrane-bounded organelle;GO:0030529//ribonucleoprotein complex	GO:0003676//nucleic acid binding;GO:0005198//structural molecule activity	GO:0010467//gene expression	gi|297736325|emb|CBI24963.3|/8.68953e-154/unnamed protein product [Vitis vinifera]
GSVIVT01025703001	1975	3685	0.9813	213.06	3595	0.9853	207.33	735	0.9332	47.6913	946	0.9691	56.7814	1358	0.9641	87.6598	2366	0.9813	142.753	2813	0.9803	168.114	2662	0.9884	161.329	K10775|1|0.0|825|pop:POPTR_739479|phenylalanine ammonia-lyase [EC:4.3.1.24]	GO:0044424//intracellular part	GO:0016840	GO:0006558//L-phenylalanine metabolic process	gi|297737254|emb|CBI26455.3|/0/unnamed protein product [Vitis vinifera]
GSVIVT01024042001	2728	3675	0.9304	153.831	2742	0.9223	114.486	3157	0.912	148.303	2832	0.9234	123.064	2790	0.9307	130.385	1554	0.9245	67.8803	3671	0.9384	158.833	2913	0.9267	127.81	-	GO:0030312//external encapsulating structure	GO:0004175//endopeptidase activity;GO:0005515//protein binding	GO:0019538//protein metabolic process;GO:0009664//plant-type cell wall organization;GO:0044092//negative regulation of molecular function	gi|297744626|emb|CBI37888.3|/0/unnamed protein product [Vitis vinifera]
GSVIVT01035406001	1195	3674	0.9816	351.077	2505	0.9816	238.765	1195	0.9632	128.15	690	0.9699	68.4483	1831	0.9741	195.339	1002	0.9741	99.9165	2438	0.9774	240.806	1628	0.9866	163.063	-	-	GO:0046914//transition metal ion binding;GO:0001071//nucleic acid binding transcription factor activity;GO:0003677//DNA binding	GO:0050789//regulation of biological process;GO:0006351//transcription, DNA-dependent	gi|225429550|ref|XP_002279283.1|/5.59278e-151/PREDICTED: putative GATA transcription factor 22 [Vitis vinifera]
GSVIVT01020828001	1628	3640	0.9736	255.316	4893	0.992	342.335	190	0.8489	14.9561	373	0.9705	27.1604	563	0.9232	44.0882	970	0.9754	70.9994	3371	0.9416	244.403	4215	0.973	309.894	K02291|1|0.0|797|vvi:100252385|phytoene synthase [EC:2.5.1.32]	GO:0009536//plastid	GO:0004337//geranyltranstransferase activity	GO:0016109	gi|225446787|ref|XP_002283193.1|/0/PREDICTED: phytoene synthase, chloroplastic isoform 1 [Vitis vinifera]
GSVIVT01037418001	1781	3640	0.8669	233.383	3072	0.7945	196.466	2678	0.8759	192.693	3665	0.8147	243.945	2547	0.9169	182.319	3534	0.9068	236.45	2836	0.9152	187.951	2359	0.8377	158.538	K02183|1|2e-80|298|vvi:100232908|calmodulin	GO:0031090//organelle membrane	GO:0046872//metal ion binding	GO:0019932//second-messenger-mediated signaling;GO:0009640//photomorphogenesis;GO:0009593//detection of chemical stimulus	gi|296083945|emb|CBI24333.3|/1.20848e-81/unnamed protein product [Vitis vinifera]
GSVIVT01016172001	1686	3628	0.9887	245.72	2743	0.997	185.31	2468	0.9917	187.588	1741	0.9941	122.412	2972	0.9958	224.729	1758	0.9947	124.251	3798	0.9893	265.888	3024	0.9929	214.681	K00051|1|0.0|829|vvi:100247974|malate dehydrogenase (NADP+) [EC:1.1.1.82]	GO:0009532//plastid stroma;GO:0009526//plastid envelope;GO:0005576//extracellular region	GO:0016615//malate dehydrogenase activity	GO:0006007//glucose catabolic process;GO:0043648//dicarboxylic acid metabolic process;GO:0009060//aerobic respiration	gi|225448904|ref|XP_002265080.1|/0/PREDICTED: malate dehydrogenase [NADP], chloroplastic [Vitis vinifera]
GSVIVT01019523001	2662	3622	0.9865	155.372	3942	0.976	168.67	1388	0.9857	66.819	1953	0.9684	86.9713	1784	0.9835	85.4387	414	0.9801	18.5323	3161	0.9869	140.158	3568	0.9662	160.431	K01179|1|3e-134|478|vvi:100260645|endoglucanase [EC:3.2.1.4]	GO:0044464//cell part	GO:0016798//hydrolase activity, acting on glycosyl bonds;GO:0005488//binding	GO:0044238//primary metabolic process	gi|225426356|ref|XP_002270880.1|/0/PREDICTED: endoglucanase 6 [Vitis vinifera]
GSVIVT01036914001	1570	3613	0.9465	262.785	3126	0.9962	226.788	5145	0.9465	419.956	4647	0.9777	350.877	4736	0.9318	384.574	6015	0.958	456.534	3474	0.9497	261.175	3186	0.9707	242.894	-	-	-	-	gi|296085487|emb|CBI29219.3|/0/unnamed protein product [Vitis vinifera]
GSVIVT01036457001	826	3603	0.8438	498.099	4095	0.9407	564.682	2189	0.885	339.613	2487	0.9213	356.925	2520	0.8208	388.945	3446	0.9044	497.133	4930	0.9068	704.479	5341	0.9443	773.95	-	-	-	-	gi|298204386|emb|CBI16866.3|/2.04477e-49/unnamed protein product [Vitis vinifera]
GSVIVT01002125001	1801	3583	0.9189	227.177	4950	0.9728	313.056	3317	0.9084	236.021	6336	0.9461	417.045	2826	0.935	200.044	4941	0.9534	326.918	3177	0.864	208.212	4074	0.9112	270.756	K13199|1|1e-83|309|vvi:100265608|plasminogen activator inhibitor 1 RNA-binding protein	-	-	-	gi|225469850|ref|XP_002266051.1|/1.44917e-82/PREDICTED: uncharacterized protein LOC100265608 [Vitis vinifera]
GSVIVT01008589001	1814	3583	0.989	225.549	4144	0.968	260.203	2060	0.9719	145.529	3337	0.9912	218.072	2031	0.9763	142.738	1638	0.935	107.6	1711	0.9862	111.33	1914	0.9553	126.292	K01845|1|0.0|759|vvi:100250737|glutamate-1-semialdehyde 2,1-aminomutase [EC:5.4.3.8]	GO:0009526//plastid envelope;GO:0009532//plastid stroma;GO:0005576//extracellular region	GO:0016869//intramolecular transferase activity, transferring amino groups;GO:0016769//transferase activity, transferring nitrogenous groups;GO:0048037//cofactor binding	GO:0009314//response to radiation;GO:0006779//porphyrin-containing compound biosynthetic process	gi|297734461|emb|CBI15708.3|/0/unnamed protein product [Vitis vinifera]
GSVIVT01025182001	2708	3565	0.9657	150.329	3499	0.9719	147.172	3260	0.9657	154.272	2737	0.973	119.814	3903	0.9649	183.746	2961	0.9742	130.295	3856	0.9701	168.07	3918	0.9642	173.175	K03526|1|0.0|1405|vvi:100257071|(E)-4-hydroxy-3-methylbut-2-enyl-diphosphate synthase [EC:1.17.7.1]	GO:0009532//plastid stroma;GO:0009526//plastid envelope	GO:0051536//iron-sulfur cluster binding;GO:0046914//transition metal ion binding;GO:0052592	GO:0006090//pyruvate metabolic process;GO:0009627//systemic acquired resistance;GO:0006721//terpenoid metabolic process	gi|225435309|ref|XP_002285130.1|/0/PREDICTED: 4-hydroxy-3-methylbut-2-en-1-yl diphosphate synthase [Vitis vinifera]
GSVIVT01021836001	1103	3529	0.9465	365.349	4074	0.9755	420.703	2562	0.9837	297.661	4704	0.9683	505.561	2144	0.9556	247.809	3795	0.9583	409.99	3300	0.951	353.134	3364	0.9683	365.049	K02984|1|8e-102|353|vvi:100232969|small subunit ribosomal protein S3Ae	GO:0030529//ribonucleoprotein complex	GO:0005198//structural molecule activity	GO:0010467//gene expression	gi|298204890|emb|CBI34197.3|/8.63805e-103/unnamed protein product [Vitis vinifera]
GSVIVT01025146001	477	3523	0.9182	843.385	4044	0.9182	965.658	3651	0.9182	980.871	4960	0.9161	1232.66	2730	0.9182	729.646	4010	0.9203	1001.76	3318	0.9182	821.031	3746	0.9182	939.982	K03231|1|5e-75|256|vvi:100246711|elongation factor 1-alpha	GO:0044424//intracellular part	GO:0008135//translation factor activity, nucleic acid binding;GO:0016740//transferase activity;GO:0032561//guanyl ribonucleotide binding	GO:0006412//translation	gi|225435233|ref|XP_002284964.1|/5.64807e-74/PREDICTED: elongation factor 1-alpha-like [Vitis vinifera]
GSVIVT01020705001	3210	3519	0.976	125.183	3150	0.9785	111.773	2210	0.9741	88.2279	1354	0.9654	50.0029	2511	0.971	99.7263	1899	0.9801	70.4948	4449	0.9826	163.591	3986	0.981	148.629	K01595|1|0.0|1820|vvi:100233103|phosphoenolpyruvate carboxylase [EC:4.1.1.31]	GO:0044424//intracellular part	GO:0046872//metal ion binding;GO:0004611//phosphoenolpyruvate carboxykinase activity;GO:0016628//oxidoreductase activity, acting on the CH-CH group of donors, NAD or NADP as acceptor	GO:0071704;GO:0009060//aerobic respiration;GO:0043648//dicarboxylic acid metabolic process	gi|302143423|emb|CBI21984.3|/0/unnamed protein product [Vitis vinifera]
GSVIVT01024400001	1915	3519	0.9937	209.837	3225	0.9901	191.819	611	0.9791	40.8875	725	0.9916	44.8798	653	0.9535	43.4723	891	0.9859	55.4429	2567	0.9958	158.219	2349	0.9911	146.82	K01904|1|0.0|998|vvi:100245991|4-coumarate--CoA ligase [EC:6.2.1.12]	-	GO:0016405//CoA-ligase activity;GO:0016703;GO:0032559	GO:0006725//cellular aromatic compound metabolic process	gi|225454787|ref|XP_002274994.1|/0/PREDICTED: 4-coumarate--CoA ligase 2 [Vitis vinifera]
GSVIVT01015018001	2692	3501	0.9989	148.508	3494	0.9981	147.835	12569	0.9929	598.335	20718	0.9996	912.335	15273	0.997	723.298	9598	0.9996	424.857	1669	0.9863	73.1784	1578	0.9877	70.162	K00695|1|0.0|1599|vvi:100249279|sucrose synthase [EC:2.4.1.13]	-	GO:0035251//UDP-glucosyltransferase activity	GO:0005984//disaccharide metabolic process	gi|225444613|ref|XP_002275155.1|/0/PREDICTED: sucrose synthase [Vitis vinifera]
GSVIVT01026343001	1448	3493	0.9448	275.462	3195	0.942	251.323	1084	0.9503	95.9355	2231	0.9503	182.647	3585	0.953	315.638	1378	0.9392	113.401	467	0.9227	38.0671	393	0.893	32.4858	K01206|1|2e-20|98.6|ath:AT1G67830|alpha-L-fucosidase [EC:3.2.1.51];K00514|3|4e-16|84.3|rcu:RCOM_1428040|zeta-carotene desaturase [EC:1.3.5.6]	-	GO:0016787//hydrolase activity	GO:0044238//primary metabolic process	gi|225430639|ref|XP_002268296.1|/0/PREDICTED: GDSL esterase/lipase At5g33370 [Vitis vinifera]
GSVIVT01028052001	1106	3488	0.8626	360.125	3437	0.8409	353.961	4718	0.9014	546.665	5077	0.8644	544.169	3494	0.8192	402.75	3676	0.8969	396.057	3156	0.8508	336.809	2948	0.8734	319.038	K02885|1|5e-94|342|vvi:100246855|large subunit ribosomal protein L19e	GO:0030529//ribonucleoprotein complex	GO:0005198//structural molecule activity	GO:0010467//gene expression	gi|225437447|ref|XP_002272357.1|/6.23056e-93/PREDICTED: 60S ribosomal protein L19-2 [Vitis vinifera]
GSVIVT01024341001	1781	3487	0.9444	223.573	4035	0.9832	258.054	2492	0.9382	179.309	2750	0.9961	183.042	3038	0.9444	217.466	2198	0.9787	147.062	2670	0.9747	176.949	2908	0.9832	195.434	K00847|1|5e-10|64.7|pop:POPTR_800560|fructokinase [EC:2.7.1.4]	GO:0009536//plastid	GO:0016773//phosphotransferase activity, alcohol group as acceptor;GO:0019206//nucleoside kinase activity	GO:0019321//pentose metabolic process;GO:0006796//phosphate-containing compound metabolic process	gi|225454708|ref|XP_002271653.1|/0/PREDICTED: uncharacterized sugar kinase slr0537-like [Vitis vinifera]
GSVIVT01025723001	2799	3479	0.9778	141.933	3819	0.9918	155.409	3096	0.9882	141.748	4210	0.9975	178.304	3655	0.9946	166.476	5528	0.9861	235.344	4017	0.9821	169.395	4380	0.9918	187.302	K13525|1|0.0|1441|vvi:100265402|transitional endoplasmic reticulum ATPase	GO:0044444//cytoplasmic part;GO:0016020//membrane;GO:0031981//nuclear lumen	GO:0042623//ATPase activity, coupled;GO:0032559	GO:0009987//cellular process;GO:0010038//response to metal ion	gi|225440045|ref|XP_002282146.1|/0/PREDICTED: cell division cycle protein 48 homolog [Vitis vinifera]
GSVIVT01018290001	1750	3468	0.9446	226.294	4857	0.9571	316.126	4113	0.9154	301.189	6974	0.9577	472.417	3673	0.9509	267.578	5377	0.9503	366.133	3149	0.9377	212.391	4683	0.9577	320.3	K13199|1|1e-106|385|vvi:100259885|plasminogen activator inhibitor 1 RNA-binding protein	-	-	-	gi|359489211|ref|XP_002272562.2|/1.54328e-105/PREDICTED: uncharacterized protein LOC100259885 [Vitis vinifera]
GSVIVT01001467001	2977	3467	0.9701	132.986	2547	0.9741	97.4497	2779	0.9792	119.627	2172	0.9745	86.4894	2914	0.9869	124.79	1875	0.9644	75.0515	3974	0.9768	157.562	2764	0.9748	111.13	-	-	GO:0003676//nucleic acid binding;GO:0046914//transition metal ion binding	-	gi|296085121|emb|CBI28616.3|/0/unnamed protein product [Vitis vinifera]
GSVIVT01011952001	2016	3462	0.9866	196.096	3384	0.9936	191.192	2270	0.9702	144.296	1783	0.9901	104.844	3603	0.9737	227.846	2257	0.9945	133.407	3713	0.999	217.388	3503	0.9965	207.979	K08282|1|1e-13|76.6|cme:CMS463C|non-specific serine/threonine protein kinase [EC:2.7.11.1];K00908|2|6e-11|67.8|cme:CMF051C|Ca2+/calmodulin-dependent protein kinase [EC:2.7.11.17];K07760|3|6e-11|67.8|ath:AT3G54180|cyclin-dependent kinase [EC:2.7.11.22];K00924|4|3e-09|62.0|osa:4346016|[EC:2.7.1.-];K02206|5|1e-08|60.5|aly:ARALYDRAFT_485229|cyclin-dependent kinase 2 [EC:2.7.11.22]	GO:0009536//plastid	GO:0004672//protein kinase activity;GO:0032559	GO:0006464//cellular protein modification process;GO:0010109//regulation of photosynthesis;GO:0048511//rhythmic process	gi|225423883|ref|XP_002281563.1|/0/PREDICTED: serine/threonine-protein kinase STN7, chloroplastic isoform 1 [Vitis vinifera]
GSVIVT01036696001	2491	3461	0.9831	158.657	1592	0.9787	72.7947	816	0.9739	41.9793	532	0.9607	25.3174	901	0.9715	46.1125	826	0.9731	39.5133	4294	0.9855	203.465	1782	0.9859	85.6257	-	-	-	-	gi|225462332|ref|XP_002268572.1|/0/PREDICTED: uncharacterized protein LOC100258644 [Vitis vinifera]
GSVIVT01018101001	1254	3460	0.9458	315.072	4019	0.9466	365.049	1926	0.9394	196.824	2749	0.9442	259.872	2391	0.9458	243.08	6499	0.9793	617.57	3526	0.941	331.884	3819	0.9753	364.521	K14484|1|6e-81|299|aly:ARALYDRAFT_319024|auxin-responsive protein IAA	GO:0043231//intracellular membrane-bounded organelle	GO:0005515//protein binding	GO:0009755//hormone-mediated signaling pathway	gi|225432892|ref|XP_002284133.1|/5.11373e-118/PREDICTED: auxin-responsive protein IAA14-like isoform 1 [Vitis vinifera]
GSVIVT01003859001	1992	3447	0.3559	197.598	4174	0.3589	238.668	1902	0.3825	122.36	1918	0.3805	114.141	2623	0.383	167.871	1983	0.3534	118.623	3970	0.3609	235.235	4518	0.3589	271.473	K00600|1|0.0|948|pop:POPTR_421205|glycine hydroxymethyltransferase [EC:2.1.2.1]	GO:0043231//intracellular membrane-bounded organelle	GO:0016742//hydroxymethyl-, formyl- and related transferase activity;GO:0048037//cofactor binding	GO:0009069//serine family amino acid metabolic process;GO:0006730//one-carbon metabolic process	gi|359495798|ref|XP_002262872.2|/0/PREDICTED: serine hydroxymethyltransferase, mitochondrial-like [Vitis vinifera]
GSVIVT01035857001	2121	3445	0.9727	185.473	2124	0.9797	114.063	3149	0.9618	190.261	2097	0.9764	117.203	2256	0.9618	135.602	1899	0.9694	106.689	3178	0.975	176.854	1773	0.9679	100.055	-	-	-	-	gi|225430291|ref|XP_002285138.1|/0/PREDICTED: uncharacterized protein LOC100244101 [Vitis vinifera]
GSVIVT01016470001	1539	3428	0.8713	254.351	3196	0.9415	236.537	6319	0.9851	526.173	5241	0.9149	403.699	5472	0.9948	453.289	3949	0.9318	305.764	3853	0.95	295.503	3606	0.9214	280.451	K00966|1|1e-132|471|vvi:100233006|mannose-1-phosphate guanylyltransferase [EC:2.7.7.13]	-	GO:0008905	GO:0008152//metabolic process	gi|296086174|emb|CBI31615.3|/4.46295e-146/unnamed protein product [Vitis vinifera]
GSVIVT01025471001	1816	3412	0.9906	214.548	2896	0.9983	181.641	4258	0.9862	300.475	3924	0.9978	256.15	3880	0.9956	272.385	3255	0.9939	213.586	3566	0.989	231.775	2928	0.9934	192.986	-	GO:0044464//cell part	-	-	gi|225435772|ref|XP_002285729.1|/0/PREDICTED: uncharacterized protein LOC100267227 isoform 1 [Vitis vinifera]
GSVIVT01024081001	1028	3398	0.9815	377.452	2289	0.9815	253.62	4255	0.9815	530.426	3418	0.9883	394.149	5898	0.9747	731.442	5536	0.9825	641.712	6194	0.9815	711.18	5270	0.9854	613.603	-	-	-	-	gi|359475044|ref|XP_003631574.1|/4.00165e-107/PREDICTED: uncharacterized protein LOC100245206 [Vitis vinifera]
GSVIVT01011599001	1341	3382	0.997	287.989	3066	0.9828	260.42	271	0.9761	25.8976	515	0.9732	45.5261	336	0.9858	31.9432	775	0.9426	68.8668	1701	0.9642	149.719	1483	0.9925	132.368	K01078|1|1e-131|468|ath:AT1G14700|acid phosphatase [EC:3.1.3.2]	GO:0043231//intracellular membrane-bounded organelle	GO:0016791//phosphatase activity	-	gi|225424458|ref|XP_002285160.1|/0/PREDICTED: purple acid phosphatase 3 isoform 1 [Vitis vinifera]
GSVIVT01021231001	1128	3371	0.9433	341.257	2783	0.9433	281.018	978	0.9832	111.109	661	0.9397	69.4663	1359	0.9433	153.595	1455	0.9858	153.706	4822	0.9849	504.568	3857	0.9876	409.271	K00924|1|2e-103|374|osa:4342410|[EC:2.7.1.-];K07198|4|3e-39|160|bdi:100836644|5'-AMP-activated protein kinase, catalytic alpha subunit [EC:2.7.11.11]	-	GO:0004674//protein serine/threonine kinase activity;GO:0032559	GO:0006464//cellular protein modification process;GO:0023052//signaling	gi|297740516|emb|CBI30698.3|/0/unnamed protein product [Vitis vinifera]
GSVIVT01018452001	2399	3364	0.9692	160.124	2854	0.9754	135.505	1550	0.9441	82.798	1235	0.9708	61.0265	2055	0.9579	109.207	1536	0.9925	76.2954	2958	0.9612	145.536	2560	0.975	127.726	K01835|1|0.0|1187|vvi:100247590|phosphoglucomutase [EC:5.4.2.2]	GO:0009532//plastid stroma;GO:0009526//plastid envelope;GO:0005576//extracellular region	GO:0016868//intramolecular transferase activity, phosphotransferases;GO:0046872//metal ion binding	GO:0010035//response to inorganic substance;GO:0005982//starch metabolic process;GO:0019318//hexose metabolic process;GO:0009581//detection of external stimulus;GO:0006950//response to stress	gi|225455657|ref|XP_002263813.1|/0/PREDICTED: phosphoglucomutase, chloroplastic [Vitis vinifera]
GSVIVT01008307001	987	3356	0.9088	388.272	2451	0.9281	282.85	4149	0.9362	538.697	2885	0.921	346.506	2892	0.8967	373.55	2264	0.9493	273.336	2714	0.8835	324.559	1769	0.9656	214.526	K02993|1|4e-103|372|vvi:100252536|small subunit ribosomal protein S7e	GO:0030529//ribonucleoprotein complex	GO:0005198//structural molecule activity	GO:0010467//gene expression	gi|225455966|ref|XP_002278371.1|/4.73552e-102/PREDICTED: 40S ribosomal protein S7 isoform 1 [Vitis vinifera]
GSVIVT01038714001	7499	3356	0.9756	51.1034	4247	0.9825	64.5074	7575	0.9807	129.449	9979	0.9881	157.749	5298	0.9873	90.0693	3869	0.9907	61.4798	4110	0.9811	64.6904	5368	0.9843	85.68	K00264|1|0.0|4254|vvi:100246868|glutamate synthase (NADPH/NADH) [EC:1.4.1.13 1.4.1.14]	GO:0009532//plastid stroma	GO:0045181//glutamate synthase activity, NAD(P)H as acceptor;GO:0051536//iron-sulfur cluster binding;GO:0046914//transition metal ion binding;GO:0000166//nucleotide binding;GO:0050662//coenzyme binding	GO:0010038//response to metal ion;GO:0040007//growth;GO:0006536//glutamate metabolic process	gi|359490794|ref|XP_002267865.2|/0/PREDICTED: glutamate synthase 1 [NADH], chloroplastic-like [Vitis vinifera]
GSVIVT01016849001	3236	3346	0.9818	118.073	1921	0.9855	67.616	3073	0.9815	121.695	2346	0.9879	85.9412	2787	0.9836	109.799	3338	0.9883	122.918	3492	0.9907	127.37	2290	0.983	84.7027	K12309|1|0.0|1049|aly:ARALYDRAFT_485655|beta-galactosidase [EC:3.2.1.23];K01190|3|8e-67|254|cme:CMP078C|beta-galactosidase [EC:3.2.1.23]	GO:0005618//cell wall	GO:0030246//carbohydrate binding;GO:0043167//ion binding;GO:0015925	GO:0044238//primary metabolic process	gi|297743077|emb|CBI35944.3|/0/unnamed protein product [Vitis vinifera]
GSVIVT01030215001	2586	3328	0.8906	146.956	2805	0.9288	123.548	2472	0.8786	122.501	2219	0.9258	101.721	2670	0.8415	131.629	3087	0.6995	142.248	3276	0.8882	149.526	2547	0.8473	117.888	K12382|1|3e-55|215|vvi:100255017|saposin	-	-	-	gi|297735568|emb|CBI18062.3|/0/unnamed protein product [Vitis vinifera]
GSVIVT01028788001	3591	3327	0.6458	105.796	1856	0.6255	58.8699	1927	0.687	68.7678	1069	0.6408	35.2894	2265	0.7001	80.412	1078	0.6491	35.7718	3376	0.6502	110.966	1887	0.6767	62.8965	K07052|1|3e-118|425|pop:POPTR_1074094|	GO:0044464//cell part	-	-	gi|302143740|emb|CBI22601.3|/0/unnamed protein product [Vitis vinifera]
GSVIVT01034940001	1579	3318	0.9576	239.953	3079	0.9569	222.105	1862	0.9683	151.118	1793	0.9664	134.611	2376	0.969	191.837	1548	0.9677	116.822	1900	0.9715	142.028	1876	0.9582	142.207	K02945|1|0.0|722|vvi:100265325|small subunit ribosomal protein S1	GO:0009532//plastid stroma;GO:0030529//ribonucleoprotein complex	GO:0003676//nucleic acid binding;GO:0005198//structural molecule activity	GO:0010467//gene expression	gi|225432062|ref|XP_002280604.1|/0/PREDICTED: 30S ribosomal protein S1, chloroplastic [Vitis vinifera]
GSVIVT01013272001	1845	3314	0.9745	205.11	2561	0.9902	158.104	174	0.7659	12.0857	134	0.8607	8.60974	133	0.8282	9.19016	405	0.929	26.1575	5844	0.9789	373.865	4431	0.9729	287.459	K01177|1|0.0|931|vvi:100247246|beta-amylase [EC:3.2.1.2]	GO:0009532//plastid stroma	GO:0016160//amylase activity;GO:0043167//ion binding	GO:0005982//starch metabolic process;GO:0006950//response to stress;GO:0000023//maltose metabolic process	gi|297742190|emb|CBI33977.3|/0/unnamed protein product [Vitis vinifera]
GSVIVT01011756001	1775	3309	0.9932	212.878	2262	0.982	145.153	1855	0.9797	133.926	1323	0.9831	88.3575	2032	0.9639	145.946	1260	0.9792	84.5881	3396	0.9899	225.824	2229	0.9792	150.308	K13947|1|5e-176|615|vvi:100268124|auxin efflux carrier family	GO:0031224//intrinsic to membrane	-	GO:0006810//transport	gi|225424210|ref|XP_002284302.1|/7.09952e-175/PREDICTED: auxin efflux carrier component 3 isoform 1 [Vitis vinifera]
GSVIVT01003874001	1901	3308	0.9821	198.708	2694	0.9621	161.416	1992	0.9721	134.284	1407	0.9974	87.7392	2527	0.9616	169.469	1528	0.9658	95.7808	2827	0.969	175.527	2358	0.94	148.468	K10255|1|0.0|938|vvi:100248377|omega-6 fatty acid desaturase (delta-12 desaturase) [EC:1.14.19.-]	GO:0009941//chloroplast envelope	GO:0016705//oxidoreductase activity, acting on paired donors, with incorporation or reduction of molecular oxygen	GO:0006631//fatty acid metabolic process	gi|359494889|ref|XP_003634863.1|/0/PREDICTED: omega-6 fatty acid desaturase, chloroplastic-like [Vitis vinifera]
GSVIVT01020078001	1392	3304	0.9734	271.039	2476	0.9993	202.601	751	0.921	69.1384	494	0.931	42.0697	704	0.908	64.4765	480	0.9389	41.0903	3221	0.9619	273.12	2337	0.982	200.951	K09338|1|3e-33|141|ath:AT3G01470|homeobox-leucine zipper protein	GO:0043231//intracellular membrane-bounded organelle	GO:0003677//DNA binding;GO:0001071//nucleic acid binding transcription factor activity	GO:0006351//transcription, DNA-dependent	gi|359473283|ref|XP_002269605.2|/1.33528e-178/PREDICTED: homeobox-leucine zipper protein HAT5-like [Vitis vinifera]
GSVIVT01031780001	1651	3303	0.9752	228.451	3149	0.9437	217.248	3176	0.9776	246.52	3346	0.9758	240.248	2381	0.9715	183.857	2867	0.9788	206.927	2629	0.9788	187.951	2338	0.9618	169.499	K13201|1|3e-39|161|osa:4346063|nucleolysin TIA-1/TIAR	-	GO:0003676//nucleic acid binding	-	gi|297741313|emb|CBI32444.3|/0/unnamed protein product [Vitis vinifera]
GSVIVT01019890001	2187	3295	0.941	172.043	3188	0.9515	166.035	3904	0.9428	228.76	3099	0.9104	167.979	4390	0.9337	255.908	2257	0.8839	122.976	2892	0.9543	156.081	2818	0.9511	154.228	-	GO:0009534//chloroplast thylakoid	-	GO:0009767//photosynthetic electron transport chain	gi|225426724|ref|XP_002282120.1|/2.26143e-165/PREDICTED: PGR5-like protein 1A, chloroplastic-like [Vitis vinifera]
GSVIVT01002505001	1429	3292	0.9888	263.063	2980	0.9923	237.528	1314	0.9559	117.837	2463	0.9846	204.321	1472	0.9783	131.324	1309	0.9706	109.155	1053	0.9587	86.9756	1026	0.9706	85.938	K01749|1|8e-170|595|rcu:RCOM_1534040|hydroxymethylbilane synthase [EC:2.5.1.61]	GO:0009532//plastid stroma;GO:0005576//extracellular region	GO:0016765//transferase activity, transferring alkyl or aryl (other than methyl) groups	GO:0006952//defense response;GO:0006779//porphyrin-containing compound biosynthetic process;GO:0018065//protein-cofactor linkage	gi|296080867|emb|CBI18797.3|/0/unnamed protein product [Vitis vinifera]
GSVIVT01011082001	1477	3282	0.9892	253.74	4345	0.9878	335.073	1945	0.9858	168.755	2552	0.9878	204.825	2643	0.9966	228.131	1945	0.9709	156.919	2196	0.9865	175.49	2925	0.9892	237.037	-	GO:0009526//plastid envelope;GO:0009570//chloroplast stroma;GO:0005576//extracellular region	GO:0048037//cofactor binding;GO:0008187//poly-pyrimidine tract binding	GO:0042254//ribosome biogenesis;GO:0008152//metabolic process	gi|225436924|ref|XP_002275066.1|/0/PREDICTED: uncharacterized protein At3g63140, chloroplastic [Vitis vinifera]
GSVIVT01025104001	1902	3271	0.6919	196.382	3949	0.7082	236.487	4958	0.7171	334.052	5914	0.7371	368.598	5504	0.7024	368.923	5442	0.7787	340.946	4830	0.7629	299.735	5957	0.8375	374.876	K00434|1|1e-126|452|vvi:100233013|L-ascorbate peroxidase [EC:1.11.1.11]	-	GO:0005506//iron ion binding;GO:0004601//peroxidase activity	GO:0008152//metabolic process;GO:0006950//response to stress	gi|225435177|ref|XP_002284767.1|/1.48163e-125/PREDICTED: L-ascorbate peroxidase 2, cytosolic [Vitis vinifera]
GSVIVT01005930001	1888	3270	0.9592	197.778	2536	0.965	152.995	2892	0.9603	196.298	2556	0.964	160.487	3074	0.9619	207.573	2667	0.9624	168.329	3783	0.9629	236.503	3006	0.9661	190.571	-	-	-	-	gi|359496374|ref|XP_002268599.2|/0/PREDICTED: DUF246 domain-containing protein At1g04910-like [Vitis vinifera]
GSVIVT01035803001	1128	3267	0.9956	330.729	2398	0.9619	242.142	2643	0.9654	300.266	2401	0.9716	252.328	1677	0.9441	189.536	3659	0.9637	386.537	3879	0.9823	405.893	2908	0.961	308.571	-	GO:0005618//cell wall	-	-	gi|296081994|emb|CBI20999.3|/2.6562e-139/unnamed protein product [Vitis vinifera]
GSVIVT01008933001	874	3262	0.9119	426.191	3010	0.9108	392.27	2516	0.9439	368.908	2068	0.8959	280.492	2652	0.9108	386.839	1755	0.9439	239.278	1848	0.8822	249.57	1527	0.9119	209.121	K02952|1|9e-77|285|vvi:100254016|small subunit ribosomal protein S13	GO:0030529//ribonucleoprotein complex	GO:0003676//nucleic acid binding;GO:0005198//structural molecule activity	GO:0010467//gene expression	gi|225459459|ref|XP_002285833.1|/1.07267e-75/PREDICTED: 30S ribosomal protein S13, chloroplastic [Vitis vinifera]
GSVIVT01019355001	1460	3243	0.9199	253.645	4735	0.8863	369.401	1766	0.8192	155.009	3752	0.8856	304.643	2243	0.8212	195.859	2049	0.8788	167.235	1814	0.7884	146.651	2603	0.8774	213.399	K02906|1|9e-123|438|vvi:100267754|large subunit ribosomal protein L3	GO:0009532//plastid stroma;GO:0030529//ribonucleoprotein complex	GO:0005198//structural molecule activity	GO:0010467//gene expression	gi|225436243|ref|XP_002271466.1|/1.21565e-121/PREDICTED: 50S ribosomal protein L3-1, chloroplastic-like [Vitis vinifera]
GSVIVT01029373001	891	3239	0.899	415.112	2530	0.899	323.425	1985	0.8855	285.497	2409	0.8979	320.509	2026	0.89	289.888	1977	0.8956	264.403	2569	0.8934	340.32	1898	0.8956	254.97	K01527|1|7e-63|238|vvi:100242819|nascent polypeptide-associated complex subunit beta	-	-	GO:0006970//response to osmotic stress	gi|225457458|ref|XP_002265041.1|/9.13256e-62/PREDICTED: transcription factor BTF3 [Vitis vinifera]
GSVIVT01008935001	2258	3236	0.9863	163.65	2874	0.9911	144.975	2202	0.9916	124.972	1181	0.9783	62.0023	3354	0.9885	189.368	1418	0.992	74.8324	5998	0.9978	313.533	5397	0.9956	286.087	K00360|1|2e-180|630|ppp:PHYPADRAFT_184973|nitrate reductase (NADH) [EC:1.7.1.1]	-	GO:0008940//nitrate reductase activity;GO:0005506//iron ion binding	GO:0008152//metabolic process	gi|302141875|emb|CBI19078.3|/0/unnamed protein product [Vitis vinifera]
GSVIVT01006778001	1384	3226	0.9964	266.17	4743	0.9993	390.344	2307	0.9964	213.614	3270	0.9986	280.087	2565	0.9971	236.276	4090	0.9993	352.147	3319	0.9964	283.056	4981	0.9964	430.775	K00924|1|7e-99|359|osa:4342410|[EC:2.7.1.-];K07198|3|5e-51|200|zma:100192108|5'-AMP-activated protein kinase, catalytic alpha subunit [EC:2.7.11.11]	-	GO:0004674//protein serine/threonine kinase activity;GO:0000166//nucleotide binding	GO:0032501//multicellular organismal process;GO:0006972//hyperosmotic response;GO:0009926//auxin polar transport;GO:0009987//cellular process	gi|296090638|emb|CBI41032.3|/0/unnamed protein product [Vitis vinifera]
GSVIVT01000154001	1305	3225	0.9831	282.196	2360	0.964	205.983	318	0.895	31.2274	230	0.9149	20.8929	821	0.954	80.2049	1159	0.9709	105.83	3520	0.9556	318.371	2669	0.9686	244.798	-	GO:0043231//intracellular membrane-bounded organelle	-	-	gi|225438936|ref|XP_002284127.1|/2.38432e-158/PREDICTED: uncharacterized protein ycf36 [Vitis vinifera]
GSVIVT01007596001	1246	3222	0.9759	295.283	2712	0.9751	247.915	3388	0.9695	348.453	3057	0.9807	290.843	3168	0.9735	324.142	1825	0.9775	174.535	1805	0.9422	170.986	1738	0.9775	166.956	K11294|1|5e-36|150|smo:SELMODRAFT_15428|nucleolin;K14411|4|1e-23|108|vcn:VOLCADRAFT_107445|RNA-binding protein Musashi	GO:0043231//intracellular membrane-bounded organelle	GO:0005488//binding	-	gi|297733663|emb|CBI14910.3|/6.14355e-140/unnamed protein product [Vitis vinifera]
GSVIVT01036604001	2044	3208	0.9452	179.219	2790	0.9286	155.473	477	0.9325	29.9058	327	0.8841	18.9648	1086	0.9398	67.7356	1270	0.9516	74.0389	3398	0.9609	196.22	3064	0.954	179.423	-	-	-	-	gi|225464015|ref|XP_002265615.1|/0/PREDICTED: uncharacterized protein LOC100264272 [Vitis vinifera]
GSVIVT01017873001	2520	3200	0.9754	145.004	2561	0.95	115.755	1538	0.9663	78.2122	1122	0.9393	52.7806	2146	0.9746	108.567	1675	0.9833	79.2048	4275	0.9647	200.234	3458	0.9929	164.246	K00924|1|4e-174|610|ath:AT2G01450|[EC:2.7.1.-];K04371|2|9e-90|330|smo:SELMODRAFT_449429|extracellular signal-regulated kinase 1/2 [EC:2.7.11.24];K14512|4|3e-89|328|pop:POPTR_718188|mitogen-activated protein kinase 6 [EC:2.7.11.24]	GO:0043231//intracellular membrane-bounded organelle;GO:0016020//membrane	GO:0004702//receptor signaling protein serine/threonine kinase activity;GO:0032559	GO:0006464//cellular protein modification process;GO:0023052//signaling	gi|359477479|ref|XP_002279719.2|/0/PREDICTED: mitogen-activated protein kinase 16-like [Vitis vinifera]
GSVIVT01028980001	977	3185	0.955	372.26	2635	0.9754	307.197	6177	0.9529	810.217	5007	0.9775	607.526	7144	0.9939	932.212	5683	0.9744	693.139	4313	0.9806	521.058	3587	0.9826	439.447	K08818|1|3e-12|70.9|vvi:100246062|cell division cycle 2-like [EC:2.7.11.22]	GO:0016020//membrane	GO:0043168	GO:0007154//cell communication;GO:0051234//establishment of localization	gi|225470169|ref|XP_002267609.1|/1.23635e-78/PREDICTED: remorin [Vitis vinifera]
GSVIVT01003431001	1789	3180	0.9927	202.978	2637	0.9899	167.892	3246	0.9916	232.518	3274	0.9894	216.945	2669	0.9939	190.198	4032	0.9961	268.564	3969	0.9877	261.862	3201	0.9955	214.164	K09338|1|1e-65|249|ath:AT2G22430|homeobox-leucine zipper protein	-	-	-	gi|297741835|emb|CBI33148.3|/2.56439e-156/unnamed protein product [Vitis vinifera]
GSVIVT01017911001	1766	3172	0.9762	205.104	3316	0.9949	213.872	930	0.9734	67.4856	936	0.9926	62.83	1725	0.9983	124.528	1369	0.9836	92.374	2740	0.9909	183.131	2649	0.9972	179.54	K00975|1|0.0|1006|vvi:100263079|glucose-1-phosphate adenylyltransferase [EC:2.7.7.27]	GO:0009526//plastid envelope;GO:0009532//plastid stroma	GO:0070566//adenylyltransferase activity	GO:0005977//glycogen metabolic process	gi|225432564|ref|XP_002281069.1|/0/PREDICTED: glucose-1-phosphate adenylyltransferase large subunit 1, chloroplastic [Vitis vinifera]
GSVIVT01037763001	1275	3169	0.8557	283.82	3765	0.8792	336.345	2036	0.8518	204.638	4724	0.8659	439.219	1706	0.7867	170.583	3264	0.8376	305.054	2601	0.8008	240.786	2874	0.8565	269.803	K02995|1|9e-103|372|vvi:100257178|small subunit ribosomal protein S8e	GO:0030529//ribonucleoprotein complex	GO:0005198//structural molecule activity	GO:0010467//gene expression	gi|225460793|ref|XP_002275094.1|/1.16732e-101/PREDICTED: 40S ribosomal protein S8-like [Vitis vinifera]
GSVIVT01016110001	1415	3160	0.9845	255.013	3340	0.9915	268.856	1927	0.9816	174.519	1527	0.9852	127.928	3108	0.9859	280.022	1821	0.9795	153.352	3451	0.9965	287.866	3566	0.971	301.644	-	GO:0009526//plastid envelope;GO:0009532//plastid stroma;GO:0009534//chloroplast thylakoid	-	GO:0006950//response to stress	gi|359483143|ref|XP_003632910.1|/1.61767e-163/PREDICTED: unknown protein DS12 from 2D-PAGE of leaf, chloroplastic-like [Vitis vinifera]
GSVIVT01026852001	2323	3155	0.9673	155.089	3468	0.9669	170.044	2157	0.9651	118.992	2609	0.9673	133.139	1826	0.9677	100.212	2020	0.9656	103.619	2392	0.9664	121.538	2495	0.9854	128.556	K01962|1|0.0|1278|vvi:100256854|acetyl-CoA carboxylase carboxyl transferase subunit alpha [EC:6.4.1.2]	-	GO:0016874//ligase activity	-	gi|297745236|emb|CBI40316.3|/0/unnamed protein product [Vitis vinifera]
GSVIVT01024987001	2081	3141	0.8573	172.356	2977	0.864	162.944	7608	0.8808	468.508	7645	0.8885	435.499	4980	0.8924	305.088	3954	0.8669	226.413	4223	0.8424	239.525	4012	0.8861	230.759	K03283|1|0.0|522|vvi:100253562|heat shock 70kDa protein 1/8	-	GO:0016491//oxidoreductase activity;GO:0000166//nucleotide binding	-	gi|225434984|ref|XP_002284008.1|/0/PREDICTED: heat shock cognate 70 kDa protein isoform 1 [Vitis vinifera]
GSVIVT01035231001	2606	3134	0.9609	137.327	1893	0.9409	82.7383	238	0.9021	11.7036	83	0.6781	3.7756	419	0.9328	20.4978	448	0.9029	20.4852	8071	0.99	365.556	5038	0.9528	231.395	K12134|1|1e-27|124|aly:ARALYDRAFT_904154|circadian clock associated 1;K12133|3|2e-27|123|ath:AT1G01060|LATE ELONGATED HYPOCOTYL	-	-	-	gi|297738146|emb|CBI27347.3|/0/unnamed protein product [Vitis vinifera]
GSVIVT01033925001	1051	3127	0.9039	339.748	2763	0.8991	299.439	1991	0.883	242.766	1986	0.8934	224.005	2071	0.8915	251.215	2896	0.902	328.347	3842	0.8725	431.475	3246	0.8449	369.672	K10704|1|2e-78|290|vvi:100244148|ubiquitin-conjugating enzyme E2 variant	-	GO:0016879//ligase activity, forming carbon-nitrogen bonds	GO:0006464//cellular protein modification process	gi|359481634|ref|XP_003632650.1|/1.05119e-78/PREDICTED: ubiquitin-conjugating enzyme E2 variant 1D-like isoform 2 [Vitis vinifera]
GSVIVT01011891001	1204	3124	0.9643	296.289	3603	0.9518	340.854	2224	0.9485	236.716	2537	0.951	249.79	2280	0.9618	241.422	1419	0.9402	140.441	1691	0.9369	165.775	1789	0.9518	177.85	K02876|1|2e-131|467|vvi:100268043|large subunit ribosomal protein L15	GO:0000315//organellar large ribosomal subunit;GO:0009532//plastid stroma	GO:0005198//structural molecule activity	GO:0010467//gene expression	gi|359472952|ref|XP_002279311.2|/6.96065e-125/PREDICTED: 50S ribosomal protein L15, chloroplastic-like [Vitis vinifera]
GSVIVT01017832001	2485	3122	0.9662	143.462	3511	0.9775	160.929	3079	0.9795	158.782	4185	0.9722	199.642	3890	0.9755	199.568	3903	0.973	187.158	2054	0.9746	97.5608	2396	0.9718	115.407	K01662|1|0.0|1435|vvi:100249323|1-deoxy-D-xylulose-5-phosphate synthase [EC:2.2.1.7]	GO:0009536//plastid	GO:0016903//oxidoreductase activity, acting on the aldehyde or oxo group of donors;GO:0016744	GO:0006772//thiamine metabolic process;GO:0006721//terpenoid metabolic process	gi|225432422|ref|XP_002277919.1|/0/PREDICTED: probable 1-deoxy-D-xylulose-5-phosphate synthase, chloroplastic [Vitis vinifera]
GSVIVT01028033001	849	3115	0.8351	418.969	4328	0.8669	580.644	2051	0.8799	309.583	3218	0.881	449.325	1033	0.8151	155.117	12210	0.8893	1713.74	4810	0.9105	668.711	6698	0.8905	944.295	-	-	-	GO:0050896//response to stimulus	gi|225437412|ref|XP_002270639.1|/4.68597e-36/PREDICTED: indole-3-acetic acid-induced protein ARG2 isoform 1 [Vitis vinifera]
GSVIVT01029288001	1865	3115	0.4606	190.726	3141	0.4064	191.831	2375	0.4515	163.194	4106	0.4059	260.989	1691	0.4842	115.593	2451	0.4327	156.604	2332	0.4332	147.588	2060	0.4708	132.208	K02937|1|7e-108|389|vvi:100242794|large subunit ribosomal protein L7e	GO:0030529//ribonucleoprotein complex	GO:0005198//structural molecule activity	GO:0010467//gene expression	gi|297735452|emb|CBI17892.3|/3.41837e-151/unnamed protein product [Vitis vinifera]
GSVIVT01020814001	2089	3106	0.9756	169.783	3080	0.9895	167.936	4420	0.9938	271.146	2744	0.9761	155.714	4336	0.9947	264.618	5216	0.9943	297.534	4102	0.9952	231.771	3994	0.9722	228.844	K12126|1|8e-25|114|ath:AT1G09530|phytochrome-interacting factor 3	GO:0043231//intracellular membrane-bounded organelle	-	GO:0010017//red or far-red light signaling pathway	gi|302143504|emb|CBI22065.3|/0/unnamed protein product [Vitis vinifera]
GSVIVT01017346001	7484	3104	0.9935	47.3609	2215	0.99	33.7109	4195	0.9928	71.8318	4150	0.9947	65.7349	3607	0.9943	61.4441	2656	0.9941	42.2894	2803	0.9935	44.207	2214	0.9929	35.409	K12856|1|0.0|4600|vvi:100257584|pre-mRNA-processing factor 8	GO:0005618//cell wall;GO:0009536//plastid;GO:0030529//ribonucleoprotein complex	GO:0035251//UDP-glucosyltransferase activity	GO:0006073//cellular glucan metabolic process;GO:0048316//seed development;GO:0000377;GO:0005985//sucrose metabolic process;GO:0006950//response to stress	gi|359482368|ref|XP_003632762.1|/0/PREDICTED: pre-mRNA-processing-splicing factor 8-like isoform 2 [Vitis vinifera]
GSVIVT01019043001	2487	3104	0.9739	142.521	3466	0.9751	158.739	2672	0.9771	137.683	2439	0.969	116.257	2706	0.9634	138.714	2543	0.9767	121.845	3405	0.9727	161.601	3813	0.9787	183.511	-	-	-	GO:0009887//organ morphogenesis	gi|297735226|emb|CBI17588.3|/0/unnamed protein product [Vitis vinifera]
GSVIVT01025420001	1610	3093	0.9826	219.374	3383	0.9584	239.335	1188	0.987	94.5604	1569	0.9503	115.526	1285	0.9758	101.753	2171	0.9298	160.683	3329	0.9584	244.056	3784	0.964	281.317	K04382|1|0.0|665|vvi:100262164|protein phosphatase 2 (formerly 2A), catalytic subunit [EC:3.1.3.16]	GO:0008287//protein serine/threonine phosphatase complex;GO:0031981//nuclear lumen	GO:0043169//cation binding;GO:0004721//phosphoprotein phosphatase activity	GO:0006464//cellular protein modification process	gi|225435710|ref|XP_002285694.1|/0/PREDICTED: serine/threonine-protein phosphatase PP2A catalytic subunit [Vitis vinifera]
GSVIVT01036499001	1520	3092	0.9125	232.288	3848	0.9296	288.351	699	0.9033	58.9321	734	0.925	57.2446	963	0.8829	80.7701	1599	0.9151	125.355	3642	0.9184	282.812	4564	0.9151	359.395	K12135|1|6e-85|313|aly:ARALYDRAFT_488429|zinc finger protein CONSTANS	-	-	-	gi|298204419|emb|CBI16899.3|/0/unnamed protein product [Vitis vinifera]
GSVIVT01020541001	630	3090	0.9857	560.079	2899	0.9857	524.129	718	0.9698	146.05	587	0.9825	110.453	634	0.9825	128.297	438	0.9651	82.8459	2314	0.973	433.535	2050	0.9825	389.479	-	-	-	-	gi|225446347|ref|XP_002272559.1|/1.37885e-24/PREDICTED: uncharacterized protein LOC100262522 [Vitis vinifera]
GSVIVT01022171001	1365	3089	0.9971	258.414	181	0.7114	15.1035	587	0.9524	55.1092	84	0.5333	7.29505	545	0.9949	50.9016	88	0.6044	7.68223	2850	0.9648	246.441	119	0.5766	10.4348	K02114|1|4e-13|74.3|vvi:4025007|F-type H+-transporting ATPase subunit epsilon [EC:3.6.3.14]	GO:0009534//chloroplast thylakoid;GO:0033178//proton-transporting two-sector ATPase complex, catalytic domain	GO:0015078//hydrogen ion transmembrane transporter activity;GO:0019829//cation-transporting ATPase activity;GO:0032559	GO:0015986//ATP synthesis coupled proton transport	gi|296082454|emb|CBI21459.3|/4.34851e-41/unnamed protein product [Vitis vinifera]
GSVIVT01022128001	2428	3076	0.9868	144.667	3659	0.9831	171.65	2762	0.9955	145.779	2380	0.9839	116.201	4605	0.9971	241.796	2435	0.9918	119.505	4119	0.986	200.237	5134	0.9905	253.091	K09838|1|0.0|1203|vvi:100232944|zeaxanthin epoxidase [EC:1.14.13.90]	GO:0009536//plastid	GO:0016709//oxidoreductase activity, acting on paired donors, with incorporation or reduction of molecular oxygen, NAD(P)H as one donor, and incorporation of one atom of oxygen	GO:0009687//abscisic acid metabolic process	gi|225438718|ref|XP_002282543.1|/0/PREDICTED: zeaxanthin epoxidase, chloroplastic [Vitis vinifera]
GSVIVT01033086001	931	3061	0.927	375.444	3709	0.9356	453.772	1838	0.9055	252.996	2415	0.9119	307.503	1865	0.898	255.386	1971	0.9796	252.275	2035	0.8958	257.998	2224	0.9581	285.927	K02899|1|2e-103|373|vvi:100260093|large subunit ribosomal protein L27	GO:0009532//plastid stroma;GO:0030529//ribonucleoprotein complex	GO:0005198//structural molecule activity	GO:0010467//gene expression	gi|225451461|ref|XP_002270270.1|/2.55411e-102/PREDICTED: 50S ribosomal protein L27, chloroplastic [Vitis vinifera]
GSVIVT01024785001	1037	3058	0.8081	336.737	2888	0.7753	317.211	367	0.6345	45.353	436	0.5149	49.8413	688	0.7531	84.5819	773	0.6017	88.8256	3615	0.8756	411.463	3363	0.8833	388.167	-	-	-	-	gi|147856054|emb|CAN78614.1|/2.20678e-20/hypothetical protein VITISV_028924 [Vitis vinifera]
GSVIVT01011006001	1279	3036	0.9867	271.058	3220	0.9953	286.758	644	0.9719	64.5259	718	0.9562	66.5481	1090	0.9805	108.649	1957	0.9937	182.33	3434	0.9867	316.906	3455	0.9953	323.331	K11816|1|4e-93|340|aly:ARALYDRAFT_494616|YUCCA family monooxygenase [EC:1.14.13.-]	-	GO:0004497//monooxygenase activity;GO:0050662//coenzyme binding	-	gi|225436807|ref|XP_002269844.1|/0/PREDICTED: flavin-containing monooxygenase YUCCA10-like [Vitis vinifera]
GSVIVT01011480001	896	3028	0.9721	385.904	3704	0.9799	470.862	287	0.9799	41.048	375	0.9654	49.6141	575	0.9621	81.814	766	0.9509	101.873	2997	0.9598	394.803	3465	0.9821	462.877	K07735|1|1e-103|374|gmx:100783218|putative transcriptional regulator	GO:0009507//chloroplast	-	-	gi|296082969|emb|CBI22270.3|/4.44381e-149/unnamed protein product [Vitis vinifera]
GSVIVT01004465001	3497	3018	0.9591	98.5497	1932	0.9788	62.9277	5419	0.9866	198.583	4011	0.9751	135.969	5926	0.9906	216.04	3409	0.9854	116.163	2736	0.9603	92.3468	2032	0.9786	69.5502	K00924|1|0.0|661|aly:ARALYDRAFT_476729|[EC:2.7.1.-]	GO:0009536//plastid;GO:0031224//intrinsic to membrane	GO:0004702//receptor signaling protein serine/threonine kinase activity;GO:0005102//receptor binding;GO:0016160//amylase activity;GO:0032559;GO:0016628//oxidoreductase activity, acting on the CH-CH group of donors, NAD or NADP as acceptor	GO:0003006//developmental process involved in reproduction;GO:0007167//enzyme linked receptor protein signaling pathway;GO:0005982//starch metabolic process;GO:0009933//meristem structural organization;GO:0006464//cellular protein modification process;GO:0006950//response to stress;GO:0010073//meristem maintenance	gi|296088218|emb|CBI35733.3|/0/unnamed protein product [Vitis vinifera]
GSVIVT01034555001	2844	3016	0.5538	121.097	3160	0.5626	126.558	2490	0.5425	112.199	4953	0.5668	206.453	1946	0.6181	87.2331	2682	0.5549	112.374	1881	0.6266	78.0658	1800	0.5141	75.7553	K02925|1|0.0|781|vvi:100260533|large subunit ribosomal protein L3e	GO:0030529//ribonucleoprotein complex	GO:0005198//structural molecule activity	GO:0010467//gene expression	gi|296081197|emb|CBI18223.3|/0/unnamed protein product [Vitis vinifera]
GSVIVT01026833001	1216	3015	0.9424	283.13	3892	0.9729	364.561	3566	0.9268	375.808	4064	0.9778	396.189	4416	0.9688	462.981	6013	0.9836	589.244	3071	0.903	298.09	3796	0.9646	373.648	K15095|1|7e-126|448|vvi:100248214|(+)-neomenthol dehydrogenase [EC:1.1.1.208]	GO:0016020//membrane	GO:0016616//oxidoreductase activity, acting on the CH-OH group of donors, NAD or NADP as acceptor	GO:0008152//metabolic process;GO:0006950//response to stress;GO:0009628//response to abiotic stimulus	gi|297745219|emb|CBI40299.3|/1.1105e-162/unnamed protein product [Vitis vinifera]
GSVIVT01001974001	795	3005	0.9509	431.627	3078	0.9069	440.993	2883	0.9119	464.725	3150	0.9245	469.705	2597	0.9937	416.46	3577	0.9648	536.153	2920	0.9283	433.528	2820	0.9157	424.573	K03113|1|1e-59|228|vvi:100245122|translation initiation factor 1	-	GO:0008135//translation factor activity, nucleic acid binding	GO:0006412//translation	gi|225461083|ref|XP_002281891.1|/1.33394e-58/PREDICTED: protein translation factor SUI1 homolog isoform 2 [Vitis vinifera]
GSVIVT01014640001	1015	3004	0.9616	337.96	2590	0.9182	290.646	2178	0.935	274.986	1898	0.9123	221.673	2108	0.9498	264.772	1209	0.9074	141.938	1370	0.9143	159.315	1110	0.9557	130.896	K02946|1|2e-84|310|vvi:100248042|small subunit ribosomal protein S10	GO:0030529//ribonucleoprotein complex;GO:0009536//plastid	GO:0003723//RNA binding;GO:0005198//structural molecule activity	GO:0010467//gene expression	gi|296089888|emb|CBI39707.3|/2.31882e-83/unnamed protein product [Vitis vinifera]
GSVIVT01009805001	1658	3002	0.959	206.756	2683	0.9391	184.317	2632	0.9626	203.432	2703	0.9608	193.261	2284	0.9542	175.622	4298	0.968	308.901	2046	0.9572	145.654	1955	0.9337	141.134	-	GO:0044464//cell part	-	-	gi|225458125|ref|XP_002280062.1|/0/PREDICTED: auxin-induced protein 5NG4-like [Vitis vinifera]
GSVIVT01035096001	991	3001	0.9516	345.799	3109	0.9566	357.337	2633	0.9445	340.483	4159	0.9576	497.505	1921	0.9435	247.128	3219	0.9859	387.066	2672	0.9828	318.247	2649	0.9425	319.947	K02885|1|2e-90|330|vvi:100267158|large subunit ribosomal protein L19e	GO:0030529//ribonucleoprotein complex	GO:0005198//structural molecule activity	GO:0010467//gene expression	gi|225431804|ref|XP_002272727.1|/2.084e-89/PREDICTED: 60S ribosomal protein L19-2 [Vitis vinifera]
GSVIVT01011384001	884	3000	0.9661	387.526	3474	0.974	447.618	3797	0.9604	550.436	5094	0.9796	683.107	2817	0.9593	406.259	3233	0.9785	435.803	2371	0.9581	316.578	2514	0.9729	340.395	K02997|1|5e-99|358|vvi:100260300|small subunit ribosomal protein S9e	GO:0030529//ribonucleoprotein complex	GO:0003723//RNA binding;GO:0005198//structural molecule activity	GO:0010467//gene expression	gi|225452773|ref|XP_002283256.1|/5.95015e-98/PREDICTED: 40S ribosomal protein S9-2-like [Vitis vinifera]
GSVIVT01016695001	1563	2997	0.9258	218.957	3606	0.9002	262.783	2976	0.9533	244.002	5406	0.9501	410.014	2313	0.9597	188.662	3251	0.9066	247.854	1841	0.9411	139.026	2116	0.8695	162.042	K02998|1|3e-147|520|vvi:100254883|small subunit ribosomal protein SAe	GO:0030529//ribonucleoprotein complex	GO:0005198//structural molecule activity	GO:0010467//gene expression	gi|229891614|sp|A5BUU4.1|RSSA_VITVI/4.55592e-146/RecName: Full=40S ribosomal protein SA
GSVIVT01016795001	969	2995	0.9154	352.943	2325	0.9319	273.294	2561	0.8968	338.692	3092	0.9659	378.266	1967	0.9009	258.791	2001	0.9226	246.071	2069	0.9381	252.022	1410	0.9195	174.167	K02940|1|3e-105|379|vvi:100253227|large subunit ribosomal protein L9e	GO:0030529//ribonucleoprotein complex	GO:0003723//RNA binding;GO:0005198//structural molecule activity	GO:0010467//gene expression	gi|225442192|ref|XP_002276785.1|/3.77848e-104/PREDICTED: 60S ribosomal protein L9 [Vitis vinifera]
GSVIVT01020404001	1198	2993	0.929	285.287	2256	0.9332	214.493	2813	0.929	300.906	2970	0.9349	293.888	2385	0.9691	253.805	2404	0.9274	239.119	3011	0.9232	296.657	2208	0.9549	220.604	K03234|1|7e-134|475|vvi:100261253|elongation factor 2	-	GO:0017111//nucleoside-triphosphatase activity;GO:0008135//translation factor activity, nucleic acid binding;GO:0032561//guanyl ribonucleotide binding	GO:0006412//translation;GO:0009207	gi|296082759|emb|CBI21764.3|/6.20636e-150/unnamed protein product [Vitis vinifera]
GSVIVT01008758001	1865	2991	0.971	183.134	2876	0.971	175.647	2289	0.9523	157.284	2894	0.9775	183.951	2185	0.9501	149.362	2490	0.9705	159.095	2290	0.9716	144.93	2002	0.978	128.486	K14525|1|3e-53|208|pop:POPTR_559398|ribonucleases P/MRP protein subunit RPP25 [EC:3.1.26.5]	-	-	-	gi|302141727|emb|CBI18930.3|/0/unnamed protein product [Vitis vinifera]
GSVIVT01018882001	1475	2988	0.9688	231.324	1991	0.9661	153.748	2940	0.9268	255.431	1833	0.9892	147.317	3702	0.9695	319.972	4150	0.9831	335.269	3394	0.9688	271.595	2304	0.9776	186.965	K01376|1|2e-145|513|ath:AT4G16190|[EC:3.4.22.-];K01373|3|2e-118|424|ppp:PHYPADRAFT_209158|cathepsin F [EC:3.4.22.41]	-	GO:0004175//endopeptidase activity	GO:0019538//protein metabolic process	gi|225431287|ref|XP_002275759.1|/0/PREDICTED: cysteine proteinase RD19a isoform 1 [Vitis vinifera]
GSVIVT01013629001	405	2988	0.963	842.475	3675	0.7259	1033.55	4231	0.9556	1338.77	3825	0.7383	1119.59	4814	0.9605	1515.37	2396	0.7333	704.967	1688	0.9457	491.948	2102	0.842	621.223	K02694|1|2e-06|48.9|vvi:100247987|photosystem I subunit III	-	-	-	gi|302143254|emb|CBI20549.3|/1.47251e-17/unnamed protein product [Vitis vinifera]
GSVIVT01021589001	5466	2986	0.9872	62.3809	2783	0.9996	57.9928	2725	0.9852	63.8874	2613	0.9945	56.6698	2688	0.9921	62.6942	3775	0.9993	82.2971	2990	0.9843	64.5659	2940	0.9905	64.3795	K05666|1|0.0|730|olu:OSTLU_35503|ATP-binding cassette, subfamily C (CFTR/MRP), member 2;K05658|2|6e-68|258|bdi:100833702|ATP-binding cassette, subfamily B (MDR/TAP), member 1	GO:0031224//intrinsic to membrane	GO:0017111//nucleoside-triphosphatase activity;GO:0016628//oxidoreductase activity, acting on the CH-CH group of donors, NAD or NADP as acceptor;GO:0015405;GO:0032559	GO:0055085//transmembrane transport;GO:0009207	gi|225443996|ref|XP_002280819.1|/0/PREDICTED: ABC transporter C family member 2 isoform 1 [Vitis vinifera]
GSVIVT01027006001	1115	2986	0.9354	305.806	3583	0.9399	366.018	1591	0.9677	182.858	2928	0.9417	311.299	1925	0.9928	220.102	1667	0.9309	178.155	1277	0.9704	135.182	1431	0.9148	153.615	K02931|1|5e-149|525|vvi:100251632|large subunit ribosomal protein L5	GO:0009526//plastid envelope;GO:0009532//plastid stroma;GO:0015934//large ribosomal subunit	GO:0005198//structural molecule activity	GO:0010467//gene expression	gi|225454373|ref|XP_002278820.1|/6.86178e-148/PREDICTED: 50S ribosomal protein L5, chloroplastic [Vitis vinifera]
GSVIVT01024708001	5829	2980	0.995	58.3786	2587	0.9974	50.5514	4633	0.9907	101.856	4580	0.999	93.1436	4019	0.9973	87.9006	3759	0.9993	76.845	2939	0.9937	59.5123	2585	0.9978	53.0807	K04646|1|0.0|3156|vvi:100251869|clathrin heavy chain	GO:0005905//coated pit;GO:0012510//trans-Golgi network transport vesicle membrane	-	GO:0015031//protein transport	gi|225434540|ref|XP_002276855.1|/0/PREDICTED: clathrin heavy chain 2 [Vitis vinifera]
GSVIVT01025638001	2325	2979	0.5961	146.312	2695	0.5953	132.028	3809	0.5501	209.946	3813	0.6206	194.413	2989	0.5514	163.897	2602	0.5703	133.359	3353	0.5166	170.221	2916	0.6852	150.119	K03231|1|5e-150|469|vvi:100244821|elongation factor 1-alpha	-	GO:0005488//binding;GO:0003824//catalytic activity	GO:0044238//primary metabolic process;GO:0044237//cellular metabolic process	gi|225439902|ref|XP_002279598.1|/7.15016e-149/PREDICTED: elongation factor 1-alpha [Vitis vinifera]
GSVIVT01032411001	9370	2977	0.8672	36.2803	1823	0.862	22.1604	2071	0.849	28.3243	2424	0.8686	30.6672	1089	0.8141	14.8169	4025	0.8692	51.1875	5484	0.8683	69.0811	3257	0.8663	41.6053	K01183|1|2e-94|347|sbi:SORBI_02g009370|chitinase [EC:3.2.1.14]	-	GO:0004553//hydrolase activity, hydrolyzing O-glycosyl compounds	GO:0008152//metabolic process	gi|296087614|emb|CBI34870.3|/0/unnamed protein product [Vitis vinifera]
GSVIVT01020604001	1753	2972	0.9795	193.597	2517	0.9692	163.543	1434	0.9783	104.83	855	0.9595	57.8184	1718	0.9812	124.942	517	0.9475	35.1436	2160	0.98	145.436	1876	0.9732	128.092	K14491|1|7e-19|94.0|sbi:SORBI_04g035980|two-component response regulator ARR-B family	GO:0043231//intracellular membrane-bounded organelle	GO:0001071//nucleic acid binding transcription factor activity;GO:0043565//sequence-specific DNA binding	GO:0015995//chlorophyll biosynthetic process;GO:0009908//flower development;GO:0023052//signaling;GO:0009657//plastid organization	gi|225446455|ref|XP_002275230.1|/0/PREDICTED: transcription activator GLK1-like [Vitis vinifera]
GSVIVT01001120001	1986	2970	0.9401	170.769	2939	0.9914	168.559	3298	0.9794	212.809	4096	0.9708	244.491	2371	0.9839	152.202	2832	0.9899	169.923	2232	0.9728	132.653	2138	0.9753	128.854	K08054|1|0.0|926|vvi:100260960|calnexin	GO:0043231//intracellular membrane-bounded organelle;GO:0031410//cytoplasmic vesicle;GO:0044425//membrane part	GO:0046872//metal ion binding;GO:0005515//protein binding	GO:0044267//cellular protein metabolic process	gi|225425320|ref|XP_002273708.1|/0/PREDICTED: calnexin homolog 1 [Vitis vinifera]
GSVIVT01037046001	1538	2952	0.9168	219.175	3125	0.9584	231.432	2816	0.9291	234.636	3698	0.9818	285.031	2891	0.9187	239.64	2357	0.9317	182.617	1689	0.9207	129.621	1943	0.9239	151.212	K07374|1|0.0|638|vvi:100256600|tubulin alpha	GO:0032991//macromolecular complex;GO:0005856//cytoskeleton	GO:0000166//nucleotide binding	GO:0007017//microtubule-based process	gi|297736402|emb|CBI25125.3|/0/unnamed protein product [Vitis vinifera]
GSVIVT01007954001	1014	2950	0.9014	332.212	2504	0.9497	281.272	1481	0.9122	187.17	2394	0.9892	279.877	1447	0.9458	181.928	2631	0.9615	309.186	2456	0.8935	285.885	1971	0.8994	232.658	K03263|1|1e-89|327|vvi:100852874|translation initiation factor 5A	-	GO:0043021//ribonucleoprotein complex binding;GO:0008135//translation factor activity, nucleic acid binding	GO:0006448//regulation of translational elongation;GO:0006449//regulation of translational termination;GO:0018205//peptidyl-lysine modification	gi|359491680|ref|XP_003634303.1|/1.82445e-88/PREDICTED: eukaryotic translation initiation factor 5A-2-like [Vitis vinifera]
GSVIVT01032710001	1501	2939	0.994	223.589	2776	0.9927	210.654	1670	0.9933	142.579	2116	0.992	167.115	1931	0.988	164.01	1355	0.986	107.571	918	0.9847	72.1877	745	0.9807	59.4081	K01599|1|0.0|682|vvi:100257034|uroporphyrinogen decarboxylase [EC:4.1.1.37]	GO:0009526//plastid envelope;GO:0009532//plastid stroma	GO:0016831//carboxy-lyase activity	GO:0006779//porphyrin-containing compound biosynthetic process	gi|359486347|ref|XP_002274385.2|/0/PREDICTED: uroporphyrinogen decarboxylase, chloroplastic-like [Vitis vinifera]
GSVIVT01015358001	1412	2937	0.5581	237.52	3189	0.5758	257.247	2096	0.5248	190.228	3098	0.6459	260.093	2126	0.5701	191.954	3305	0.6381	278.916	2032	0.6126	169.86	2177	0.5992	184.541	K03386|1|7e-70|263|ath:AT1G60740|peroxiredoxin (alkyl hydroperoxide reductase subunit C) [EC:1.11.1.15];K11187|2|3e-38|157|cre:CHLREDRAFT_196639|peroxiredoxin 5, atypical 2-Cys peroxiredoxin [EC:1.11.1.15]	GO:0016020//membrane;GO:0009536//plastid	GO:0016209//antioxidant activity;GO:0016705//oxidoreductase activity, acting on paired donors, with incorporation or reduction of molecular oxygen	GO:0008152//metabolic process;GO:0019725//cellular homeostasis;GO:0010038//response to metal ion	gi|342160846|gb|AEL16459.1|/6.06184e-86/type II peroxiredoxin C [Vitis vinifera]
GSVIVT01017644001	1836	2928	0.9793	182.108	2499	0.9935	155.033	149	0.8824	10.4	156	0.9107	10.0724	381	0.9542	26.4558	164	0.9194	10.6441	4462	0.9815	286.852	3713	0.9907	242.06	K01184|1|1e-102|372|rcu:RCOM_1063390|polygalacturonase [EC:3.2.1.15]	-	GO:0004553//hydrolase activity, hydrolyzing O-glycosyl compounds	GO:0044238//primary metabolic process;GO:0045229//external encapsulating structure organization	gi|225432118|ref|XP_002263668.1|/0/PREDICTED: polygalacturonase At1g48100-like [Vitis vinifera]
GSVIVT01004716001	6276	2928	0.8477	53.2745	2231	0.84	40.4899	3313	0.8502	67.6483	3231	0.8528	61.0289	3479	0.8467	70.6707	2922	0.8583	55.4797	3127	0.8349	58.8093	2683	0.8485	51.1691	-	-	-	-	gi|297744384|emb|CBI37358.3|/0/unnamed protein product [Vitis vinifera]
GSVIVT01031462001	1155	2926	0.9498	289.284	3201	0.9238	315.671	2802	0.987	310.889	3283	0.9506	336.954	3005	0.9835	331.689	2456	0.9879	253.387	2786	0.9446	284.709	2563	0.9688	265.605	K04565|1|2e-102|370|vvi:100233100|Cu/Zn superoxide dismutase [EC:1.15.1.1]	GO:0009536//plastid	GO:0003824//catalytic activity;GO:0016209//antioxidant activity;GO:0043169//cation binding	GO:0072593//reactive oxygen species metabolic process	gi|297734897|emb|CBI17131.3|/2.26837e-101/unnamed protein product [Vitis vinifera]
GSVIVT01034516001	1588	2911	0.9861	209.326	3363	0.9868	241.216	906	0.9792	73.1133	908	0.9906	67.7824	1222	0.9874	98.1045	1313	0.9767	98.5261	3787	0.9446	281.479	4175	0.9773	314.685	K03841|1|0.0|686|vvi:100264087|fructose-1,6-bisphosphatase I [EC:3.1.3.11]	GO:0044424//intracellular part	GO:0016628//oxidoreductase activity, acting on the CH-CH group of donors, NAD or NADP as acceptor;GO:0019203//carbohydrate phosphatase activity;GO:0043169//cation binding	GO:0005975//carbohydrate metabolic process	gi|225460680|ref|XP_002269230.1|/0/PREDICTED: fructose-1,6-bisphosphatase, cytosolic [Vitis vinifera]
GSVIVT01021530001	2356	2892	0.9792	140.17	2512	0.966	121.444	1932	0.9533	105.087	1743	0.9809	87.7009	2017	0.9588	109.144	2301	0.9809	116.38	4461	0.9898	223.49	3922	0.9728	199.252	K08150|1|0.0|1050|vvi:100246301|MFS transporter, SP family, solute carrier family 2 (myo-inositol transporter), member 13	GO:0031224//intrinsic to membrane;GO:0042995//cell projection	GO:0005365//myo-inositol transmembrane transporter activity	GO:0015791//polyol transport	gi|225443922|ref|XP_002278732.1|/0/PREDICTED: probable inositol transporter 2 isoform 1 [Vitis vinifera]
GSVIVT01013734001	1222	2891	0.9517	270.152	3496	0.955	325.86	1568	0.9411	164.435	2442	0.955	236.895	1724	0.9517	179.86	1393	0.9525	135.837	1455	0.9419	140.538	1736	0.9525	170.039	K00344|1|4e-15|80.9|osa:4331066|NADPH2:quinone reductase [EC:1.6.5.5];K07119|2|3e-12|71.2|sbi:SORBI_02g026720|	GO:0009526//plastid envelope;GO:0009532//plastid stroma;GO:0005576//extracellular region	GO:0046914//transition metal ion binding;GO:0016655//oxidoreductase activity, acting on NAD(P)H, quinone or similar compound as acceptor	GO:0006950//response to stress;GO:0008152//metabolic process	gi|359473178|ref|XP_003631255.1|/0/PREDICTED: quinone oxidoreductase-like protein At1g23740, chloroplastic-like [Vitis vinifera]
GSVIVT01008378001	2086	2883	0.9842	157.82	2762	0.942	150.813	2454	0.9866	150.757	3142	0.9779	178.556	2055	0.9741	125.593	2197	0.9914	125.503	1989	0.9856	112.544	2006	0.9875	115.103	K02133|1|0.0|911|vvi:100259544|F-type H+-transporting ATPase subunit beta [EC:3.6.3.14]	GO:0000275//mitochondrial proton-transporting ATP synthase complex, catalytic core F(1)	GO:0019829//cation-transporting ATPase activity;GO:0015078//hydrogen ion transmembrane transporter activity;GO:0032559;GO:0015662//ATPase activity, coupled to transmembrane movement of ions, phosphorylative mechanism	GO:0015988//energy coupled proton transmembrane transport, against electrochemical gradient;GO:0009207;GO:0015986//ATP synthesis coupled proton transport	gi|225456079|ref|XP_002280824.1|/0/PREDICTED: ATP synthase subunit beta, mitochondrial-like [Vitis vinifera]
GSVIVT01013765001	868	2877	0.9862	378.488	2585	0.9885	339.212	2316	0.9839	341.93	2390	0.9873	326.407	1973	0.9954	289.785	2637	0.9873	362.016	2313	0.9885	314.527	1716	0.9977	236.629	K07977|1|1e-98|357|osa:4339157|Arf/Sar family, other	GO:0043231//intracellular membrane-bounded organelle	GO:0032561//guanyl ribonucleotide binding	GO:0035556//intracellular signal transduction;GO:0006464//cellular protein modification process;GO:0015031//protein transport	gi|357485863|ref|XP_003613219.1|/4.77232e-100/ADP-ribosylation factor [Medicago truncatula]
GSVIVT01009838001	1011	2877	0.8229	324.953	3611	0.8724	406.824	1931	0.8556	244.765	2282	0.821	267.575	1857	0.8694	234.169	2196	0.9377	258.832	4080	0.7903	476.333	4752	0.8684	562.594	K11253|1|1e-70|265|ath:AT4G40030|histone H3	GO:0000785//chromatin;GO:0043231//intracellular membrane-bounded organelle	GO:0003676//nucleic acid binding	GO:0034728//nucleosome organization	gi|296083584|emb|CBI23573.3|/4.99156e-70/unnamed protein product [Vitis vinifera]
GSVIVT01034196001	698	2877	0.9713	470.669	2456	0.9885	400.778	3150	0.9713	578.327	2491	0.9799	423.058	2618	0.9628	478.17	1884	0.9828	321.635	4198	0.9699	709.886	3153	0.9799	540.678	K10575|1|1e-81|300|vvi:100264959|ubiquitin-conjugating enzyme E2 G1 [EC:6.3.2.19]	GO:0044464//cell part	GO:0019787//small conjugating protein ligase activity;GO:0032559	GO:0019941//modification-dependent protein catabolic process;GO:0032446//protein modification by small protein conjugation	gi|225440322|ref|XP_002263503.1|/1.27092e-80/PREDICTED: ubiquitin-conjugating enzyme E2 13 [Vitis vinifera]
GSVIVT01011982001	428	2862	0.9603	763.585	1662	0.986	442.301	1353	0.9603	405.11	805	0.972	222.964	1968	0.9509	586.205	1726	0.986	480.545	1903	0.9743	524.803	1070	0.986	299.233	-	-	-	-	-
GSVIVT01031460001	962	2843	0.9948	337.469	2396	0.9927	283.689	1449	0.9605	193.024	1766	0.9823	217.619	1593	0.9719	211.11	1126	0.9886	139.476	1275	0.9854	156.436	999	0.9719	124.297	K02939|1|3e-73|273|vvi:100251697|large subunit ribosomal protein L9	GO:0000315//organellar large ribosomal subunit;GO:0009532//plastid stroma	-	GO:0010467//gene expression;GO:0022613//ribonucleoprotein complex biogenesis	gi|225436446|ref|XP_002274311.1|/3.75591e-72/PREDICTED: 50S ribosomal protein L9, chloroplastic [Vitis vinifera]
GSVIVT01011382001	1488	2841	0.9899	218.022	3110	0.9872	238.061	1381	0.9698	118.935	3565	0.9859	284.013	1079	0.9839	92.4457	506	0.9624	40.5214	108	0.9039	8.56687	112	0.8911	9.00918	K07374|1|0.0|685|vvi:100247366|tubulin alpha	GO:0032991//macromolecular complex;GO:0015630//microtubule cytoskeleton	GO:0017111//nucleoside-triphosphatase activity;GO:0032561//guanyl ribonucleotide binding	GO:0043623//cellular protein complex assembly;GO:0009207;GO:0007017//microtubule-based process	gi|296082889|emb|CBI22190.3|/0/unnamed protein product [Vitis vinifera]
GSVIVT01032039001	1236	2832	0.9782	261.641	2631	0.9612	242.456	2366	0.945	245.31	2699	0.9579	258.861	1976	0.945	203.815	1251	0.9078	120.608	1076	0.873	102.753	1013	0.911	98.0982	K11294|1|3e-16|84.7|smo:SELMODRAFT_15428|nucleolin;K13091|2|5e-10|63.9|ppp:PHYPADRAFT_198566|RNA-binding protein 39;K13201|3|5e-10|63.9|zma:100283683|nucleolysin TIA-1/TIAR;K13126|4|5e-10|63.9|pop:POPTR_287102|polyadenylate-binding protein;K13095|5|1e-09|62.8|sbi:SORBI_01g038690|splicing factor 1	GO:0009526//plastid envelope;GO:0009532//plastid stroma;GO:0009534//chloroplast thylakoid;GO:0030529//ribonucleoprotein complex	GO:0003723//RNA binding	-	gi|225450219|ref|XP_002265629.1|/1.0844e-112/PREDICTED: 30S ribosomal protein 2, chloroplastic [Vitis vinifera]
GSVIVT01035856001	2782	2826	0.9989	115.997	3068	0.9903	125.611	3052	0.9885	140.587	2830	0.9892	120.59	2765	0.9907	126.709	2028	0.9899	86.8656	2852	0.9907	121.002	3234	0.991	139.14	K14515|1|0.0|1126|vvi:100249270|EIN3-binding F-box protein	-	-	-	gi|296082038|emb|CBI21043.3|/0/unnamed protein product [Vitis vinifera]
GSVIVT01032837001	2087	2817	0.9823	154.133	2873	0.9569	156.799	1642	0.9698	100.825	1440	0.9516	81.7941	2227	0.9856	136.04	879	0.9856	50.1884	4154	0.978	234.934	4061	0.9708	232.906	K09588|1|0.0|827|vvi:100258692|cytochrome P450, family 90, subfamily A, polypeptide 1 [EC:1.14.-.-]	-	GO:0016491//oxidoreductase activity;GO:0005506//iron ion binding	GO:0009411//response to UV;GO:0010208//pollen wall assembly;GO:0016129;GO:0048878//chemical homeostasis;GO:0000902//cell morphogenesis;GO:0009908//flower development	gi|359486414|ref|XP_002270553.2|/0/PREDICTED: cytochrome P450 90A1-like [Vitis vinifera]
GSVIVT01019399001	2550	2810	0.9718	125.834	2627	0.9722	117.341	1215	0.9678	61.0597	795	0.9435	36.958	1548	0.9725	77.3925	993	0.9671	46.403	2950	0.9929	136.547	2747	0.9714	128.94	-	GO:0043231//intracellular membrane-bounded organelle;GO:0044444//cytoplasmic part	GO:0005488//binding	GO:0003006//developmental process involved in reproduction	gi|359474075|ref|XP_002279230.2|/0/PREDICTED: homeobox protein BEL1 homolog [Vitis vinifera]
GSVIVT01021193001	1504	2809	0.488	213.273	3514	0.5319	266.124	1027	0.4761	87.5067	1998	0.4594	157.481	1281	0.4747	108.585	1485	0.4847	117.656	1297	0.4934	101.787	1756	0.4481	139.748	-	GO:0030529//ribonucleoprotein complex;GO:0009536//plastid	GO:0003723//RNA binding;GO:0005198//structural molecule activity	GO:0010467//gene expression	gi|225443829|ref|XP_002274637.1|/4.90369e-57/PREDICTED: 50S ribosomal protein L34, chloroplastic-like [Vitis vinifera]
GSVIVT01018553001	734	2798	0.9877	435.295	2200	0.9877	341.395	2873	0.9564	501.601	2811	0.9891	453.99	2170	0.9673	376.905	2113	0.9837	343.037	2286	0.9578	367.605	1602	0.9659	261.238	K02969|1|7e-65|244|vvi:100258347|small subunit ribosomal protein S20e	GO:0030529//ribonucleoprotein complex	GO:0003676//nucleic acid binding;GO:0005198//structural molecule activity	GO:0010467//gene expression	gi|225455513|ref|XP_002265347.1|/9.17086e-64/PREDICTED: 40S ribosomal protein S20-2 isoform 1 [Vitis vinifera]
GSVIVT01014672001	2476	2797	0.9624	128.995	2066	0.9487	95.0408	1841	0.9548	95.2844	2617	0.9681	125.295	1503	0.9527	77.3885	2114	0.954	101.74	2177	0.9637	103.779	1642	0.9495	79.3766	K15400|1|3e-46|185|vvi:100245819|omega-hydroxypalmitate O-feruloyl transferase [EC:2.3.1.188]	-	-	-	gi|225461906|ref|XP_002266659.1|/6.72659e-129/PREDICTED: uncharacterized protein LOC100249691 [Vitis vinifera]
GSVIVT01017316001	1198	2795	0.9741	266.414	1780	0.9449	169.236	3679	0.9808	393.542	2868	0.9541	283.795	2946	0.9558	313.505	2112	0.9508	210.075	2783	0.9265	274.194	1833	0.9624	183.137	K01115|1|0.0|671|vvi:100232987|phospholipase D [EC:3.1.4.4]	GO:0043231//intracellular membrane-bounded organelle;GO:0016020//membrane	GO:0046872//metal ion binding;GO:0004620//phospholipase activity	GO:0006650//glycerophospholipid metabolic process	gi|297743447|emb|CBI36314.3|/0/unnamed protein product [Vitis vinifera]
GSVIVT01035247001	1803	2781	0.9712	176.131	2770	0.9762	174.99	2576	0.9895	183.092	2177	0.9811	143.135	2054	0.9922	145.235	3812	0.9318	251.938	2662	0.9945	174.266	2566	0.9834	170.346	K01580|1|0.0|989|vvi:100256481|glutamate decarboxylase [EC:4.1.1.15]	-	GO:0005515//protein binding;GO:0016831//carboxy-lyase activity;GO:0048037//cofactor binding	GO:0009064//glutamine family amino acid metabolic process;GO:0010038//response to metal ion	gi|225466257|ref|XP_002270937.1|/0/PREDICTED: glutamate decarboxylase 1 [Vitis vinifera]
GSVIVT01008996001	821	2777	0.8599	386.246	2382	0.9245	330.468	2550	0.9135	398.03	2603	0.9269	375.848	2464	0.8599	382.618	1964	0.9245	285.06	1489	0.8611	214.069	1260	0.8648	183.695	K01834|1|6e-77|285|vvi:100245371|2,3-bisphosphoglycerate-dependent phosphoglycerate mutase [EC:5.4.2.1];K03036|2|3e-21|100|aly:ARALYDRAFT_336019|26S proteasome regulatory subunit N6	GO:0044421//extracellular region part	-	-	gi|359492834|ref|XP_003634471.1|/2.54578e-76/PREDICTED: pollen-specific protein C13-like [Vitis vinifera]
GSVIVT01017738001	3121	2772	0.9843	101.422	2399	0.9718	87.5522	1971	0.9853	80.9304	2127	0.9933	80.7896	2030	0.9926	82.9221	2231	0.9904	85.1811	2968	0.9913	112.246	2439	0.9958	93.538	K03347|1|0.0|1460|vvi:100233054|cullin 1	GO:0000151//ubiquitin ligase complex	GO:0019899//enzyme binding	GO:0019941//modification-dependent protein catabolic process	gi|225432272|ref|XP_002272195.1|/0/PREDICTED: cullin-1 isoform 1 [Vitis vinifera]
GSVIVT01024116001	1576	2769	0.993	200.631	2884	0.9784	208.434	234	0.8426	19.0273	280	0.9232	21.0612	328	0.9822	26.533	757	0.9835	57.237	4142	0.9892	310.21	3956	0.9797	300.449	-	-	GO:0046872//metal ion binding	-	gi|225427882|ref|XP_002272760.1|/0/PREDICTED: uncharacterized protein LOC100248610 [Vitis vinifera]
GSVIVT01034152001	1447	2762	0.9613	217.965	3607	0.9668	283.928	1069	0.9378	94.6734	2283	0.9661	187.033	1155	0.9502	101.761	2255	0.9648	185.701	1953	0.9558	159.307	2612	0.962	216.06	-	GO:0009532//plastid stroma;GO:0005576//extracellular region	GO:0046914//transition metal ion binding	GO:0006952//defense response	gi|225440390|ref|XP_002267965.1|/1.15618e-140/PREDICTED: uncharacterized protein At2g37660, chloroplastic [Vitis vinifera]
GSVIVT01016775001	1123	2761	0.9181	280.749	2632	0.9252	266.954	2324	0.8976	265.201	2943	0.9697	310.665	1895	0.9038	215.128	2769	0.9394	293.819	2278	0.8994	239.428	2068	0.9822	220.415	K02985|1|3e-129|459|vvi:100261737|small subunit ribosomal protein S3e	GO:0030529//ribonucleoprotein complex	GO:0003676//nucleic acid binding;GO:0005198//structural molecule activity	GO:0010467//gene expression	gi|225442156|ref|XP_002275541.1|/3.58384e-128/PREDICTED: 40S ribosomal protein S3-3 [Vitis vinifera]
GSVIVT01025463001	1426	2761	0.9537	221.095	3391	0.9719	270.856	1243	0.9558	111.704	2115	0.9607	175.822	1145	0.9488	102.366	2483	0.9797	207.489	2133	0.9551	176.552	2471	0.9762	207.407	K15104|1|3e-172|603|vvi:100255213|solute carrier family 25 (mitochondrial oxoglutarate transporter), member 11	GO:0031224//intrinsic to membrane	-	GO:0051234//establishment of localization	gi|225435760|ref|XP_002285722.1|/3.6119e-171/PREDICTED: putative mitochondrial 2-oxoglutarate/malate carrier protein-like [Vitis vinifera]
GSVIVT01028722001	4798	2751	0.9781	65.473	2875	0.9777	68.2508	571	0.9162	15.2509	642	0.9623	15.8619	804	0.9502	21.3631	1893	0.9819	47.014	3958	0.9858	97.3682	3864	0.9764	96.3933	K05666|1|1e-166|586|olu:OSTLU_35503|ATP-binding cassette, subfamily C (CFTR/MRP), member 2;K05658|2|5e-62|238|bdi:100833702|ATP-binding cassette, subfamily B (MDR/TAP), member 1	GO:0031224//intrinsic to membrane	GO:0017111//nucleoside-triphosphatase activity;GO:0016628//oxidoreductase activity, acting on the CH-CH group of donors, NAD or NADP as acceptor;GO:0015405;GO:0032559	GO:0006810//transport;GO:0009207	gi|302143690|emb|CBI22551.3|/0/unnamed protein product [Vitis vinifera]
GSVIVT01008003001	784	2747	0.9413	400.105	1742	0.8329	253.083	1599	0.949	261.367	1552	0.9694	234.67	2309	0.9515	375.471	4381	0.9681	665.878	1131	0.9273	170.274	765	0.8686	116.793	-	-	-	-	gi|225457421|ref|XP_002284937.1|/8.75855e-55/PREDICTED: gibberellin-regulated protein 6 [Vitis vinifera]
GSVIVT01010044001	1378	2746	0.9601	227.553	2298	0.9869	189.946	1166	0.9659	108.435	1036	0.9666	89.1235	1540	0.9935	142.475	3767	0.9753	325.749	4025	0.992	344.761	3138	0.9971	272.567	-	-	-	-	gi|225457751|ref|XP_002263092.1|/1.20362e-139/PREDICTED: pathogen-related protein [Vitis vinifera]
GSVIVT01008106001	780	2738	0.9936	400.839	2594	0.9923	378.796	1741	0.9974	286.037	1331	0.9962	202.286	2157	0.9949	352.552	1124	0.9846	171.715	3155	0.9833	477.426	2965	0.9705	454.988	-	GO:0009534//chloroplast thylakoid	-	GO:0009628//response to abiotic stimulus	gi|359491758|ref|XP_002265727.2|/2.11152e-77/PREDICTED: uncharacterized protein LOC100243309 [Vitis vinifera]
GSVIVT01032754001	1151	2733	0.9531	271.141	4185	0.9427	414.143	6262	0.9531	697.198	8228	0.9435	847.424	6124	0.9531	678.309	5039	0.9383	521.682	2687	0.9496	275.546	3957	0.9374	411.492	K00522|1|4e-119|426|vvi:100267235|ferritin heavy chain [EC:1.16.3.1]	GO:0009536//plastid	GO:0016491//oxidoreductase activity;GO:0005506//iron ion binding	GO:0008152//metabolic process;GO:0000041//transition metal ion transport;GO:0006875//cellular metal ion homeostasis	gi|225448548|ref|XP_002277114.1|/4.55048e-118/PREDICTED: ferritin-3, chloroplastic [Vitis vinifera]
GSVIVT01033613001	1306	2730	0.9571	238.699	2601	0.9931	226.844	793	0.9219	77.8124	722	0.9755	65.5354	1649	0.9732	160.97	1762	0.9533	160.768	4076	0.9609	368.377	3962	0.9793	363.113	K01097|1|3e-09|61.6|ppp:PHYPADRAFT_170201|N-acylneuraminate-9-phosphatase [EC:3.1.3.29]	GO:0043231//intracellular membrane-bounded organelle	GO:0016791//phosphatase activity	-	gi|225441246|ref|XP_002273524.1|/1.43982e-171/PREDICTED: haloacid dehalogenase-like hydrolase domain-containing protein 3 [Vitis vinifera]
GSVIVT01015036001	1223	2724	0.9755	254.339	3240	0.9812	301.751	2361	0.9616	247.393	4648	0.9763	450.528	2070	0.9624	215.78	1712	0.9861	166.807	874	0.9321	84.3502	940	0.9673	91.9966	K04078|1|1e-42|172|cre:CHLREDRAFT_188610|chaperonin GroES	GO:0009532//plastid stroma;GO:0009526//plastid envelope;GO:0009534//chloroplast thylakoid;GO:0005576//extracellular region	GO:0046914//transition metal ion binding;GO:0005515//protein binding;GO:0032559	GO:0010038//response to metal ion;GO:0044267//cellular protein metabolic process;GO:0006950//response to stress	gi|50660327|gb|AAT80888.1|/6.85769e-136/chloroplast chaperonin 21 [Vitis vinifera]
GSVIVT01019871001	2352	2723	0.966	132.203	2111	0.9622	102.231	1131	0.9384	61.6231	1310	0.9622	66.0261	1731	0.966	93.827	1864	0.9651	94.4378	3938	0.9664	197.624	3066	0.9736	156.029	K15403|1|0.0|648|vvi:100246317|fatty acid omega-hydroxy dehydrogenase [EC:1.1.-.-]	GO:0031410//cytoplasmic vesicle	GO:0016491//oxidoreductase activity;GO:0050662//coenzyme binding;GO:0016832//aldehyde-lyase activity	GO:0044281//small molecule metabolic process	gi|359474260|ref|XP_002282510.2|/0/PREDICTED: protein HOTHEAD isoform 1 [Vitis vinifera]
GSVIVT01033769001	912	2716	0.818	340.069	2477	0.7928	309.358	1046	0.6316	146.979	1367	0.7346	177.687	1059	0.7061	148.037	837	0.693	109.362	1230	0.7621	159.188	1237	0.8487	162.347	K11187|1|2e-33|140|cre:CHLREDRAFT_196639|peroxiredoxin 5, atypical 2-Cys peroxiredoxin [EC:1.11.1.15];K03386|2|2e-33|140|ath:AT1G60740|peroxiredoxin (alkyl hydroperoxide reductase subunit C) [EC:1.11.1.15]	-	GO:0016705//oxidoreductase activity, acting on paired donors, with incorporation or reduction of molecular oxygen;GO:0016209//antioxidant activity	GO:0008152//metabolic process;GO:0019725//cellular homeostasis	gi|297740055|emb|CBI30237.3|/8.48727e-87/unnamed protein product [Vitis vinifera]
GSVIVT01023248001	2481	2715	0.9254	124.961	2031	0.9182	93.2424	2521	0.9287	130.216	2475	0.946	118.258	1817	0.9311	93.3676	1852	0.9158	88.9511	1552	0.9359	73.8357	1196	0.9319	57.6998	-	-	-	-	gi|297739524|emb|CBI29706.3|/0/unnamed protein product [Vitis vinifera]
GSVIVT01014837001	1335	2712	0.9775	231.974	2559	0.9753	218.333	1722	0.9536	165.299	940	0.9865	83.4696	2155	0.967	205.795	1478	0.9648	131.926	4484	0.9828	396.448	4180	0.9775	374.77	K01623|1|0.0|692|vvi:100265177|fructose-bisphosphate aldolase, class I [EC:4.1.2.13]	GO:0009536//plastid	GO:0005488//binding;GO:0016832//aldehyde-lyase activity	GO:0006007//glucose catabolic process	gi|225463506|ref|XP_002263794.1|/0/PREDICTED: fructose-bisphosphate aldolase, cytoplasmic isozyme 1 [Vitis vinifera]
GSVIVT01011092001	1012	2705	0.9763	305.224	2445	0.9921	275.188	2646	0.9723	335.064	3032	0.9931	355.165	2342	0.9713	295.036	2158	0.9931	254.102	1967	0.9694	229.417	1827	0.9733	216.087	K01061|1|1e-63|241|bdi:100822628|carboxymethylenebutenolidase [EC:3.1.1.45]	-	GO:0004091//carboxylesterase activity	-	gi|225436944|ref|XP_002275763.1|/5.78795e-135/PREDICTED: endo-1,3;1,4-beta-D-glucanase [Vitis vinifera]
GSVIVT01029443001	2180	2705	0.9638	141.691	3203	0.9775	167.352	600	0.9009	35.2706	629	0.9665	34.2039	1271	0.9463	74.3288	1120	0.9693	61.2208	3742	0.9734	202.604	4123	0.9835	226.374	K15891|1|2e-07|56.2|ppp:PHYPADRAFT_193687|farnesol dehydrogenase [EC:1.1.1.216]	GO:0009526//plastid envelope	-	GO:0006412//translation	gi|225443490|ref|XP_002274181.1|/0/PREDICTED: uncharacterized protein LOC100256501 isoform 1 [Vitis vinifera]
GSVIVT01029062001	2140	2696	0.8154	143.859	3092	0.8028	164.572	2798	0.8416	167.553	3160	0.8215	175.047	2501	0.8257	148.994	3767	0.8234	209.758	2560	0.7944	141.198	2847	0.7911	159.237	K07513|1|0.0|845|vvi:100247651|acetyl-CoA acyltransferase 1 [EC:2.3.1.16]	GO:0031981//nuclear lumen;GO:0009536//plastid;GO:0042579//microbody;GO:0031090//organelle membrane	GO:0016408	GO:0009694//jasmonic acid metabolic process;GO:0009062//fatty acid catabolic process;GO:0009657//plastid organization;GO:0009738//abscisic acid mediated signaling pathway;GO:0006950//response to stress	gi|225433424|ref|XP_002285653.1|/0/PREDICTED: 3-ketoacyl-CoA thiolase 2, peroxisomal isoform 1 [Vitis vinifera]
GSVIVT01019663001	1336	2688	0.9963	229.749	3631	0.9963	309.564	480	0.9431	46.0419	571	0.9955	50.6654	796	0.9566	75.9582	1000	0.9843	89.193	2729	0.9828	241.101	3365	0.9918	301.473	-	-	-	-	gi|225426574|ref|XP_002279815.1|/1.03776e-156/PREDICTED: uncharacterized protein LOC100256431 [Vitis vinifera]
GSVIVT01019405001	1488	2687	0.9664	206.204	2471	0.9765	189.147	1003	0.9476	86.3807	1231	0.9704	98.0702	1228	0.9415	105.212	1168	0.9825	93.5356	2755	0.9684	218.535	2544	0.9798	204.637	K01184|1|1e-25|115|ath:AT5G17200|polygalacturonase [EC:3.2.1.15]	-	GO:0004553//hydrolase activity, hydrolyzing O-glycosyl compounds	GO:0044238//primary metabolic process;GO:0045229//external encapsulating structure organization	gi|297742230|emb|CBI34379.3|/0/unnamed protein product [Vitis vinifera]
GSVIVT01025872001	1220	2685	0.7811	251.314	2055	0.7639	191.859	2330	0.7754	244.745	1795	0.7459	174.416	1926	0.7869	201.263	2212	0.8533	216.054	3606	0.7705	348.873	2384	0.7393	233.893	K06689|1|4e-85|313|vvi:100232965|ubiquitin-conjugating enzyme E2 D/E [EC:6.3.2.19]	-	GO:0016879//ligase activity, forming carbon-nitrogen bonds;GO:0032559	GO:0006464//cellular protein modification process	gi|225440288|ref|XP_002284203.1|/4.64768e-84/PREDICTED: ubiquitin-conjugating enzyme E2-17 kDa isoform 2 [Vitis vinifera]
GSVIVT01031907001	1673	2668	0.9922	182.105	1776	0.9952	120.914	1726	0.9976	132.21	1034	0.9898	73.2667	2541	0.9952	193.632	1163	0.988	82.8364	2090	0.9916	147.452	1378	0.9857	98.5879	-	GO:0043231//intracellular membrane-bounded organelle	-	-	gi|225428568|ref|XP_002284662.1|/0/PREDICTED: protein TIC 62, chloroplastic isoform 1 [Vitis vinifera]
GSVIVT01021867001	1309	2668	0.9717	232.744	3298	0.974	286.973	1067	0.9687	104.458	2063	0.9733	186.828	1224	0.9557	119.209	3704	0.9733	337.185	3473	0.9901	313.16	4358	0.9725	398.49	K01738|1|1e-159|561|vvi:100264196|cysteine synthase A [EC:2.5.1.47]	GO:0044424//intracellular part	GO:0016835//carbon-oxygen lyase activity;GO:0016765//transferase activity, transferring alkyl or aryl (other than methyl) groups;GO:0048037//cofactor binding	GO:0006563//L-serine metabolic process;GO:0000097//sulfur amino acid biosynthetic process	gi|225451235|ref|XP_002275990.1|/1.40239e-158/PREDICTED: cysteine synthase isoform 2 [Vitis vinifera]
GSVIVT01022917001	1432	2665	0.9546	212.513	2894	0.9818	230.19	2197	0.9763	196.61	2148	0.97	177.817	2389	0.9665	212.687	2282	0.9651	189.893	2487	0.9777	204.991	2693	0.9581	225.094	K00020|1|2e-27|121|ppp:PHYPADRAFT_205200|3-hydroxyisobutyrate dehydrogenase [EC:1.1.1.31]	-	GO:0005488//binding;GO:0016616//oxidoreductase activity, acting on the CH-OH group of donors, NAD or NADP as acceptor	GO:0006007//glucose catabolic process	gi|359485993|ref|XP_002270228.2|/8.05103e-179/PREDICTED: uncharacterized oxidoreductase ykwC-like [Vitis vinifera]
GSVIVT01016467001	2401	2665	0.9946	126.747	3052	0.9963	144.785	940	0.9617	50.1712	1493	0.9896	73.7139	1397	0.9879	74.1775	1832	0.9946	90.9223	4000	0.9988	196.639	4749	0.9983	236.745	K12657|1|0.0|1269|vvi:100232881|delta-1-pyrroline-5-carboxylate synthetase [EC:2.7.2.11 1.2.1.41]	GO:0044424//intracellular part	GO:0016620//oxidoreductase activity, acting on the aldehyde or oxo group of donors, NAD or NADP as acceptor;GO:0016774//phosphotransferase activity, carboxyl group as acceptor;GO:0032559	GO:0006560//proline metabolic process;GO:0006796//phosphate-containing compound metabolic process	gi|359486765|ref|XP_002282355.2|/0/PREDICTED: delta-1-pyrroline-5-carboxylate synthase [Vitis vinifera]
GSVIVT01007572001	1312	2658	0.9855	231.341	3654	0.9939	317.223	1941	0.9855	189.588	2424	0.9688	219.018	2341	0.9779	227.476	2799	0.9634	254.218	2206	0.9855	198.46	2978	0.9924	271.682	K00861|1|1e-11|69.3|rcu:RCOM_1095830|riboflavin kinase [EC:2.7.1.26]	GO:0009526//plastid envelope;GO:0009532//plastid stroma	GO:0016788//hydrolase activity, acting on ester bonds	GO:0006259//DNA metabolic process	gi|225456794|ref|XP_002277650.1|/2.40548e-150/PREDICTED: protein CbbY [Vitis vinifera]
GSVIVT01011603001	1575	2646	0.96	191.841	2349	0.9594	169.876	4296	0.9663	349.544	2715	0.9594	204.348	4428	0.986	358.422	4197	0.9613	317.538	4651	0.9448	348.552	4047	0.9556	307.555	K08235|1|1e-173|607|vvi:100266368|xyloglucan:xyloglucosyl transferase [EC:2.4.1.207]	GO:0005576//extracellular region;GO:0030312//external encapsulating structure	GO:0016798//hydrolase activity, acting on glycosyl bonds;GO:0016758//transferase activity, transferring hexosyl groups	GO:0044042//glucan metabolic process	gi|225424452|ref|XP_002285140.1|/1.67408e-172/PREDICTED: probable xyloglucan endotransglucosylase/hydrolase protein 27 [Vitis vinifera]
GSVIVT01021562001	2432	2646	0.9889	124.239	2287	0.9815	107.111	16654	0.9988	877.553	11106	0.9877	541.347	15086	0.9979	790.822	9478	0.9893	464.398	1730	0.9753	83.9622	1521	0.9901	74.8576	K03021|1|5e-08|58.5|ota:Ot01g06000|DNA-directed RNA polymerase III subunit RPC2 [EC:2.7.7.6]	GO:0031410//cytoplasmic vesicle;GO:0031090//organelle membrane;GO:0009536//plastid	-	-	gi|225443962|ref|XP_002280109.1|/0/PREDICTED: uncharacterized membrane protein C24H6.13-like [Vitis vinifera]
GSVIVT01035995001	1757	2645	0.996	171.904	2952	0.996	191.371	334	0.9641	24.3609	337	0.9579	22.7374	586	0.9596	42.5201	1030	0.9818	69.8558	1306	0.9698	87.735	1443	0.9977	98.3025	K03715|1|0.0|983|vvi:100247378|1,2-diacylglycerol 3-beta-galactosyltransferase [EC:2.4.1.46]	GO:0009941//chloroplast envelope;GO:0009528//plastid inner membrane	GO:0005488//binding;GO:0035250//UDP-galactosyltransferase activity	GO:0009668;GO:0007275//multicellular organismal development;GO:0030258//lipid modification;GO:0009247//glycolipid biosynthetic process	gi|359476186|ref|XP_002283410.2|/0/PREDICTED: monogalactosyldiacylglycerol synthase, chloroplastic-like [Vitis vinifera]
GSVIVT01035958001	1036	2635	0.805	290.437	2595	0.8687	285.304	2953	0.8958	365.277	2643	0.8514	302.426	2405	0.8658	295.953	2995	0.8822	344.488	3403	0.7732	387.707	2871	0.917	331.699	K03263|1|7e-90|328|vvi:100247352|translation initiation factor 5A	-	GO:0043021//ribonucleoprotein complex binding;GO:0008135//translation factor activity, nucleic acid binding	GO:0006448//regulation of translational elongation;GO:0006449//regulation of translational termination;GO:0018205//peptidyl-lysine modification	gi|225430468|ref|XP_002285505.1|/8.46001e-89/PREDICTED: eukaryotic translation initiation factor 5A [Vitis vinifera]
GSVIVT01031685001	1587	2634	0.9452	189.527	3159	0.9918	226.727	2109	0.9622	170.301	3365	0.9685	251.356	2631	0.9578	211.355	4929	0.983	370.1	2288	0.9962	170.169	2704	0.983	203.939	K01183|1|1e-50|199|ath:AT3G12500|chitinase [EC:3.2.1.14]	-	GO:0004553//hydrolase activity, hydrolyzing O-glycosyl compounds	GO:0006026	gi|225433728|ref|XP_002269474.1|/5.77338e-173/PREDICTED: chitinase-like protein 2 [Vitis vinifera]
GSVIVT01033862001	2034	2631	0.9769	147.707	2582	0.9872	144.589	2057	0.9887	129.599	2366	0.9892	137.894	2092	0.969	131.123	1504	0.9735	88.1118	1305	0.9867	75.7288	1181	0.9961	69.4975	K03106|1|0.0|922|vvi:100247624|signal recognition particle subunit SRP54	GO:0048500//signal recognition particle;GO:0009532//plastid stroma	GO:0042277//peptide binding;GO:0003723//RNA binding;GO:0032561//guanyl ribonucleotide binding;GO:0016462//pyrophosphatase activity	GO:0006614//SRP-dependent cotranslational protein targeting to membrane	gi|359481606|ref|XP_002276439.2|/0/PREDICTED: signal recognition particle 54 kDa protein, chloroplastic-like [Vitis vinifera]
GSVIVT01013845001	870	2628	0.9701	344.935	2535	0.9874	331.886	1318	0.9713	194.14	1680	0.9805	228.914	1600	0.9782	234.46	1451	0.9805	198.74	1396	0.9667	189.395	1147	0.9782	157.803	K01724|1|1e-23|108|pop:POPTR_887818|4a-hydroxytetrahydrobiopterin dehydratase [EC:4.2.1.96]	GO:0009536//plastid	GO:0016836//hydro-lyase activity	GO:0009108//coenzyme biosynthetic process	gi|225454954|ref|XP_002280495.1|/4.29641e-117/PREDICTED: putative pterin-4-alpha-carbinolamine dehydratase [Vitis vinifera]
GSVIVT01000173001	2029	2624	0.9581	147.677	2408	0.9739	135.178	976	0.9576	61.6434	901	0.9349	52.641	1068	0.9468	67.1054	2005	0.9532	117.752	2928	0.9596	170.33	2872	0.9759	169.423	K12347|1|0.0|833|vvi:100268041|natural resistance-associated macrophage protein	GO:0031090//organelle membrane;GO:0043231//intracellular membrane-bounded organelle	GO:0022890//inorganic cation transmembrane transporter activity	GO:0006952//defense response;GO:0030003//cellular cation homeostasis;GO:0051707//response to other organism;GO:0000041//transition metal ion transport;GO:0010038//response to metal ion	gi|225438902|ref|XP_002283902.1|/0/PREDICTED: metal transporter Nramp3 [Vitis vinifera]
GSVIVT01023695001	1594	2624	0.9737	187.978	1650	0.9743	117.903	1208	0.9649	97.1174	776	0.968	57.7105	1687	0.9724	134.926	687	0.9404	51.3577	3431	0.9762	254.059	2142	0.9737	160.843	-	-	GO:0005488//binding	GO:0009725//response to hormone stimulus	gi|359484809|ref|XP_003633167.1|/1.70624e-165/PREDICTED: uncharacterized protein LOC100257033 [Vitis vinifera]
GSVIVT01017091001	569	2622	0.9438	526.201	2575	0.9596	515.46	1491	0.8928	335.803	2578	0.9578	537.097	1509	0.9807	338.1	2922	0.9455	611.935	2942	0.9332	610.284	2643	0.9543	555.975	-	-	-	-	gi|225442641|ref|XP_002284623.1|/2.06918e-07/PREDICTED: coiled-coil domain-containing protein 72 [Vitis vinifera]
GSVIVT01009141001	1070	2618	0.7411	279.394	3661	0.7542	389.714	1388	0.7336	166.236	2283	0.7551	252.932	1232	0.7196	146.789	2925	0.7981	325.746	2297	0.8009	253.384	2800	0.7804	313.216	K06630|1|3e-91|333|vvi:100257548|tyrosine 3-monooxygenase/tryptophan 5-monooxygenase activation protein	-	-	-	gi|359492927|ref|XP_003634483.1|/3.59252e-90/PREDICTED: 14-3-3 protein 1-like [Vitis vinifera]
GSVIVT01033791001	1387	2616	0.9373	215.374	2582	0.9337	212.036	1774	0.974	163.906	3300	0.9676	282.046	1372	0.9351	126.109	2585	0.9286	222.086	2351	0.9322	200.068	2400	0.9337	207.112	K01623|1|2e-169|593|vvi:100245998|fructose-bisphosphate aldolase, class I [EC:4.1.2.13]	-	GO:0016832//aldehyde-lyase activity	GO:0006007//glucose catabolic process	gi|297740071|emb|CBI30253.3|/0/unnamed protein product [Vitis vinifera]
GSVIVT01032197001	1570	2615	0.9892	190.197	4056	0.9911	294.258	2376	0.9783	193.939	2807	0.9815	211.946	2959	0.9879	240.278	3035	0.9777	230.354	3053	0.9955	229.524	4549	0.9994	346.806	K07562|1|3e-99|360|sbi:SORBI_03g046345|nonsense-mediated mRNA decay protein 3;K14945|2|1e-24|112|rcu:RCOM_0126290|protein quaking	GO:0043231//intracellular membrane-bounded organelle	-	-	gi|225450009|ref|XP_002274472.1|/0/PREDICTED: uncharacterized protein LOC100255131 [Vitis vinifera]
GSVIVT01000940001	1128	2592	0.9583	262.396	1701	0.953	171.761	3127	0.9548	355.253	1785	0.9486	187.591	2606	0.9574	294.533	2113	0.9521	223.217	2553	0.9574	267.143	1762	0.9574	186.968	-	-	GO:0003676//nucleic acid binding;GO:0001071//nucleic acid binding transcription factor activity	GO:0010087//phloem or xylem histogenesis;GO:0032501//multicellular organismal process	gi|225425172|ref|XP_002264588.1|/3.7386e-125/PREDICTED: NAC domain-containing protein 29 isoform 1 [Vitis vinifera]
GSVIVT01034653001	787	2586	0.9034	375.219	2808	0.9403	406.399	1909	0.9009	310.849	3940	0.9593	593.476	1485	0.9708	240.558	2683	0.9403	406.24	2419	0.9009	362.796	2453	0.9416	373.072	K02962|1|5e-57|219|vvi:100243000|small subunit ribosomal protein S17e	GO:0015935//small ribosomal subunit;GO:0016020//membrane;GO:0031981//nuclear lumen	GO:0005198//structural molecule activity	GO:0010467//gene expression	gi|296084464|emb|CBI25023.3|/4.36795e-62/unnamed protein product [Vitis vinifera]
GSVIVT01017069001	1292	2586	0.9481	228.559	3763	0.9466	331.743	1608	0.9443	159.493	2911	0.9884	267.092	1532	0.9536	151.17	2465	0.969	227.348	1497	0.9613	136.76	1944	0.9892	180.096	K15919|1|8e-171|598|vvi:100251492|hydroxypyruvate reductase 2	-	GO:0016616//oxidoreductase activity, acting on the CH-OH group of donors, NAD or NADP as acceptor;GO:0000166//nucleotide binding	GO:0008152//metabolic process	gi|359482922|ref|XP_003632860.1|/1.01836e-169/PREDICTED: glyoxylate reductase isoform 2 [Vitis vinifera]
GSVIVT01027439001	2496	2577	0.8397	117.897	2551	0.7841	116.412	2030	0.8381	104.225	2239	0.7913	106.339	2026	0.8185	103.482	1847	0.7764	88.1779	2115	0.7568	100.015	2044	0.7917	98.0181	K00161|1|0.0|852|vvi:100264423|pyruvate dehydrogenase E1 component subunit alpha [EC:1.2.4.1]	GO:0009526//plastid envelope	GO:0004738//pyruvate dehydrogenase activity	GO:0006007//glucose catabolic process	gi|225453620|ref|XP_002267676.1|/0/PREDICTED: pyruvate dehydrogenase E1 component subunit alpha [Vitis vinifera]
GSVIVT01008395001	4244	2576	0.8054	69.311	2138	0.7526	57.3803	3750	0.8475	113.233	3992	0.8417	111.506	2638	0.7773	79.2442	2659	0.7592	74.6587	2212	0.7995	61.5193	1877	0.7222	52.937	K09422|1|0.0|1807|vvi:100268025|myb proto-oncogene protein, plant	-	-	GO:0006351//transcription, DNA-dependent	gi|297734293|emb|CBI15540.3|/0/unnamed protein product [Vitis vinifera]
GSVIVT01025268001	2248	2574	0.9858	130.751	3656	0.9831	185.242	646	0.9755	36.826	765	0.9715	40.341	935	0.9835	53.0253	1201	0.9738	63.6625	2145	0.9862	112.624	2986	0.9858	158.988	K03319|1|1e-92|339|ppp:PHYPADRAFT_107463|divalent anion:Na+ symporter, DASS family	GO:0009526//plastid envelope;GO:0016020//membrane	GO:0005310//dicarboxylic acid transmembrane transporter activity	GO:0051707//response to other organism;GO:0015740//C4-dicarboxylate transport	gi|225435448|ref|XP_002282809.1|/0/PREDICTED: 2-oxoglutarate/malate translocator, chloroplastic [Vitis vinifera]
GSVIVT01024735001	924	2574	0.7316	318.103	5236	0.7348	645.443	405	0.7316	56.1696	726	0.6775	93.1422	581	0.6775	80.1627	1397	0.7316	180.161	3025	0.6818	386.416	6370	0.7359	825.159	K06215|1|2e-79|294|vvi:100260451|pyridoxine biosynthesis protein [EC:4.-.-.-]	GO:0009536//plastid;GO:0016020//membrane	GO:0042802//identical protein binding;GO:0046983//protein dimerization activity	GO:0019752//carboxylic acid metabolic process;GO:0033194//response to hydroperoxide;GO:0008614//pyridoxine metabolic process;GO:0006778//porphyrin-containing compound metabolic process;GO:0042364;GO:0006972//hyperosmotic response	gi|297745895|emb|CBI15951.3|/4.09765e-161/unnamed protein product [Vitis vinifera]
GSVIVT01024261001	1975	2565	0.9635	148.304	2268	0.9732	130.8	1568	0.9641	101.741	1227	0.9711	73.6477	2055	0.962	132.652	1166	0.962	70.3507	2345	0.96	140.145	2022	0.9605	122.542	K03086|1|1e-44|179|ota:Ot06g01190|RNA polymerase primary sigma factor;K03093|3|1e-26|119|gmx:100802522|RNA polymerase sigma factor	GO:0009536//plastid	GO:0034062//RNA polymerase activity;GO:0003676//nucleic acid binding;GO:0001071//nucleic acid binding transcription factor activity;GO:0000996	GO:0006351//transcription, DNA-dependent	gi|297737220|emb|CBI26421.3|/0/unnamed protein product [Vitis vinifera]
GSVIVT01022079001	2520	2565	0.9687	116.23	2709	0.9774	122.444	2503	0.9556	127.285	3978	0.9988	187.131	1833	0.9738	92.7321	1675	0.9821	79.2048	1870	0.9734	87.5876	2047	0.977	97.2271	K13126|1|0.0|1187|vvi:100262903|polyadenylate-binding protein	-	GO:0003676//nucleic acid binding	-	gi|225438781|ref|XP_002283105.1|/0/PREDICTED: polyadenylate-binding protein 2 [Vitis vinifera]
GSVIVT01004932001	743	2557	0.9731	392.983	3093	0.9798	474.156	1592	0.9583	274.582	1761	0.9812	280.965	2061	0.9758	353.637	1446	0.9865	231.909	1081	0.9664	171.727	1228	0.9785	197.824	-	-	GO:0019842//vitamin binding;GO:0022892	GO:0006631//fatty acid metabolic process	gi|225425224|ref|XP_002267614.1|/5.27095e-59/PREDICTED: acyl carrier protein 4, chloroplastic [Vitis vinifera]
GSVIVT01016682001	2479	2556	0.9278	117.738	2515	0.9282	115.556	1486	0.9266	76.8176	2372	0.9266	113.428	1905	0.9468	97.9685	1023	0.9238	49.1741	2237	0.9677	106.51	2095	0.9278	101.153	-	GO:0031410//cytoplasmic vesicle	GO:0004175//endopeptidase activity;GO:0005515//protein binding	GO:0019538//protein metabolic process;GO:0044092//negative regulation of molecular function	gi|359482448|ref|XP_003632775.1|/0/PREDICTED: subtilisin-like protease-like [Vitis vinifera]
GSVIVT01020725001	1571	2554	0.9325	185.642	2461	0.9351	178.429	8965	0.937	731.295	5961	0.9363	449.805	7237	0.9363	587.287	5515	0.9274	418.318	2038	0.9236	153.119	2012	0.9243	153.293	K01058|1|7e-34|143|pop:POPTR_918082|phospholipase A1 [EC:3.1.1.32]	GO:0009536//plastid	GO:0004091//carboxylesterase activity	GO:0044238//primary metabolic process	gi|302143435|emb|CBI21996.3|/0/unnamed protein product [Vitis vinifera]
GSVIVT01023693001	3455	2554	0.9517	84.4121	2429	0.956	80.0774	1180	0.9615	43.7676	1418	0.9624	48.653	1823	0.9644	67.2677	1141	0.9664	39.3527	3811	0.9618	130.194	3698	0.9653	128.112	K03255|1|4e-64|245|ppp:PHYPADRAFT_203627|protein TIF31	-	GO:0008135//translation factor activity, nucleic acid binding	GO:0009725//response to hormone stimulus;GO:0006412//translation	gi|297743699|emb|CBI36582.3|/0/unnamed protein product [Vitis vinifera]
GSVIVT01023726001	1562	2551	0.8803	186.492	2909	0.9571	212.126	6280	0.9494	515.225	5971	0.9379	453.156	6707	0.9289	547.413	6283	0.9289	479.317	3568	0.9424	269.616	4485	0.9494	343.678	-	GO:0016020//membrane	-	-	gi|225445732|ref|XP_002271684.1|/3.48753e-138/PREDICTED: uncharacterized protein LOC100243286 [Vitis vinifera]
GSVIVT01001113001	689	2543	0.8447	421.462	1805	0.8505	298.393	2563	0.8113	476.703	2329	0.8084	400.712	2049	0.8505	379.132	2215	0.8984	383.082	2636	0.8258	451.573	1688	0.8273	293.24	K02978|1|7e-46|181|vvi:100248991|small subunit ribosomal protein S27e	GO:0015935//small ribosomal subunit;GO:0030312//external encapsulating structure	GO:0043169//cation binding;GO:0005198//structural molecule activity	GO:0010467//gene expression;GO:0022613//ribonucleoprotein complex biogenesis	gi|296085547|emb|CBI29279.3|/4.43907e-46/unnamed protein product [Vitis vinifera]
GSVIVT01027637001	796	2540	0.956	364.378	1998	0.9786	285.899	3696	0.9271	595.028	2656	0.9749	395.546	2348	0.9623	376.056	1830	0.9912	273.952	2010	0.9234	298.047	1489	0.9686	223.899	K02953|1|6e-82|301|vvi:100242146|small subunit ribosomal protein S13e	GO:0030529//ribonucleoprotein complex	GO:0005198//structural molecule activity	GO:0010467//gene expression	gi|225453951|ref|XP_002280012.1|/7.32002e-81/PREDICTED: 40S ribosomal protein S13 [Vitis vinifera]
GSVIVT01003137001	2658	2539	0.9691	109.079	2435	0.997	104.346	1035	0.9533	49.9004	1663	0.9789	74.1684	1047	0.9669	50.218	1197	0.9778	53.6632	2580	0.9804	114.569	2618	0.9966	117.892	-	-	-	-	gi|296084500|emb|CBI25059.3|/0/unnamed protein product [Vitis vinifera]
GSVIVT01007843001	1146	2519	0.8997	251.001	2763	0.9058	274.617	1907	0.8997	213.248	1688	0.9058	174.61	2184	0.8909	242.961	1494	0.8691	155.347	3958	0.9424	407.655	4291	0.9058	448.171	-	-	GO:0003676//nucleic acid binding	-	gi|225457178|ref|XP_002283896.1|/4.51506e-118/PREDICTED: transcription factor MYB1R1-like [Vitis vinifera]
GSVIVT01018807001	1086	2519	0.9006	264.868	2465	0.9125	258.534	4778	0.9309	563.813	3965	0.9494	432.808	4410	0.8858	517.698	3001	0.8831	329.286	3422	0.8729	371.922	3183	0.7855	350.814	K11275|1|1e-50|198|vvi:100254064|histone H1/5	GO:0000785//chromatin;GO:0043231//intracellular membrane-bounded organelle	GO:0003676//nucleic acid binding	GO:0034728//nucleosome organization	gi|225431183|ref|XP_002270241.1|/1.41711e-49/PREDICTED: histone H1 [Vitis vinifera]
GSVIVT01028330001	1348	2504	0.8628	212.117	2615	0.8591	220.959	879	0.8487	83.5637	1535	0.8613	134.99	1023	0.8398	96.7506	1799	0.8583	159.03	1397	0.8479	122.323	1483	0.8568	131.68	K00025|1|0.0|639|vvi:100248145|malate dehydrogenase [EC:1.1.1.37]	GO:0044424//intracellular part	GO:0016747//transferase activity, transferring acyl groups other than amino-acyl groups;GO:0016615//malate dehydrogenase activity	GO:0009060//aerobic respiration;GO:0005975//carbohydrate metabolic process;GO:0043648//dicarboxylic acid metabolic process	gi|225438145|ref|XP_002278712.1|/0/PREDICTED: malate dehydrogenase, cytoplasmic [Vitis vinifera]
GSVIVT01034990001	2380	2503	0.9824	120.092	2163	0.9849	103.517	1965	0.9811	105.805	2082	0.9803	103.702	1669	0.9723	89.402	2433	0.9807	121.815	1948	0.9378	96.6081	1713	0.9853	86.1491	K01648|1|0.0|1178|vvi:100267071|ATP citrate (pro-S)-lyase [EC:2.3.3.8]	GO:0043234//protein complex;GO:0044444//cytoplasmic part;GO:0016020//membrane	GO:0004774//succinate-CoA ligase activity;GO:0046912//transferase activity, transferring acyl groups, acyl groups converted into alkyl on transfer	GO:0005975//carbohydrate metabolic process;GO:0006084//acetyl-CoA metabolic process	gi|225431960|ref|XP_002278181.1|/0/PREDICTED: ATP-citrate synthase beta chain protein 2 [Vitis vinifera]
GSVIVT01022976001	2200	2502	0.8155	129.866	2646	0.8145	136.993	2111	0.8264	122.966	2252	0.755	121.347	2085	0.8241	120.823	1496	0.7809	81.0301	2042	0.8164	109.556	2127	0.78	115.722	K07562|1|4e-08|58.5|sbi:SORBI_03g046345|nonsense-mediated mRNA decay protein 3	GO:0009528//plastid inner membrane	-	-	gi|225448041|ref|XP_002273537.1|/0/PREDICTED: uncharacterized protein LOC100246257 [Vitis vinifera]
GSVIVT01023102001	2646	2502	0.9796	107.976	2440	0.9751	105.034	2213	0.9762	107.179	2915	0.9875	130.596	2404	0.9822	115.828	4260	0.9807	191.848	2784	0.9735	124.188	3026	0.9875	136.883	K01179|1|0.0|910|sbi:SORBI_01g008860|endoglucanase [EC:3.2.1.4]	-	GO:0016798//hydrolase activity, acting on glycosyl bonds	GO:0044238//primary metabolic process	gi|225469870|ref|XP_002269783.1|/0/PREDICTED: endoglucanase 25 [Vitis vinifera]
GSVIVT01027829001	3956	2501	0.9206	72.192	2301	0.9588	66.2507	1352	0.8579	43.7965	1521	0.8984	45.5779	1582	0.9221	50.9822	2889	0.9623	87.0219	2376	0.9204	70.8911	2211	0.9879	66.8964	-	-	GO:0016741;GO:0046914//transition metal ion binding	GO:0006730//one-carbon metabolic process	gi|296083666|emb|CBI23655.3|/0/unnamed protein product [Vitis vinifera]
GSVIVT01025296001	1527	2490	0.9011	186.205	2380	0.9339	177.529	1760	0.9332	147.704	2222	0.9666	172.499	1644	0.9646	137.256	2688	0.9391	209.762	1466	0.9332	113.317	1463	0.9312	114.677	K05863|1|0.0|712|vvi:100260298|solute carrier family 25 (mitochondrial adenine nucleotide translocator), member 4/5/6/31	GO:0019866//organelle inner membrane;GO:0043231//intracellular membrane-bounded organelle;GO:0031224//intrinsic to membrane	-	GO:0006810//transport	gi|225435480|ref|XP_002285503.1|/0/PREDICTED: ADP,ATP carrier protein, mitochondrial-like [Vitis vinifera]
GSVIVT01035255001	2496	2488	0.8614	113.825	2455	0.8682	112.031	741	0.8654	38.0445	879	0.8393	41.7471	1080	0.857	55.1629	1060	0.8237	50.6056	2161	0.8413	102.191	2049	0.8309	98.2579	K02291|1|0.0|827|vvi:100246195|phytoene synthase [EC:2.5.1.32]	GO:0009536//plastid	GO:0004337//geranyltranstransferase activity	GO:0016109	gi|297738160|emb|CBI27361.3|/0/unnamed protein product [Vitis vinifera]
GSVIVT01025413001	1352	2488	0.9445	210.138	1886	0.9024	158.89	687	0.8624	65.1176	584	0.8269	51.2057	847	0.9164	79.8684	913	0.7825	80.4695	2443	0.9031	213.279	1874	0.8683	165.906	-	-	GO:0005488//binding	GO:0051234//establishment of localization;GO:0010876//lipid localization	gi|225435700|ref|XP_002285691.1|/5.18608e-71/PREDICTED: non-specific lipid-transfer protein-like protein At2g13820-like [Vitis vinifera]
GSVIVT01025488001	1442	2475	0.9598	195.993	2664	0.9889	210.426	635	0.9085	56.4322	430	0.9688	35.3496	1029	0.9293	90.9742	645	0.9549	53.3005	2971	0.9958	243.186	2878	0.9799	238.889	-	GO:0009526//plastid envelope;GO:0009532//plastid stroma;GO:0009534//chloroplast thylakoid	-	GO:0006950//response to stress	gi|225435790|ref|XP_002285744.1|/1.49452e-156/PREDICTED: uncharacterized protein LOC100241562 [Vitis vinifera]
GSVIVT01021975001	1951	2473	0.8683	144.743	14	0.2025	0.817337	323	0.7873	21.216	8	0.1005	0.486088	428	0.7227	27.9676	5	0.101	0.305387	1469	0.7914	88.8722	8	0.1727	0.490798	K02986|1|4e-63|241|vvi:4025094|small subunit ribosomal protein S4	GO:0030529//ribonucleoprotein complex;GO:0009536//plastid	GO:0003723//RNA binding;GO:0005198//structural molecule activity	GO:0010467//gene expression	gi|298204988|emb|CBI34295.3|/2.40192e-70/unnamed protein product [Vitis vinifera]
GSVIVT01000442001	2786	2473	0.9882	101.362	2539	0.995	103.804	616	0.9749	28.3347	629	0.9917	26.764	912	0.9781	41.7332	1101	0.9943	47.0916	3397	0.9928	143.918	3156	0.9943	135.59	K10411|1|3e-07|56.2|cre:CHLREDRAFT_186669|dynein light chain 1, axonemal	-	-	-	gi|225447711|ref|XP_002272885.1|/0/PREDICTED: uncharacterized protein LOC100257895 [Vitis vinifera]
GSVIVT01007914001	1774	2472	0.9808	159.121	2547	0.9763	163.533	740	0.9436	53.456	716	0.978	47.8455	1412	0.9566	101.473	1612	0.9966	108.28	2449	0.9921	162.943	2472	0.987	166.788	K12126|1|1e-16|86.3|aly:ARALYDRAFT_471048|phytochrome-interacting factor 3;K13422|3|8e-07|53.9|mtr:MTR_8g067280|transcription factor MYC2	GO:0005634//nucleus	-	GO:0009416//response to light stimulus	gi|297733906|emb|CBI15153.3|/3.64673e-163/unnamed protein product [Vitis vinifera]
GSVIVT01035004001	956	2469	0.9226	294.914	3681	0.8734	438.569	1565	0.8724	209.785	2950	0.8787	365.802	1597	0.8745	212.968	4038	0.9153	503.322	2167	0.8703	267.548	3046	0.8661	381.366	K06674|1|5e-06|50.1|vcn:VOLCADRAFT_106052|structural maintenance of chromosome 2	GO:0016020//membrane	-	GO:0006950//response to stress	gi|225431940|ref|XP_002277653.1|/1.77456e-90/PREDICTED: universal stress protein A-like protein isoform 1 [Vitis vinifera]
GSVIVT01007764001	2493	2468	0.9944	113.046	2372	0.986	108.373	1803	0.984	92.6813	2002	0.9864	95.1971	1645	0.9771	84.1224	1422	0.986	67.9696	1947	0.9904	92.1818	1813	0.9779	87.0454	-	GO:0034357;GO:0043231//intracellular membrane-bounded organelle	-	GO:0000302//response to reactive oxygen species	gi|297733793|emb|CBI15040.3|/0/unnamed protein product [Vitis vinifera]
GSVIVT01007348001	1761	2466	0.8569	159.906	2439	0.8092	157.755	5575	0.9131	405.699	5132	0.8512	345.469	5733	0.8648	415.041	7976	0.8592	539.713	3019	0.8694	202.351	2910	0.8819	197.79	-	-	-	-	gi|225469840|ref|XP_002265335.1|/1.27955e-91/PREDICTED: uncharacterized protein LOC100258674 [Vitis vinifera]
GSVIVT01037055001	756	2466	0.9167	372.48	2486	0.9537	374.55	632	0.9405	107.131	283	0.8175	44.3758	1152	0.9246	194.267	628	0.922	98.9863	4936	0.9405	770.646	4173	0.9286	660.689	-	-	GO:0005102//receptor binding	-	gi|225429199|ref|XP_002276272.1|/5.30549e-30/PREDICTED: phytosulfokines 3 [Vitis vinifera]
GSVIVT01008662001	1125	2463	0.9467	250.002	1605	0.88	162.5	959	0.7867	109.241	580	0.7991	61.1163	1061	0.8631	120.235	435	0.7813	46.0759	2420	0.8284	253.901	1474	0.8516	156.825	K00366|1|9e-06|49.7|ota:Ot10g00930|ferredoxin-nitrite reductase [EC:1.7.7.1]	-	-	-	gi|225456515|ref|XP_002284699.1|/3.84681e-114/PREDICTED: uncharacterized protein LOC100259528 [Vitis vinifera]
GSVIVT01032998001	2047	2462	0.9809	137.342	2175	0.9722	121.024	888	0.9487	55.5922	1059	0.9482	61.3282	1229	0.958	76.5424	1602	0.9726	93.2571	2018	0.98	116.36	1797	0.9761	105.075	K13422|1|4e-12|71.6|gmx:100790854|transcription factor MYC2	-	-	-	gi|225451593|ref|XP_002275711.1|/0/PREDICTED: transcription factor ICE1 isoform 1 [Vitis vinifera]
GSVIVT01011904001	2936	2460	0.9932	95.6777	2047	0.9867	79.4131	1166	0.9768	50.8934	1930	0.9894	77.9261	1578	0.9888	68.5203	454	0.9578	18.4263	1264	0.9721	50.8151	1085	0.983	44.2327	K15925|1|0.0|1747|vvi:100262991|alpha-D-xyloside xylohydrolase [EC:3.2.1.177]	GO:0005618//cell wall;GO:0005576//extracellular region;GO:0009536//plastid	GO:0005488//binding;GO:0004558//alpha-glucosidase activity	GO:0006073//cellular glucan metabolic process;GO:0000272//polysaccharide catabolic process;GO:0010038//response to metal ion	gi|297737826|emb|CBI27027.3|/0/unnamed protein product [Vitis vinifera]
GSVIVT01038175001	1602	2457	0.9045	175.136	1931	0.9057	137.294	2980	0.9538	238.381	1841	0.9082	136.23	2399	0.9001	190.913	1140	0.9064	84.7968	2803	0.9226	206.52	2266	0.9251	169.304	K03921|1|2e-143|507|rcu:RCOM_1238330|acyl-[acyl-carrier-protein] desaturase [EC:1.14.19.2]	GO:0009536//plastid	GO:0046872//metal ion binding;GO:0016717//oxidoreductase activity, acting on paired donors, with oxidation of a pair of donors resulting in the reduction of molecular oxygen to two molecules of water	GO:0006631//fatty acid metabolic process	gi|296084306|emb|CBI24694.3|/0/unnamed protein product [Vitis vinifera]
GSVIVT01024729001	3098	2457	0.9893	90.5639	2174	0.9839	79.9298	2783	0.9822	115.12	2278	0.9839	87.1674	2139	0.9864	88.0232	2502	0.9852	96.2372	2276	0.9868	86.7146	2174	0.9697	83.994	K03695|1|3e-11|69.7|cme:CMI251C|ATP-dependent Clp protease ATP-binding subunit ClpB;K03696|3|5e-10|65.5|bdi:100840449|ATP-dependent Clp protease ATP-binding subunit ClpC	-	-	-	gi|297745889|emb|CBI15945.3|/0/unnamed protein product [Vitis vinifera]
GSVIVT01034135001	1017	2456	0.9204	275.765	3133	0.8928	350.889	3659	0.9302	461.063	3627	0.8997	422.774	4183	0.942	524.366	2663	0.9213	312.024	1433	0.8397	166.313	1689	0.8142	198.783	-	GO:0009534//chloroplast thylakoid	GO:0005515//protein binding	GO:0044267//cellular protein metabolic process	gi|225440410|ref|XP_002269159.1|/4.72698e-60/PREDICTED: uncharacterized protein LOC100249439 [Vitis vinifera]
GSVIVT01007647001	3066	2454	0.9791	91.3974	2245	0.9814	83.4016	4439	0.9954	185.537	3458	0.9899	133.701	3800	0.9948	158.008	4439	0.9964	172.524	3152	0.9811	121.343	2775	0.9824	108.333	-	GO:0044424//intracellular part	-	-	gi|297733703|emb|CBI14950.3|/0/unnamed protein product [Vitis vinifera]
GSVIVT01024086001	1357	2453	0.972	206.419	2502	0.9875	210.009	3705	0.9912	349.886	3908	0.9978	341.394	2950	0.9941	277.147	2039	0.9926	179.05	1415	0.9528	123.077	1409	0.986	124.28	K01803|1|4e-166|582|vvi:100260576|triosephosphate isomerase (TIM) [EC:5.3.1.1]	GO:0009536//plastid	GO:0016861//intramolecular oxidoreductase activity, interconverting aldoses and ketoses	GO:0015977//carbon fixation	gi|225427917|ref|XP_002274871.1|/4.75011e-165/PREDICTED: triosephosphate isomerase, chloroplastic-like isoform 1 [Vitis vinifera]
GSVIVT01021185001	1592	2447	0.9372	175.518	2322	0.9554	166.131	2148	0.9611	172.906	2407	0.9384	179.232	1891	0.9328	151.432	2127	0.9604	159.207	1452	0.9862	107.653	1350	0.9366	101.499	K00026|1|0.0|683|vvi:100232859|malate dehydrogenase [EC:1.1.1.37]	GO:0044429//mitochondrial part	GO:0016615//malate dehydrogenase activity	GO:0009060//aerobic respiration;GO:0005975//carbohydrate metabolic process;GO:0043648//dicarboxylic acid metabolic process	gi|225443845|ref|XP_002275442.1|/0/PREDICTED: malate dehydrogenase, mitochondrial [Vitis vinifera]
GSVIVT01009442001	1610	2443	0.9925	173.272	1553	0.9975	109.869	1527	0.9901	121.544	1171	0.995	86.2209	2173	0.9913	172.069	1263	0.9894	93.4791	1277	0.9925	93.6195	830	0.9932	61.7053	K13420|1|5e-21|100|pop:POPTR_1075175|LRR receptor-like serine/threonine-protein kinase FLS2 [EC:2.7.11.1]	-	-	-	gi|225458697|ref|XP_002284965.1|/0/PREDICTED: uncharacterized protein At4g06744 [Vitis vinifera]
GSVIVT01021083001	762	2439	0.9685	365.501	2539	0.9121	379.523	1977	0.9252	332.484	2072	0.9094	322.342	2185	0.9081	365.565	1194	0.9094	186.718	1115	0.9094	172.712	1176	0.9528	184.724	K02988|1|2e-67|253|vvi:100264070|small subunit ribosomal protein S5	GO:0044424//intracellular part	-	-	gi|297740405|emb|CBI30587.3|/6.54463e-76/unnamed protein product [Vitis vinifera]
GSVIVT01003469001	1949	2439	0.804	142.9	2231	0.8332	130.382	3128	0.8045	205.671	3657	0.8281	222.431	2788	0.803	182.368	2534	0.8291	154.929	4620	0.8045	279.79	4126	0.8025	253.389	K04079|1|0.0|913|vvi:100246843|molecular chaperone HtpG	-	-	-	gi|297736695|emb|CBI25731.3|/0/unnamed protein product [Vitis vinifera]
GSVIVT01023837001	3302	2438	0.9861	84.3118	2671	0.9903	92.1356	2172	0.9903	84.2949	2538	0.9861	91.1163	2987	0.9836	115.326	1885	0.9897	68.0255	3477	0.9882	124.288	3570	0.9806	129.408	K10999|1|0.0|1562|vvi:100242715|cellulose synthase A [EC:2.4.1.12]	GO:0031224//intrinsic to membrane	GO:0016759//cellulose synthase activity;GO:0046914//transition metal ion binding	GO:0045229//external encapsulating structure organization;GO:0009250//glucan biosynthetic process	gi|297744441|emb|CBI37703.3|/0/unnamed protein product [Vitis vinifera]
GSVIVT01038606001	1022	2429	0.9922	271.399	2665	0.9961	297.014	1856	0.9892	232.726	1885	0.9951	218.646	2305	0.9883	287.533	1455	0.9912	169.648	1267	0.9892	146.328	1302	0.9961	152.486	-	GO:0043231//intracellular membrane-bounded organelle	-	-	gi|225455288|ref|XP_002274646.1|/1.90587e-101/PREDICTED: uncharacterized protein LOC100245212 [Vitis vinifera]
GSVIVT01025478001	1642	2428	0.9324	168.852	2930	0.9409	203.247	3198	0.9726	249.588	4401	0.944	317.731	2274	0.9464	176.557	2549	0.9464	184.984	1683	0.9361	120.98	2023	0.9409	147.466	K02930|1|0.0|713|vvi:100251826|large subunit ribosomal protein L4e	GO:0030529//ribonucleoprotein complex	GO:0005198//structural molecule activity	GO:0010467//gene expression	gi|225435782|ref|XP_002285741.1|/0/PREDICTED: 60S ribosomal protein L4-1 [Vitis vinifera]
GSVIVT01032361001	1317	2424	0.8998	210.174	3020	0.9036	261.187	2036	0.918	198.112	2981	0.9651	268.323	2155	0.8838	208.607	1521	0.9317	137.62	1016	0.9355	91.0562	1277	0.9362	116.058	K11294|1|1e-37|155|smo:SELMODRAFT_15428|nucleolin;K14411|2|3e-24|111|vcn:VOLCADRAFT_107445|RNA-binding protein Musashi	GO:0044424//intracellular part	GO:0005488//binding	-	gi|225452270|ref|XP_002270233.1|/6.60858e-140/PREDICTED: 31 kDa ribonucleoprotein, chloroplastic-like [Vitis vinifera]
GSVIVT01009440001	2136	2423	0.8624	129.534	2622	0.8951	139.818	3000	0.8881	179.986	3227	0.9022	179.093	3864	0.8717	230.624	6629	0.9419	369.815	2941	0.8652	162.516	3390	0.8801	189.963	K01376|1|1e-168|591|aly:ARALYDRAFT_473866|[EC:3.4.22.-];K01365|4|5e-105|380|smo:SELMODRAFT_183539|cathepsin L [EC:3.4.22.15]	-	GO:0016491//oxidoreductase activity;GO:0070011//peptidase activity, acting on L-amino acid peptides	GO:0008152//metabolic process	gi|225458701|ref|XP_002284973.1|/0/PREDICTED: cysteine proteinase RD21a-like [Vitis vinifera]
GSVIVT01012045001	1301	2422	0.9962	212.583	2818	0.9915	246.714	1424	0.9946	140.266	1555	0.9823	141.689	1577	0.9915	154.533	1264	0.9808	115.773	1861	0.9946	168.838	2248	0.9808	206.818	-	GO:0009532//plastid stroma;GO:0044436;GO:0009534//chloroplast thylakoid	-	GO:0065003;GO:0006996//organelle organization;GO:0010038//response to metal ion	gi|225423755|ref|XP_002278958.1|/0/PREDICTED: photosystem II stability/assembly factor HCF136, chloroplastic [Vitis vinifera]
GSVIVT01001361001	6259	2418	0.9931	44.1147	2402	0.9939	43.7118	3297	0.9944	67.5045	3351	0.9934	63.4675	2768	0.989	56.3805	3270	0.9936	62.2558	3007	0.9958	56.7061	2870	0.9927	54.8842	K11000|1|0.0|3041|rcu:RCOM_0146290|callose synthase [EC:2.4.1.-]	GO:0043234//protein complex;GO:0044444//cytoplasmic part;GO:0016020//membrane	GO:0035251//UDP-glucosyltransferase activity	GO:0006074//(1->3)-beta-D-glucan metabolic process	gi|359487454|ref|XP_002271648.2|/0/PREDICTED: callose synthase 1-like [Vitis vinifera]
GSVIVT01026000001	3680	2418	0.9582	75.0309	2296	0.9364	71.0648	4017	0.9791	139.885	3683	0.9636	118.641	3576	0.9807	123.885	3349	0.959	108.444	2855	0.9535	91.5714	2722	0.963	88.5341	K00924|1|6e-133|474|aly:ARALYDRAFT_473063|[EC:2.7.1.-];K08286|2|8e-132|470|aly:ARALYDRAFT_491919|protein-serine/threonine kinase [EC:2.7.11.-]	GO:0031410//cytoplasmic vesicle	GO:0004672//protein kinase activity	-	gi|296089466|emb|CBI39285.3|/0/unnamed protein product [Vitis vinifera]
GSVIVT01017487001	3417	2411	0.9965	80.5719	1824	0.9985	60.8009	2179	0.9912	81.7205	1941	0.9968	67.3383	1790	0.9965	66.7846	1996	0.998	69.607	2923	0.9991	100.968	2271	0.998	79.5504	K14558|1|6e-60|231|aly:ARALYDRAFT_901180|periodic tryptophan protein 2	GO:0044444//cytoplasmic part	GO:0042802//identical protein binding;GO:0031072//heat shock protein binding	GO:0003002//regionalization;GO:0009725//response to hormone stimulus;GO:0003006//developmental process involved in reproduction;GO:0007165//signal transduction	gi|225463556|ref|XP_002268265.1|/0/PREDICTED: protein TOPLESS [Vitis vinifera]
GSVIVT01022771001	2235	2411	0.9727	123.183	2350	0.9727	119.762	1461	0.974	83.7705	1486	0.9812	78.8176	1961	0.9682	111.858	2272	0.9714	121.135	2572	0.9906	135.83	2558	0.9946	136.991	K08829|1|0.0|914|vvi:100245875|male germ cell-associated kinase [EC:2.7.11.22]	-	GO:0004674//protein serine/threonine kinase activity;GO:0032559	GO:0006464//cellular protein modification process	gi|359474639|ref|XP_002265359.2|/0/PREDICTED: cyclin-dependent kinase F-4-like [Vitis vinifera]
GSVIVT01003748001	1943	2410	0.947	141.637	1935	0.9475	113.433	1261	0.9218	83.1689	1190	0.9341	72.6032	1624	0.9444	106.557	562	0.8708	34.4668	3241	0.9264	196.883	2503	0.9393	154.191	K15400|1|2e-58|225|vvi:100245819|omega-hydroxypalmitate O-feruloyl transferase [EC:2.3.1.188]	-	GO:0016747//transferase activity, transferring acyl groups other than amino-acyl groups	-	gi|225469071|ref|XP_002270329.1|/0/PREDICTED: omega-hydroxypalmitate O-feruloyl transferase [Vitis vinifera]
GSVIVT01027517001	1094	2406	0.9744	251.137	2592	0.9872	269.866	1439	0.9342	168.563	1479	0.9707	160.263	1599	0.9826	186.337	2256	0.9845	245.73	2797	0.9717	301.77	2793	0.9369	305.579	-	GO:0031231//intrinsic to peroxisomal membrane;GO:0009536//plastid	GO:0005515//protein binding	GO:0007031//peroxisome organization	gi|225453744|ref|XP_002273596.1|/1.30695e-127/PREDICTED: peroxisomal membrane protein 11C isoform 2 [Vitis vinifera]
GSVIVT01009033001	2674	2405	0.9738	102.704	2260	0.9506	96.267	1964	0.9495	94.1236	1596	0.9697	70.7544	2409	0.9566	114.853	2657	0.948	118.404	3349	0.9678	147.827	2997	0.957	134.151	K12118|1|0.0|1363|vvi:100254022|cryptochrome 1	-	GO:0003913//DNA photolyase activity	GO:0006259//DNA metabolic process	gi|302141959|emb|CBI19162.3|/0/unnamed protein product [Vitis vinifera]
GSVIVT01009079001	1333	2401	0.9857	205.681	2690	0.9662	229.854	1835	0.9887	176.411	2086	0.964	185.509	2233	0.9962	213.563	1462	0.9632	130.694	1553	0.9595	137.513	1633	0.97	146.631	K00434|1|3e-148|523|pop:POPTR_864655|L-ascorbate peroxidase [EC:1.11.1.11]	GO:0044436;GO:0009534//chloroplast thylakoid	GO:0016209//antioxidant activity;GO:0005506//iron ion binding	GO:0006950//response to stress;GO:0008152//metabolic process	gi|302141995|emb|CBI19198.3|/0/unnamed protein product [Vitis vinifera]
GSVIVT01024537001	1087	2401	0.9549	252.229	3609	0.9227	378.171	1526	0.9255	179.905	4842	0.965	528.052	1366	0.988	160.21	4673	0.9844	512.275	1959	0.9614	212.719	3094	0.9218	340.691	K02866|1|1e-130|464|vvi:100262228|large subunit ribosomal protein L10e	GO:0030529//ribonucleoprotein complex	GO:0005198//structural molecule activity	GO:0010467//gene expression	gi|225434307|ref|XP_002264609.1|/1.80837e-129/PREDICTED: 60S ribosomal protein L10 [Vitis vinifera]
GSVIVT01017906001	809	2401	0.9728	338.903	1768	0.9728	248.922	2359	0.9876	373.678	1354	0.9679	198.405	2355	0.9604	371.117	3566	0.9963	525.255	2852	0.9765	416.104	2073	0.9728	306.705	-	-	-	-	gi|359477491|ref|XP_003631984.1|/3.14182e-63/PREDICTED: uncharacterized protein LOC100854649 [Vitis vinifera]
GSVIVT01038268001	2222	2396	0.8515	123.133	1942	0.9217	99.5487	2381	0.9491	137.32	2510	0.9752	133.91	2241	0.9307	128.578	2776	0.9883	148.872	2243	0.8605	119.148	1902	0.9046	102.456	-	-	GO:0005092//GDP-dissociation inhibitor activity	GO:0006810//transport;GO:0033124//regulation of GTP catabolic process	gi|225434259|ref|XP_002280606.1|/0/PREDICTED: rab GDP dissociation inhibitor alpha [Vitis vinifera]
GSVIVT01030552001	827	2396	0.8875	330.836	2630	0.9589	362.227	2171	0.8646	336.413	1758	0.948	251.997	2656	0.8537	409.44	1113	0.9274	160.371	1890	0.8682	269.748	2026	0.9637	293.227	K08902|1|2e-62|236|vvi:100263742|photosystem II Psb27 protein	GO:0009523//photosystem II;GO:0009534//chloroplast thylakoid	-	GO:0009765//photosynthesis, light harvesting	gi|297739253|emb|CBI28904.3|/3.2558e-79/unnamed protein product [Vitis vinifera]
GSVIVT01024253001	3003	2393	0.9997	90.9953	3305	0.999	125.356	138	0.8032	5.88901	235	0.9397	9.27672	368	0.9877	15.6229	532	0.995	21.1103	3247	0.999	127.623	4451	0.9997	177.408	K14326|1|5e-49|194|ppp:PHYPADRAFT_73870|regulator of nonsense transcripts 1 [EC:3.6.4.-]	GO:0009526//plastid envelope	GO:0003676//nucleic acid binding;GO:0016462//pyrophosphatase activity;GO:0032559	-	gi|225454589|ref|XP_002264216.1|/0/PREDICTED: DNA-binding protein SMUBP-2 [Vitis vinifera]
GSVIVT01033033001	1525	2392	0.9095	179.111	2698	0.903	201.513	153	0.8203	12.857	386	0.9311	30.0054	126	0.7593	10.5334	356	0.9646	27.8175	783	0.8623	60.6029	951	0.8931	74.6416	-	-	GO:0008081//phosphoric diester hydrolase activity	GO:0019400	gi|296082305|emb|CBI21310.3|/0/unnamed protein product [Vitis vinifera]
GSVIVT01030697001	1694	2379	0.9097	160.366	2212	0.9209	148.731	1682	0.9085	127.242	2416	0.9227	169.07	1763	0.9315	132.68	3968	0.9693	279.123	2796	0.9286	194.816	2412	0.9764	170.425	K01915|1|0.0|664|vvi:100246404|glutamine synthetase [EC:6.3.1.2]	GO:0044424//intracellular part	GO:0016211;GO:0032559	GO:0006541//glutamine metabolic process;GO:0071941	gi|225451379|ref|XP_002263856.1|/0/PREDICTED: glutamine synthetase cytosolic isozyme 2 [Vitis vinifera]
GSVIVT01016078001	2279	2378	0.7767	119.151	2730	0.749	136.442	2474	0.7705	139.115	2799	0.7157	145.593	2387	0.7639	133.529	3586	0.7762	187.501	2927	0.753	151.593	3194	0.7521	167.749	-	GO:0043231//intracellular membrane-bounded organelle	-	-	gi|225443227|ref|XP_002270610.1|/0/PREDICTED: probable serine incorporator [Vitis vinifera]
GSVIVT01024346001	3121	2378	0.9452	87.0061	1661	0.9712	60.6187	1828	0.9753	75.0587	1991	0.9926	75.6239	1773	0.9567	72.4241	1654	0.9654	63.1508	2325	0.9664	87.9287	1519	0.9744	58.2551	K09313|1|8e-08|58.2|gmx:100780863|homeobox protein cut-like;K11498|2|3e-07|56.2|cme:CMQ429C|centromeric protein E;K06636|3|1e-06|54.3|bdi:100844902|structural maintenance of chromosome 1;K06674|5|3e-06|52.8|olu:OSTLU_19472|structural maintenance of chromosome 2	-	-	GO:0009791//post-embryonic development	gi|297737283|emb|CBI26484.3|/0/unnamed protein product [Vitis vinifera]
GSVIVT01024197001	1418	2375	0.9887	191.258	2050	0.9937	164.668	2083	0.9979	188.249	2029	0.9901	169.624	1755	0.9894	157.786	2418	0.9972	203.197	2495	0.9979	207.68	1984	0.9859	167.469	K00801|1|0.0|831|vvi:100265798|farnesyl-diphosphate farnesyltransferase [EC:2.5.1.21]	GO:0031224//intrinsic to membrane	GO:0004311//farnesyltranstransferase activity	GO:0006629//lipid metabolic process	gi|225427738|ref|XP_002266150.1|/0/PREDICTED: squalene synthase [Vitis vinifera]
GSVIVT01018625001	2418	2372	0.9797	112.019	2082	0.9764	98.0742	287	0.8681	15.2105	739	0.9781	36.2301	697	0.9313	36.7489	1045	0.9785	51.4988	516	0.9276	25.1881	422	0.9475	20.8894	K01193|1|0.0|1307|vvi:100256970|beta-fructofuranosidase [EC:3.2.1.26]	-	GO:0004553//hydrolase activity, hydrolyzing O-glycosyl compounds	GO:0008152//metabolic process	gi|225466093|ref|XP_002265534.1|/0/PREDICTED: beta-fructofuranosidase, soluble isoenzyme I-like [Vitis vinifera]
GSVIVT01028729001	1158	2370	0.842	233.707	1620	0.861	159.344	2158	0.8282	238.815	1281	0.842	131.136	2035	0.8264	224.039	1931	0.9033	198.706	3047	0.8791	310.574	1940	0.9283	200.523	K06689|1|3e-85|313|mtr:MTR_7g116940|ubiquitin-conjugating enzyme E2 D/E [EC:6.3.2.19]	-	GO:0016879//ligase activity, forming carbon-nitrogen bonds;GO:0032559	GO:0006464//cellular protein modification process	gi|356516007|ref|XP_003526688.1|/4.31451e-84/PREDICTED: ubiquitin-conjugating enzyme E2 10-like [Glycine max]
GSVIVT01026951001	1444	2370	0.9183	187.419	1975	0.9051	155.787	637	0.8587	56.5315	758	0.8954	62.2277	671	0.9017	59.2411	2476	0.9224	204.325	1902	0.903	155.469	1469	0.8857	121.766	K13034|1|0.0|693|vvi:100255091|L-3-cyanoalanine synthase/ cysteine synthase [EC:2.5.1.47 4.4.1.9]	-	GO:0016835//carbon-oxygen lyase activity;GO:0048037//cofactor binding	GO:0006563//L-serine metabolic process;GO:0000097//sulfur amino acid biosynthetic process	gi|225454278|ref|XP_002276013.1|/0/PREDICTED: cysteine synthase, chloroplastic/chromoplastic isoform 1 [Vitis vinifera]
GSVIVT01031853001	3494	2368	0.4883	77.391	1824	0.5132	59.461	588	0.4113	21.5662	660	0.526	22.3925	858	0.4628	31.3063	748	0.3821	25.5103	2377	0.4662	80.2985	2008	0.4997	68.7877	-	-	-	-	gi|297741373|emb|CBI32504.3|/0/unnamed protein product [Vitis vinifera]
GSVIVT01031183001	549	2361	0.9745	491.083	3570	0.9927	740.673	5051	0.9982	1179.03	8904	0.9945	1922.62	3680	0.9727	854.562	6336	0.9945	1375.24	2748	0.9945	590.807	4528	0.9818	987.198	-	-	-	-	gi|225450685|ref|XP_002283180.1|/1.02439e-69/PREDICTED: uncharacterized protein LOC100245909 isoform 1 [Vitis vinifera]
GSVIVT01013771001	1811	2360	0.9884	148.808	2061	0.9978	129.625	778	0.9779	55.0528	665	0.9812	43.5296	927	0.9796	65.2573	201	0.963	13.2256	3627	0.984	236.391	3180	0.9945	210.174	K01184|1|1e-142|504|rcu:RCOM_1063390|polygalacturonase [EC:3.2.1.15]	-	GO:0004553//hydrolase activity, hydrolyzing O-glycosyl compounds	GO:0044238//primary metabolic process;GO:0045229//external encapsulating structure organization	gi|225425577|ref|XP_002266600.1|/0/PREDICTED: polygalacturonase At1g48100 [Vitis vinifera]
GSVIVT01019326001	2247	2359	0.9835	119.883	2385	0.976	120.897	1521	0.9662	86.7451	1536	0.9853	81.0345	1871	0.9924	106.155	1124	0.9764	59.6074	1851	0.972	97.231	1842	0.972	98.1198	K03086|1|3e-72|271|ota:Ot06g01190|RNA polymerase primary sigma factor;K03093|3|3e-54|211|pop:POPTR_819521|RNA polymerase sigma factor	GO:0009536//plastid	GO:0003676//nucleic acid binding;GO:0001071//nucleic acid binding transcription factor activity;GO:0000996	GO:0006351//transcription, DNA-dependent;GO:0009639//response to red or far red light	gi|296090195|emb|CBI40014.3|/0/unnamed protein product [Vitis vinifera]
GSVIVT01037881001	997	2354	0.9689	269.614	2903	0.9268	331.652	1184	0.9529	152.186	2446	0.8726	290.833	1049	0.8215	134.137	1036	0.8786	123.823	776	0.7683	91.8688	855	0.7854	102.646	K15223|1|1e-15|82.4|smo:SELMODRAFT_176439|upstream activation factor subunit UAF30	-	-	-	gi|225429337|ref|XP_002272147.1|/6.36542e-70/PREDICTED: upstream activation factor subunit spp27 [Vitis vinifera]
GSVIVT01026890001	1109	2351	0.8494	242.077	1689	0.8954	173.472	1667	0.8846	192.629	1476	0.9405	157.774	1698	0.8918	195.197	848	0.9053	91.1174	1093	0.8711	116.33	703	0.8792	75.8742	K02888|1|2e-51|201|vvi:100255002|large subunit ribosomal protein L21	GO:0009526//plastid envelope;GO:0009532//plastid stroma;GO:0030529//ribonucleoprotein complex	GO:0003723//RNA binding;GO:0005198//structural molecule activity	GO:0006950//response to stress;GO:0010467//gene expression	gi|225454186|ref|XP_002272295.1|/2.94006e-50/PREDICTED: 50S ribosomal protein L21, chloroplastic [Vitis vinifera]
GSVIVT01015776001	1189	2345	0.9075	225.213	2198	0.9201	210.56	2337	0.9571	251.881	3155	0.926	314.557	1676	0.9033	179.705	2222	0.9294	222.689	1524	0.9453	151.288	1391	0.9285	140.028	K02991|1|3e-112|403|vvi:100251294|small subunit ribosomal protein S6e	GO:0030529//ribonucleoprotein complex	GO:0005198//structural molecule activity	GO:0010467//gene expression	gi|225462854|ref|XP_002271632.1|/4.28423e-111/PREDICTED: 40S ribosomal protein S6 isoform 1 [Vitis vinifera]
GSVIVT01009238001	2812	2338	0.8204	94.9425	2465	0.8773	99.8463	2148	0.9716	97.8898	2618	0.9403	110.366	2219	0.9442	100.603	2679	0.9296	113.526	2026	0.9107	85.0404	2167	0.9214	92.2388	K14484|1|5e-52|204|aly:ARALYDRAFT_319024|auxin-responsive protein IAA	-	-	-	gi|359843557|gb|AEV89794.1|/2.72288e-174/indole-3-acetic acid-induced protein 4 [Vitis vinifera]
GSVIVT01030779001	2143	2336	0.9804	124.475	2752	0.9561	146.27	623	0.9053	37.255	870	0.8908	48.1259	1036	0.9533	61.6319	1263	0.9398	70.2293	2692	0.9426	148.27	3172	0.9538	177.166	-	-	-	-	gi|296087133|emb|CBI33507.3|/0/unnamed protein product [Vitis vinifera]
GSVIVT01007908001	782	2329	0.9105	340.09	1814	0.922	264.217	2295	0.9284	376.092	2913	0.9182	441.586	1780	0.9297	290.189	1996	0.922	304.152	1972	0.8849	297.647	1509	0.9207	230.968	K02966|1|8e-76|281|vvi:100255295|small subunit ribosomal protein S19e	GO:0015935//small ribosomal subunit;GO:0030312//external encapsulating structure;GO:0031981//nuclear lumen	GO:0005198//structural molecule activity	GO:0010467//gene expression	gi|225457277|ref|XP_002284393.1|/9.87999e-75/PREDICTED: 40S ribosomal protein S19-3 [Vitis vinifera]
GSVIVT01012116001	4505	2324	0.9754	58.9078	2026	0.9845	51.2242	2342	0.9705	66.6209	2613	0.9802	68.7585	2337	0.9814	66.1351	3033	0.9862	80.2259	2336	0.9836	61.2039	2099	0.9798	55.7684	K14510|1|3e-46|186|ppp:PHYPADRAFT_30352|serine/threonine-protein kinase CTR1 [EC:2.7.11.1]	-	GO:0004672//protein kinase activity	-	gi|297737995|emb|CBI27196.3|/0/unnamed protein product [Vitis vinifera]
GSVIVT01027064001	1539	2316	0.987	171.843	2158	0.989	159.714	733	0.9766	61.0357	537	0.937	41.3635	906	0.9578	75.0512	2199	0.9903	170.264	4074	0.989	312.452	3595	0.9805	279.596	K08237|1|0.0|897|vvi:100246482|hydroquinone glucosyltransferase [EC:2.4.1.218]	-	GO:0035251//UDP-glucosyltransferase activity	GO:0006970//response to osmotic stress;GO:0006805//xenobiotic metabolic process	gi|225454475|ref|XP_002280923.1|/0/PREDICTED: hydroquinone glucosyltransferase [Vitis vinifera]
GSVIVT01036470001	2967	2309	0.4985	88.8665	1495	0.4769	57.3924	3450	0.5174	149.012	1710	0.4914	68.322	2721	0.5271	116.917	2385	0.485	95.7873	3790	0.5258	150.773	2366	0.4597	95.4481	K07300|1|6e-32|138|vvi:100253555|Ca2+:H+ antiporter	-	-	-	gi|298204395|emb|CBI16875.3|/0/unnamed protein product [Vitis vinifera]
GSVIVT01003693001	1025	2306	0.6859	256.902	2350	0.6917	261.141	1129	0.6283	141.153	1443	0.6449	166.888	1373	0.6322	170.771	1418	0.6634	164.85	1744	0.6205	200.828	1702	0.6605	198.749	-	-	-	-	gi|297745675|emb|CBI40929.3|/2.17555e-121/unnamed protein product [Vitis vinifera]
GSVIVT01007809001	2545	2303	0.9045	103.333	2419	0.8743	108.263	2496	0.923	125.683	3361	0.9112	156.553	2515	0.9729	125.985	3060	0.8538	143.275	1854	0.8593	85.9851	2073	0.8644	97.4949	K14611|1|0.0|908|pop:POPTR_570060|solute carrier family 23 (nucleobase transporter), member 1/2	GO:0030312//external encapsulating structure;GO:0043231//intracellular membrane-bounded organelle	GO:0005215//transporter activity	GO:0006810//transport	gi|225457114|ref|XP_002283469.1|/0/PREDICTED: nucleobase-ascorbate transporter 6 [Vitis vinifera]
GSVIVT01023608001	3681	2303	0.8954	71.443	2053	0.8623	63.5263	2100	0.8821	73.1092	2086	0.8851	67.1785	2007	0.918	69.5104	2459	0.8949	79.6031	2324	0.8783	74.5198	1984	0.8794	64.5128	K05391|1|0.0|1323|vvi:100246671|cyclic nucleotide gated channel, other eukaryote	GO:0031224//intrinsic to membrane	GO:0005267//potassium channel activity;GO:0005515//protein binding;GO:0000166//nucleotide binding	GO:0030001//metal ion transport;GO:0010038//response to metal ion	gi|225445859|ref|XP_002278464.1|/0/PREDICTED: probable cyclic nucleotide-gated ion channel 5 [Vitis vinifera]
GSVIVT01005972001	790	2303	0.7772	332.888	2570	0.7835	370.541	2140	0.7532	347.14	3706	0.7557	556.109	1575	0.7532	254.168	2485	0.7557	374.832	1815	0.7544	271.176	1792	0.7557	271.507	K02918|1|4e-49|192|vvi:100265729|large subunit ribosomal protein L35e	GO:0030529//ribonucleoprotein complex	GO:0005198//structural molecule activity	GO:0010467//gene expression	gi|296086941|emb|CBI33174.3|/7.98004e-80/unnamed protein product [Vitis vinifera]
GSVIVT01032103001	1940	2292	0.8294	134.91	2677	0.8289	157.173	1117	0.7979	73.7853	1137	0.8397	69.4769	1517	0.8345	99.6901	1747	0.8485	107.307	2918	0.8407	177.535	3477	0.8299	214.523	K11159|1|0.0|1119|vvi:100232972|carotenoid cleavage dioxygenase	-	GO:0016701//oxidoreductase activity, acting on single donors with incorporation of molecular oxygen	-	gi|387763762|gb|AFJ94679.1|/0/carotenoid cleavage dioxygenase 1 [Vitis vinifera]
GSVIVT01011472001	3151	2291	0.9511	83.0249	1775	0.9502	64.1624	1908	0.9562	77.5976	1549	0.9594	58.2753	1795	0.9426	72.6247	3378	0.9622	127.746	2627	0.9578	98.4041	2004	0.9518	76.1236	K13424|1|2e-35|149|aly:ARALYDRAFT_482857|WRKY transcription factor 33	GO:0009536//plastid	-	-	gi|296082963|emb|CBI22264.3|/0/unnamed protein product [Vitis vinifera]
GSVIVT01034233001	1032	2290	0.9041	253.389	2406	0.9031	265.55	515	0.8886	63.9508	725	0.9021	83.2799	447	0.9002	55.2199	1984	0.9002	229.086	1612	0.9021	184.369	1806	0.9031	209.463	K00924|1|4e-54|209|ath:AT1G30270|[EC:2.7.1.-];K07198|5|2e-29|127|bdi:100839912|5'-AMP-activated protein kinase, catalytic alpha subunit [EC:2.7.11.11]	-	GO:0004672//protein kinase activity	-	gi|297745099|emb|CBI38938.3|/0/unnamed protein product [Vitis vinifera]
GSVIVT01023638001	2758	2289	0.9427	94.7727	1662	0.9489	68.6384	2155	0.9666	100.132	1717	0.9598	73.8002	1900	0.9576	87.8269	1937	0.95	83.6898	1730	0.9307	74.0378	1222	0.9463	53.0331	K03260|1|0.0|871|pop:POPTR_835945|translation initiation factor 4G	-	-	-	gi|297743665|emb|CBI36548.3|/0/unnamed protein product [Vitis vinifera]
GSVIVT01024167001	1641	2287	0.95	159.144	3284	0.9506	227.942	994	0.9366	77.6241	2575	0.9512	186.016	923	0.9464	71.7069	1917	0.9476	139.204	1994	0.9464	143.423	3004	0.9506	219.11	K01583|1|5e-161|539|vvi:100233080|arginine decarboxylase [EC:4.1.1.19]	-	GO:0016831//carboxy-lyase activity	GO:0044106	gi|297744720|emb|CBI37982.3|/0/unnamed protein product [Vitis vinifera]
GSVIVT01018981001	1791	2287	0.9777	145.815	2419	0.9648	153.841	2162	0.9553	154.696	2789	0.9698	184.601	2166	0.9715	154.181	2562	0.9671	170.459	2217	0.9754	146.107	2240	0.9481	149.7	K11093|1|2e-132|471|vvi:100244445|U1 small nuclear ribonucleoprotein 70kDa	GO:0043231//intracellular membrane-bounded organelle;GO:0032991//macromolecular complex	GO:0003676//nucleic acid binding	GO:0000377	gi|297735173|emb|CBI17535.3|/2.85506e-131/unnamed protein product [Vitis vinifera]
GSVIVT01033815001	2165	2286	0.8083	120.573	2411	0.8374	126.844	2513	0.8032	148.749	2366	0.8628	129.55	2343	0.8152	137.969	3579	0.8776	196.989	2142	0.8425	116.779	2321	0.7912	128.318	K08232|1|0.0|863|vvi:100233035|monodehydroascorbate reductase (NADH) [EC:1.6.5.4]	GO:0044424//intracellular part	GO:0016655//oxidoreductase activity, acting on NAD(P)H, quinone or similar compound as acceptor;GO:0050662//coenzyme binding	GO:0008152//metabolic process;GO:0019725//cellular homeostasis	gi|225440936|ref|XP_002283000.1|/0/PREDICTED: monodehydroascorbate reductase [Vitis vinifera]
GSVIVT01017808001	1666	2285	0.9718	156.618	2877	0.9922	196.696	3480	0.988	267.684	3087	0.9922	219.656	2799	0.988	214.188	3406	0.9982	243.617	5188	0.9898	367.558	6655	0.9946	478.127	K01177|1|2e-88|324|aly:ARALYDRAFT_479940|beta-amylase [EC:3.2.1.2]	-	GO:0043167//ion binding;GO:0016160//amylase activity	GO:0005976//polysaccharide metabolic process	gi|297736915|emb|CBI26116.3|/0/unnamed protein product [Vitis vinifera]
GSVIVT01033949001	795	2278	0.9434	327.204	1613	0.9459	231.099	3783	0.9459	609.801	1788	0.9447	266.614	3975	0.9459	637.438	2898	0.9459	434.379	3879	0.9447	575.909	2862	0.9459	430.896	-	-	-	GO:0002252	gi|297740199|emb|CBI30381.3|/1.91741e-97/unnamed protein product [Vitis vinifera]
GSVIVT01019680001	2540	2277	0.9543	102.367	2844	0.9484	127.534	1679	0.8984	84.7102	1689	0.9535	78.8275	2734	0.9598	137.225	3268	0.9732	153.315	2524	0.9732	117.289	3353	0.9374	158.005	K13679|1|0.0|1181|vvi:100264969|granule-bound starch synthase [EC:2.4.1.242]	GO:0009536//plastid	GO:0046527//glucosyltransferase activity	GO:0005982//starch metabolic process;GO:0005977//glycogen metabolic process	gi|297742459|emb|CBI34608.3|/0/unnamed protein product [Vitis vinifera]
GSVIVT01003867001	903	2271	0.9612	287.184	1560	0.979	196.774	2199	0.9291	312.073	1803	0.9834	236.695	2098	0.9491	296.2	2168	0.9867	286.094	2612	0.9524	341.418	1710	0.9779	226.662	K03263|1|3e-90|329|vvi:100267006|translation initiation factor 5A	-	GO:0043021//ribonucleoprotein complex binding;GO:0008135//translation factor activity, nucleic acid binding	GO:0006448//regulation of translational elongation;GO:0006449//regulation of translational termination;GO:0018205//peptidyl-lysine modification	gi|225468027|ref|XP_002273265.1|/4.02491e-89/PREDICTED: eukaryotic translation initiation factor 5A [Vitis vinifera]
GSVIVT01010306001	1123	2268	0.9439	230.619	3113	0.9671	315.74	398	0.8967	45.4174	750	0.9288	79.1705	636	0.8994	72.2014	945	0.9564	100.274	1978	0.9154	207.897	2523	0.9777	268.91	-	GO:0009526//plastid envelope	GO:0070011//peptidase activity, acting on L-amino acid peptides	-	gi|359473697|ref|XP_002272215.2|/8.26211e-125/PREDICTED: uncharacterized protein LOC100256260 [Vitis vinifera]
GSVIVT01036007001	2018	2265	0.9916	128.168	2543	0.9906	143.534	491	0.9965	31.1802	481	0.9713	28.2557	575	0.9613	36.3258	702	0.9549	41.4527	2757	0.9832	161.256	3245	0.9841	192.47	K13071|1|3e-46|185|ppp:PHYPADRAFT_134389|pheophorbide a oxygenase [EC:1.14.12.20]	GO:0009526//plastid envelope	GO:0016709//oxidoreductase activity, acting on paired donors, with incorporation or reduction of molecular oxygen, NAD(P)H as one donor, and incorporation of one atom of oxygen;GO:0016703;GO:0043169//cation binding;GO:0051536//iron-sulfur cluster binding	GO:0006605//protein targeting;GO:0008152//metabolic process	gi|359475902|ref|XP_002283433.2|/0/PREDICTED: protein TIC 55, chloroplastic-like [Vitis vinifera]
GSVIVT01025083001	1162	2262	0.8279	222.289	1368	0.932	134.094	1436	0.8236	158.368	682	0.8898	69.5761	1661	0.8528	182.235	900	0.8976	92.294	2047	0.8399	207.928	1150	0.926	118.457	K00799|1|1e-100|364|vvi:100267329|glutathione S-transferase [EC:2.5.1.18]	GO:0044424//intracellular part	GO:0016765//transferase activity, transferring alkyl or aryl (other than methyl) groups	-	gi|359479025|ref|XP_003632205.1|/1.45447e-164/PREDICTED: protein IN2-1 homolog B-like [Vitis vinifera]
GSVIVT01012876001	1010	2258	0.7822	255.29	2078	0.8554	234.344	1627	0.8802	206.436	2406	0.8604	282.394	1386	0.7802	174.948	1910	0.8228	225.346	1930	0.8307	225.547	1620	0.805	191.983	K02875|1|2e-70|264|vvi:100260208|large subunit ribosomal protein L14e	GO:0030529//ribonucleoprotein complex	GO:0005198//structural molecule activity	GO:0010467//gene expression	gi|296084563|emb|CBI25584.3|/4.03591e-96/unnamed protein product [Vitis vinifera]
GSVIVT01009628001	1020	2258	0.9608	252.787	1832	0.9686	204.576	1672	0.9951	210.065	1366	0.9696	158.757	1950	0.9873	243.726	979	0.9735	114.372	1148	0.9882	132.844	946	0.9627	111.01	K02996|1|2e-82|304|vvi:100248841|small subunit ribosomal protein S9	GO:0009526//plastid envelope;GO:0000314//organellar small ribosomal subunit;GO:0009532//plastid stroma	GO:0003723//RNA binding;GO:0005198//structural molecule activity	GO:0010467//gene expression	gi|225458416|ref|XP_002283650.1|/2.19073e-81/PREDICTED: 30S ribosomal protein S9, chloroplastic [Vitis vinifera]
GSVIVT01021244001	1072	2254	0.8759	240.099	2055	0.8927	218.347	2443	0.8209	292.043	2460	0.9515	272.033	1811	0.8517	215.373	2238	0.8032	248.773	2387	0.8554	262.82	2100	0.9664	234.474	K02868|1|4e-88|323|vvi:100251464|large subunit ribosomal protein L11e	GO:0015934//large ribosomal subunit;GO:0009536//plastid;GO:0031981//nuclear lumen	GO:0005198//structural molecule activity	GO:0010467//gene expression	gi|225443760|ref|XP_002270266.1|/4.87654e-87/PREDICTED: 60S ribosomal protein L11-1-like [Vitis vinifera]
GSVIVT01024995001	1545	2253	0.8667	166.519	2442	0.8699	180.031	2673	0.8628	221.712	2033	0.857	155.988	2840	0.8647	234.346	1738	0.8563	134.047	1831	0.8265	139.882	1727	0.8544	133.793	K03217|1|2e-179|627|vvi:100260431|preprotein translocase subunit YidC	GO:0031224//intrinsic to membrane;GO:0009534//chloroplast thylakoid	-	GO:0034613//cellular protein localization	gi|297746102|emb|CBI16158.3|/0/unnamed protein product [Vitis vinifera]
GSVIVT01016851001	2307	2252	0.9827	111.469	2257	0.9835	111.433	2022	0.9814	112.319	2578	0.9844	132.47	1835	0.9762	101.404	2272	0.9918	117.354	1933	0.9827	98.8976	1917	0.9827	99.4591	-	GO:0031090//organelle membrane;GO:0043231//intracellular membrane-bounded organelle;GO:0031224//intrinsic to membrane	-	GO:0072503	gi|225442268|ref|XP_002279431.1|/0/PREDICTED: transmembrane 9 superfamily member 4 isoform 1 [Vitis vinifera]
GSVIVT01033332001	1772	2250	0.9368	144.994	2348	0.974	150.926	698	0.9486	50.4789	697	0.9328	46.6284	1548	0.9486	111.372	1664	0.943	111.899	2991	0.9735	199.23	2819	0.9503	190.415	K01802|1|3e-06|52.0|ota:Ot01g03920|peptidylprolyl isomerase [EC:5.2.1.8]	GO:0009534//chloroplast thylakoid	GO:0070011//peptidase activity, acting on L-amino acid peptides	GO:0019538//protein metabolic process;GO:0007165//signal transduction	gi|359481833|ref|XP_002277512.2|/0/PREDICTED: carboxyl-terminal-processing protease-like [Vitis vinifera]
GSVIVT01015004001	5051	2250	0.9935	50.8671	1920	0.9921	43.2966	965	0.9697	24.4832	773	0.9747	18.1419	1287	0.9859	32.484	1127	0.9853	26.5879	3549	0.9962	82.9335	3077	0.9956	72.9156	K00921|1|0.0|2011|pop:POPTR_837406|1-phosphatidylinositol-3-phosphate 5-kinase [EC:2.7.1.150]	-	GO:0046872//metal ion binding;GO:0016307//phosphatidylinositol phosphate kinase activity	GO:0046488//phosphatidylinositol metabolic process;GO:0006796//phosphate-containing compound metabolic process	gi|297738500|emb|CBI27745.3|/0/unnamed protein product [Vitis vinifera]
GSVIVT01021528001	1883	2248	0.992	136.326	2254	0.9947	136.343	931	0.983	63.3604	1207	0.9989	75.9869	1328	0.983	89.9116	2159	0.9968	136.628	2038	0.9878	127.748	1976	0.9984	125.605	-	-	-	GO:0048827//phyllome development;GO:0009987//cellular process;GO:0050789//regulation of biological process	gi|297740748|emb|CBI30930.3|/2.23766e-158/unnamed protein product [Vitis vinifera]
GSVIVT01016693001	3754	2236	0.8905	68.0157	1805	0.9028	54.7663	987	0.8836	33.6931	668	0.8929	21.0942	1237	0.8876	42.0091	1570	0.8998	49.8359	2557	0.9113	80.3966	2025	0.902	64.5656	-	-	GO:0016788//hydrolase activity, acting on ester bonds	-	gi|297742948|emb|CBI35815.3|/0/unnamed protein product [Vitis vinifera]
GSVIVT01027398001	1106	2236	0.9702	230.86	1898	0.9982	195.466	786	0.9611	91.0722	830	0.9485	88.962	1149	0.9837	132.444	684	0.9494	73.695	965	0.9394	102.985	836	0.9277	90.4735	-	GO:0009528//plastid inner membrane	-	-	gi|225453555|ref|XP_002262754.1|/2.42747e-121/PREDICTED: uncharacterized protein LOC100250645 [Vitis vinifera]
GSVIVT01019516001	1907	2235	0.9628	133.832	2240	0.9874	133.791	1610	0.947	108.192	1959	0.9906	121.777	1651	0.9407	110.373	2301	0.9822	143.782	2504	0.9528	154.983	2545	0.9885	159.738	K01184|1|5e-21|101|aly:ARALYDRAFT_326150|polygalacturonase [EC:3.2.1.15]	GO:0031410//cytoplasmic vesicle	GO:0004553//hydrolase activity, hydrolyzing O-glycosyl compounds	GO:0045229//external encapsulating structure organization;GO:0044238//primary metabolic process	gi|297742322|emb|CBI34471.3|/0/unnamed protein product [Vitis vinifera]
GSVIVT01017654001	971	2222	0.8795	261.31	1905	0.9434	223.463	1630	0.93	215.123	1293	0.9506	157.856	1645	0.8929	215.981	1917	0.9887	235.256	1847	0.8877	224.517	1578	0.9495	194.517	K07977|1|3e-101|366|vvi:100242458|Arf/Sar family, other	GO:0043231//intracellular membrane-bounded organelle	GO:0032561//guanyl ribonucleotide binding	GO:0035556//intracellular signal transduction	gi|297736783|emb|CBI25984.3|/1.74705e-117/unnamed protein product [Vitis vinifera]
GSVIVT01012712001	1380	2219	0.5587	183.616	3088	0.5572	254.876	414	0.558	38.445	939	0.5594	80.6619	275	0.5558	25.4051	1085	0.5565	93.6888	6760	0.5601	578.188	9176	0.6326	795.874	K05907|1|2e-162|570|aly:ARALYDRAFT_911717|adenylyl-sulfate reductase (glutathione) [EC:1.8.4.9]	-	GO:0016671//oxidoreductase activity, acting on a sulfur group of donors, disulfide as acceptor	GO:0006790//sulfur compound metabolic process;GO:0019725//cellular homeostasis	gi|302144128|emb|CBI23233.3|/0/unnamed protein product [Vitis vinifera]
GSVIVT01031310001	1672	2218	0.9528	151.481	2371	0.9444	161.52	1960	0.9426	150.224	2272	0.9647	161.085	1990	0.933	151.735	2802	0.9462	199.696	1720	0.9181	121.421	1842	0.9683	131.863	K01648|1|0.0|850|vvi:100240939|ATP citrate (pro-S)-lyase [EC:2.3.3.8]	GO:0043234//protein complex	GO:0004774//succinate-CoA ligase activity;GO:0032559	GO:0006084//acetyl-CoA metabolic process	gi|225450474|ref|XP_002280514.1|/0/PREDICTED: ATP-citrate synthase alpha chain protein 2 isoform 1 [Vitis vinifera]
GSVIVT01027008001	2021	2216	0.8996	125.209	2575	0.8436	145.125	3793	0.9342	240.511	4071	0.9075	238.79	3592	0.9495	226.589	4131	0.8293	243.571	2542	0.9629	148.46	3019	0.8827	178.8	K00861|1|9e-16|84.0|vcn:VOLCADRAFT_103251|riboflavin kinase [EC:2.7.1.26];K07748|2|2e-08|59.7|rcu:RCOM_0707880|sterol-4alpha-carboxylate 3-dehydrogenase (decarboxylating) [EC:1.1.1.170]	GO:0043231//intracellular membrane-bounded organelle	-	-	gi|359489676|ref|XP_003633964.1|/9.04988e-113/PREDICTED: reticulon-like protein B1 isoform 2 [Vitis vinifera]
GSVIVT01027017001	1945	2215	0.9321	130.043	1271	0.9357	74.4314	2690	0.9388	177.236	1522	0.9522	92.7634	2416	0.9388	158.36	1362	0.9512	83.4439	2369	0.9491	143.763	1259	0.9337	77.4776	-	-	-	-	gi|297745373|emb|CBI40453.3|/0/unnamed protein product [Vitis vinifera]
GSVIVT01006002001	1746	2213	0.98	144.733	2104	0.9948	137.256	1572	0.9685	115.379	1577	0.9908	107.07	1887	0.988	137.783	1890	0.9828	128.99	2217	0.9868	149.873	2043	0.9897	140.054	-	-	-	-	gi|225450259|ref|XP_002269499.1|/0/PREDICTED: uncharacterized protein LOC100247715 [Vitis vinifera]
GSVIVT01016895001	922	2213	0.8124	274.083	2152	0.8601	265.853	1883	0.8124	261.721	2836	0.9338	364.634	1461	0.8048	202.017	2237	0.8601	289.116	1790	0.8037	229.152	1784	0.8026	231.598	K02903|1|9e-80|295|vvi:100261817|large subunit ribosomal protein L28e	GO:0030529//ribonucleoprotein complex	GO:0005198//structural molecule activity	GO:0010467//gene expression	gi|225442353|ref|XP_002281233.1|/1.13587e-78/PREDICTED: 60S ribosomal protein L28-2 [Vitis vinifera]
GSVIVT01024035001	1220	2212	0.9836	207.041	2526	0.9869	235.833	1601	0.9713	168.171	1277	0.9475	124.083	1898	0.9697	198.337	1773	0.9443	173.175	2076	0.9795	200.849	2244	0.9361	220.157	K00434|1|1e-155|547|vvi:100246866|L-ascorbate peroxidase [EC:1.11.1.11]	-	GO:0005506//iron ion binding;GO:0004601//peroxidase activity	GO:0008152//metabolic process;GO:0006950//response to stress	gi|225428009|ref|XP_002278281.1|/1.91233e-154/PREDICTED: L-ascorbate peroxidase 3, peroxisomal [Vitis vinifera]
GSVIVT01037491001	3170	2210	0.9249	79.6094	2126	0.9085	76.3896	2670	0.9776	107.937	2854	0.9098	106.728	2196	0.9618	88.3163	2264	0.9416	85.1049	2028	0.9558	75.511	1911	0.9457	72.1559	K13044|1|7e-20|98.2|zma:100382653|heterogeneous nuclear ribonucleoprotein A/B/D;K12741|2|1e-16|87.8|ath:AT5G40490|heterogeneous nuclear ribonucleoprotein A1/A3;K14314|3|1e-16|87.4|gmx:100778001|nuclear pore complex protein Nup210;K14411|4|1e-16|87.4|sbi:SORBI_05g025410|RNA-binding protein Musashi	-	GO:0005488//binding	-	gi|296083996|emb|CBI24384.3|/0/unnamed protein product [Vitis vinifera]
GSVIVT01028272001	1709	2204	0.873	147.266	2638	0.9286	175.818	1546	0.8958	115.927	2030	0.9111	140.811	1803	0.8514	134.5	3105	0.907	216.499	2531	0.8935	174.804	2651	0.8964	185.668	K01363|1|2e-151|534|gmx:100778103|cathepsin B [EC:3.4.22.1]	-	GO:0004175//endopeptidase activity	GO:0019222//regulation of metabolic process;GO:0019538//protein metabolic process	gi|297744106|emb|CBI37076.3|/0/unnamed protein product [Vitis vinifera]
GSVIVT01026405001	2120	2198	0.992	118.392	1955	0.9958	105.037	792	0.9792	47.8749	666	0.9972	37.2409	882	0.9868	53.0397	762	0.9858	42.8308	2941	0.9863	163.742	2702	0.9981	152.553	K09839|1|0.0|923|vvi:100257865|violaxanthin de-epoxidase [EC:1.10.99.3]	GO:0009534//chloroplast thylakoid;GO:0009523//photosystem II	GO:0005488//binding;GO:0016491//oxidoreductase activity	GO:0006778//porphyrin-containing compound metabolic process;GO:0032787//monocarboxylic acid metabolic process;GO:0016116//carotenoid metabolic process;GO:0006950//response to stress	gi|225462409|ref|XP_002267152.1|/0/PREDICTED: violaxanthin de-epoxidase, chloroplastic [Vitis vinifera]
GSVIVT01013234001	2355	2195	0.9749	106.433	2303	0.9745	111.387	754	0.9656	41.0298	889	0.9643	44.75	873	0.9648	47.2597	1219	0.9652	61.6808	2001	0.9677	100.29	2065	0.9541	104.954	K14491|1|2e-20|99.4|aly:ARALYDRAFT_474061|two-component response regulator ARR-B family	GO:0043231//intracellular membrane-bounded organelle	GO:0004871//signal transducer activity;GO:0003676//nucleic acid binding	GO:0006351//transcription, DNA-dependent;GO:0007165//signal transduction;GO:0048511//rhythmic process	gi|225427316|ref|XP_002279150.1|/0/PREDICTED: two-component response regulator-like APRR2 [Vitis vinifera]
GSVIVT01033105001	885	2194	0.9469	283.09	2049	0.9356	263.712	1822	0.9073	263.83	1719	0.974	230.258	1816	0.9367	261.602	1054	0.9243	141.917	1296	0.9469	172.848	1312	0.9718	177.444	-	GO:0009536//plastid	-	-	gi|225451423|ref|XP_002268728.1|/1.33791e-65/PREDICTED: uncharacterized protein LOC100241260 [Vitis vinifera]
GSVIVT01009206001	6892	2190	0.9563	36.2853	1765	0.9743	29.1696	3483	0.9758	64.763	3368	0.9824	57.9307	3831	0.9852	70.8655	2923	0.9833	50.5383	2452	0.9604	41.993	2095	0.9843	36.3839	K10592|1|0.0|3507|vvi:100255704|E3 ubiquitin-protein ligase HUWE1 [EC:6.3.2.19]	-	GO:0016874//ligase activity	-	gi|359492508|ref|XP_002283711.2|/0/PREDICTED: E3 ubiquitin-protein ligase UPL2-like [Vitis vinifera]
GSVIVT01008273001	1455	2186	0.7402	171.561	2117	0.7003	165.725	2384	0.7464	209.972	2378	0.7663	193.745	2476	0.7505	216.948	1724	0.8399	141.192	1461	0.7285	118.519	1430	0.8082	117.637	-	GO:0009534//chloroplast thylakoid	-	-	gi|297734196|emb|CBI15443.3|/2.13981e-118/unnamed protein product [Vitis vinifera]
GSVIVT01013468001	5103	2185	0.973	48.8942	2055	0.9653	45.8687	3467	0.9469	87.0657	3053	0.9614	70.9223	2878	0.959	71.9007	2063	0.9667	48.1738	2511	0.9933	58.0795	2601	0.9869	61.0077	K01412|1|1e-10|68.2|zma:100279289|mitochondrial processing peptidase [EC:3.4.24.64]	GO:0009532//plastid stroma	GO:0004175//endopeptidase activity;GO:0046914//transition metal ion binding	GO:0019538//protein metabolic process	gi|297745637|emb|CBI40802.3|/0/unnamed protein product [Vitis vinifera]
GSVIVT01032451001	906	2184	0.9216	275.268	2321	0.9834	291.795	871	0.9603	123.199	812	0.9305	106.245	850	0.9779	119.608	1709	0.9404	224.777	2171	0.9845	282.835	2017	0.9691	266.47	K07977|1|4e-88|322|ath:AT1G10630|Arf/Sar family, other	GO:0031090//organelle membrane;GO:0043231//intracellular membrane-bounded organelle	GO:0046914//transition metal ion binding;GO:0032561//guanyl ribonucleotide binding;GO:0003824//catalytic activity;GO:0060229//lipase activator activity	GO:0035556//intracellular signal transduction;GO:0006810//transport	gi|359488689|ref|XP_002277054.2|/3.42654e-88/PREDICTED: ADP-ribosylation factor [Vitis vinifera]
GSVIVT01036301001	1253	2181	0.9824	198.763	2004	0.9673	182.17	1077	0.9816	110.15	855	0.9393	80.8904	1326	0.988	134.915	989	0.9417	94.0551	2391	0.9864	225.232	2029	0.9737	193.821	-	GO:0009536//plastid	-	-	gi|297740945|emb|CBI31257.3|/6.08285e-95/unnamed protein product [Vitis vinifera]
GSVIVT01035968001	2924	2180	0.9932	85.1355	1801	0.9952	70.1563	3663	0.988	160.538	3167	0.9956	128.396	3976	0.9904	173.355	1720	0.9986	70.0952	2524	0.9945	101.886	2175	0.9969	89.0332	-	-	GO:0060089	GO:0009314//response to radiation;GO:0023052//signaling	gi|296082137|emb|CBI21142.3|/0/unnamed protein product [Vitis vinifera]
GSVIVT01032488001	1684	2180	0.9697	147.824	2355	0.9798	159.287	2405	0.9721	183.017	2224	0.9828	156.558	2435	0.9863	184.342	1559	0.9804	110.317	1196	0.9644	83.8283	1339	0.9852	95.1719	-	GO:0009532//plastid stroma;GO:0044436;GO:0009534//chloroplast thylakoid	GO:0016859//cis-trans isomerase activity	GO:0006952//defense response;GO:0044267//cellular protein metabolic process	gi|225452484|ref|XP_002278807.1|/0/PREDICTED: peptidyl-prolyl cis-trans isomerase, chloroplastic [Vitis vinifera]
GSVIVT01011700001	2436	2176	0.9171	102.003	1945	0.929	90.9437	1515	0.9076	79.6992	1423	0.9187	69.2483	1373	0.9097	71.8557	1452	0.9454	71.0275	1926	0.8793	93.3212	1764	0.8949	86.6745	K01835|1|0.0|1134|vvi:100266376|phosphoglucomutase [EC:5.4.2.2]	GO:0044424//intracellular part	GO:0046872//metal ion binding;GO:0016868//intramolecular transferase activity, phosphotransferases	GO:0019318//hexose metabolic process	gi|225424316|ref|XP_002284729.1|/0/PREDICTED: phosphoglucomutase, cytoplasmic [Vitis vinifera]
GSVIVT01011797001	2152	2174	0.9545	115.358	2160	0.987	114.325	1757	0.9563	104.628	2435	0.9758	134.134	1651	0.9847	97.8076	2086	0.9851	115.507	1705	0.9596	93.5155	1626	0.9796	90.4375	K02133|1|0.0|935|vvi:100261031|F-type H+-transporting ATPase subunit beta [EC:3.6.3.14]	GO:0000275//mitochondrial proton-transporting ATP synthase complex, catalytic core F(1)	GO:0019829//cation-transporting ATPase activity;GO:0015078//hydrogen ion transmembrane transporter activity;GO:0032559;GO:0015662//ATPase activity, coupled to transmembrane movement of ions, phosphorylative mechanism	GO:0015988//energy coupled proton transmembrane transport, against electrochemical gradient;GO:0009207;GO:0015986//ATP synthesis coupled proton transport	gi|225424142|ref|XP_002283951.1|/0/PREDICTED: ATP synthase subunit beta, mitochondrial-like [Vitis vinifera]
GSVIVT01034129001	853	2168	0.9496	290.23	2120	0.9637	283.085	474	0.9719	71.2111	615	0.7902	85.4688	653	0.9625	97.596	756	0.8933	105.611	2164	0.9871	299.44	1937	0.9637	271.801	-	GO:0043231//intracellular membrane-bounded organelle	-	-	gi|225440430|ref|XP_002270357.1|/5.00289e-62/PREDICTED: uncharacterized protein LOC100263187 [Vitis vinifera]
GSVIVT01011574001	2318	2167	0.9573	106.752	1802	0.9668	88.5466	1781	0.9901	98.4621	1865	0.9582	95.3778	1909	0.978	104.993	2014	0.9607	103.534	1854	0.9219	94.4056	1559	0.9525	80.5013	-	GO:0043231//intracellular membrane-bounded organelle;GO:0031224//intrinsic to membrane	-	-	gi|225424512|ref|XP_002285238.1|/0/PREDICTED: putative phagocytic receptor 1b [Vitis vinifera]
GSVIVT01031076001	3346	2167	0.9683	73.9545	1126	0.9701	38.3304	1360	0.9797	52.0873	1406	0.9877	49.8128	1035	0.9857	39.4351	1270	0.9842	45.2288	1892	0.9743	66.7416	966	0.9818	34.5558	-	-	-	-	gi|296087303|emb|CBI33677.3|/0/unnamed protein product [Vitis vinifera]
GSVIVT01019744001	2247	2166	0.9746	110.075	2360	0.9844	119.63	1514	0.9626	86.3458	1719	0.9902	90.689	1660	0.9773	94.1831	2241	0.9835	118.844	2102	0.976	110.416	2152	0.9813	114.633	K09597|1|0.0|789|mtr:MTR_7g077800|signal peptide peptidase-like 2B [EC:3.4.23.-]	GO:0031224//intrinsic to membrane;GO:0043231//intracellular membrane-bounded organelle	GO:0004175//endopeptidase activity	GO:0019538//protein metabolic process	gi|359474199|ref|XP_002274996.2|/0/PREDICTED: signal peptide peptidase-like 2B-like [Vitis vinifera]
GSVIVT01032857001	1331	2166	0.9264	185.828	2485	0.9361	212.657	1463	0.9324	140.859	2921	0.9842	260.157	1463	0.9376	140.131	1904	0.9572	170.461	1664	0.9151	147.563	1926	0.9414	173.2	K02941|1|4e-135|479|vvi:100250067|large subunit ribosomal protein LP0	GO:0030529//ribonucleoprotein complex	GO:0016829//lyase activity;GO:0005198//structural molecule activity	GO:0022613//ribonucleoprotein complex biogenesis;GO:0006412//translation	gi|297736637|emb|CBI25508.3|/1.654e-138/unnamed protein product [Vitis vinifera]
GSVIVT01002001001	748	2162	0.9813	330.055	1480	0.988	225.367	1104	0.9131	189.141	978	0.9679	154.995	1244	0.9773	212.025	718	0.9759	114.383	963	0.9786	151.959	576	0.9906	92.1703	-	GO:0043231//intracellular membrane-bounded organelle	-	-	gi|225461044|ref|XP_002281441.1|/2.69727e-95/PREDICTED: protein LHCP TRANSLOCATION DEFECT [Vitis vinifera]
GSVIVT01026983001	1434	2162	0.924	172.162	2063	0.9637	163.863	2199	0.9805	196.515	1636	0.9833	135.243	2611	0.9777	232.127	2586	0.9714	214.89	3112	0.9582	256.149	2781	0.9582	232.125	-	-	-	-	gi|359489660|ref|XP_003633960.1|/0/PREDICTED: protein BPS1, chloroplastic-like [Vitis vinifera]
GSVIVT01022346001	1772	2158	0.9893	139.065	1747	0.9898	112.295	276	0.9159	19.9602	209	0.9701	13.9818	625	0.9746	44.966	562	0.9887	37.7929	2540	0.9825	169.189	1882	0.9927	127.124	K12843|1|7e-64|243|vvi:100248403|U4/U6 small nuclear ribonucleoprotein PRP3;K05681|2|3e-21|101|olu:OSTLU_38326|ATP-binding cassette, subfamily G (WHITE), member 2;K02065|4|1e-07|57.0|pop:POPTR_246085|putative ABC transport system ATP-binding protein	-	GO:0017111//nucleoside-triphosphatase activity;GO:0000166//nucleotide binding	-	gi|296082602|emb|CBI21607.3|/0/unnamed protein product [Vitis vinifera]
GSVIVT01011149001	2738	2153	0.9898	89.7929	2318	0.9989	96.4296	704	0.9609	32.9502	566	0.9259	24.5056	1050	0.9657	48.8904	1143	0.9898	49.7451	3736	0.9931	161.055	4063	0.9905	177.617	K09480|1|0.0|1211|vvi:100259167|digalactosyldiacylglycerol synthase [EC:2.4.1.241]	GO:0009527//plastid outer membrane;GO:0030659//cytoplasmic vesicle membrane	GO:0035250//UDP-galactosyltransferase activity	GO:0044403//symbiosis, encompassing mutualism through parasitism;GO:0008152//metabolic process	gi|296083152|emb|CBI22788.3|/0/unnamed protein product [Vitis vinifera]
GSVIVT01033743001	876	2152	0.8379	280.524	2718	0.839	353.407	1133	0.8094	165.747	2517	0.895	340.613	1136	0.8253	165.326	2309	0.8333	314.092	1851	0.8322	249.404	2141	0.8322	292.538	K02896|1|4e-60|229|vvi:100245887|large subunit ribosomal protein L24e	GO:0030529//ribonucleoprotein complex	GO:0005198//structural molecule activity	GO:0010467//gene expression	gi|359481954|ref|XP_002283947.2|/9.84133e-67/PREDICTED: LOW QUALITY PROTEIN: 60S ribosomal protein L24 [Vitis vinifera]
GSVIVT01024787001	2093	2148	0.861	117.192	2228	0.8696	121.248	2455	0.8419	150.314	2096	0.8777	118.715	2520	0.8571	153.497	1617	0.8691	92.0615	1352	0.838	76.2446	1479	0.8657	84.5803	K02926|1|7e-53|207|pop:POPTR_802304|large subunit ribosomal protein L4	GO:0000315//organellar large ribosomal subunit;GO:0009532//plastid stroma;GO:0009534//chloroplast thylakoid	GO:0008187//poly-pyrimidine tract binding;GO:0005198//structural molecule activity	GO:0010467//gene expression	gi|225434664|ref|XP_002280187.1|/1.97073e-110/PREDICTED: uncharacterized protein LOC100260337 [Vitis vinifera]
GSVIVT01029905001	1447	2142	0.9613	169.037	1891	0.9489	148.852	1266	0.9572	112.12	1609	0.9461	131.816	1135	0.944	99.9989	854	0.9426	70.3277	1228	0.9371	100.169	1095	0.9489	90.5765	K03687|1|4e-148|449|vvi:100251893|molecular chaperone GrpE	GO:0009532//plastid stroma;GO:0005739//mitochondrion	GO:0046914//transition metal ion binding;GO:0005515//protein binding	GO:0003006//developmental process involved in reproduction	gi|225439145|ref|XP_002267243.1|/4.82964e-147/PREDICTED: protein grpE-like [Vitis vinifera]
GSVIVT01032041001	1077	2141	0.9285	227.004	2046	0.9127	216.382	1956	0.9304	232.74	2495	0.922	274.623	1459	0.9109	172.706	1859	0.9508	205.684	1712	0.9304	187.624	1526	0.883	169.593	K02934|1|1e-102|371|vvi:100252724|large subunit ribosomal protein L6e	GO:0030529//ribonucleoprotein complex	-	-	gi|225450215|ref|XP_002265394.1|/1.56823e-101/PREDICTED: 60S ribosomal protein L6 [Vitis vinifera]
GSVIVT01009099001	1346	2138	0.9881	181.382	2590	0.9918	219.172	416	0.922	39.6065	633	0.9762	55.7494	815	0.9591	77.1935	513	0.9651	45.4161	2065	0.9889	181.082	2626	0.9941	233.518	K06892|1|4e-62|237|pop:POPTR_550478|;K05278|2|8e-52|202|gmx:778157|flavonol synthase [EC:1.14.11.23]	-	GO:0016706//oxidoreductase activity, acting on paired donors, with incorporation or reduction of molecular oxygen, 2-oxoglutarate as one donor, and incorporation of one atom each of oxygen into both donors	GO:0008152//metabolic process	gi|225459191|ref|XP_002285730.1|/0/PREDICTED: thebaine 6-O-demethylase [Vitis vinifera]
GSVIVT01010995001	2245	2137	0.9871	108.698	3422	0.9915	173.618	1408	0.9871	80.372	2636	0.9902	139.191	1511	0.9911	85.8057	1997	0.9938	105.998	1818	0.9844	95.5826	3127	0.9964	166.718	K14485|1|0.0|1165|vvi:100233127|transport inhibitor response 1	GO:0031461//cullin-RING ubiquitin ligase complex	GO:0042562//hormone binding;GO:0043178//alcohol binding;GO:0019787//small conjugating protein ligase activity	GO:0010102//lateral root morphogenesis;GO:0048437//floral organ development;GO:0009267//cellular response to starvation;GO:0032446//protein modification by small protein conjugation;GO:0019941//modification-dependent protein catabolic process;GO:0009755//hormone-mediated signaling pathway;GO:0009555//pollen development;GO:0009607//response to biotic stimulus	gi|225436793|ref|XP_002269127.1|/0/PREDICTED: protein TRANSPORT INHIBITOR RESPONSE 1 [Vitis vinifera]
GSVIVT01009005001	2554	2135	0.9013	95.4572	2305	0.9052	102.797	2402	0.8872	120.523	2022	0.9205	93.8517	1952	0.8915	97.4377	2041	0.9193	95.2268	3134	0.9025	144.837	3205	0.9448	150.203	K14963|1|2e-15|83.2|bdi:100832822|COMPASS component SWD3;K12602|2|4e-13|75.5|ota:Ot10g00230|WD repeat-containing protein 61	GO:0031461//cullin-RING ubiquitin ligase complex;GO:0031234//extrinsic to internal side of plasma membrane	-	-	gi|302141936|emb|CBI19139.3|/0/unnamed protein product [Vitis vinifera]
GSVIVT01013233001	2358	2127	0.9894	103.004	2188	0.9885	105.69	1765	0.9915	95.9223	2105	0.9915	105.825	1647	0.9907	89.0467	2331	0.9869	117.797	2178	0.9881	109.022	2142	0.9877	108.729	-	GO:0005618//cell wall;GO:0031090//organelle membrane;GO:0043231//intracellular membrane-bounded organelle	GO:0016741	GO:0006730//one-carbon metabolic process	gi|359474588|ref|XP_002282093.2|/0/PREDICTED: probable methyltransferase PMT14-like [Vitis vinifera]
GSVIVT01031766001	3733	2123	0.9641	64.9417	1892	0.9601	57.7289	4078	0.9571	139.993	3602	0.9721	114.385	3905	0.9767	133.362	1987	0.9756	63.4274	2369	0.9534	74.9046	2438	0.9743	78.171	K06972|1|0.0|2036|vvi:100255619|	GO:0009526//plastid envelope;GO:0009532//plastid stroma;GO:0005576//extracellular region	GO:0004175//endopeptidase activity;GO:0046914//transition metal ion binding	GO:0006508//proteolysis;GO:0010038//response to metal ion	gi|297741302|emb|CBI32433.3|/0/unnamed protein product [Vitis vinifera]
GSVIVT01008646001	4283	2122	0.968	56.5756	1886	0.9858	50.1561	2262	0.9785	67.6804	1957	0.9897	54.1657	2245	0.9851	66.8246	1995	0.9876	55.505	1214	0.983	33.4558	978	0.9813	27.3313	K11294|1|4e-10|66.2|zma:100273020|nucleolin;K13126|2|1e-08|61.6|rcu:RCOM_0296620|polyadenylate-binding protein	-	GO:0005488//binding	-	gi|297734509|emb|CBI15756.3|/0/unnamed protein product [Vitis vinifera]
GSVIVT01027981001	3048	2121	0.9508	79.4616	1871	0.9485	69.918	2111	0.9521	88.7548	2152	0.9531	83.6968	1853	0.9475	77.5048	1274	0.9495	49.8071	1893	0.9547	73.3056	1630	0.9485	64.0093	-	GO:0009527//plastid outer membrane	GO:0017111//nucleoside-triphosphatase activity;GO:0005488//binding	GO:0006605//protein targeting;GO:0009207	gi|297743863|emb|CBI36833.3|/0/unnamed protein product [Vitis vinifera]
GSVIVT01007810001	918	2120	0.9826	263.709	2147	0.9782	266.391	1348	0.9978	188.177	836	0.9815	107.956	1778	0.9967	246.92	1372	0.9826	178.094	2942	0.9782	378.27	2773	0.9946	361.557	-	-	-	-	gi|225457116|ref|XP_002283493.1|/1.92078e-70/PREDICTED: uncharacterized protein LOC100265593 [Vitis vinifera]
GSVIVT01026961001	1351	2118	0.8372	179.02	1444	0.8912	121.743	721	0.9119	68.3909	381	0.7809	33.4312	759	0.9645	71.6233	790	0.8942	69.6801	2006	0.883	175.258	1304	0.8549	115.529	-	-	GO:0043169//cation binding	GO:0006812//cation transport	gi|225454288|ref|XP_002276701.1|/1.86172e-36/PREDICTED: uncharacterized protein LOC100267123 isoform 1 [Vitis vinifera]
GSVIVT01008585001	1160	2116	0.9422	208.3	1900	0.9405	186.563	1305	0.9379	144.169	2111	0.9397	215.731	1107	0.9371	121.663	1665	0.9371	171.038	1282	0.9336	130.446	1035	0.8888	106.795	K02936|1|7e-117|418|vvi:100255902|large subunit ribosomal protein L7Ae	GO:0030529//ribonucleoprotein complex	GO:0046872//metal ion binding;GO:0005198//structural molecule activity	GO:0010467//gene expression;GO:0022613//ribonucleoprotein complex biogenesis	gi|297734458|emb|CBI15705.3|/6.54914e-141/unnamed protein product [Vitis vinifera]
GSVIVT01012742001	1706	2116	0.9865	141.634	2310	0.9982	154.228	1664	0.9906	124.995	1240	0.9977	86.1637	2318	0.9947	173.222	1139	0.9953	79.5576	2589	0.9994	179.124	2714	0.9994	190.415	K07033|1|0.0|832|ath:AT4G04770|;K09015|2|6e-15|80.9|ath:AT1G32500|Fe-S cluster assembly protein SufD	GO:0005743//mitochondrial inner membrane	GO:0032559	GO:0031163;GO:0043623//cellular protein complex assembly	gi|302144150|emb|CBI23255.3|/0/unnamed protein product [Vitis vinifera]
GSVIVT01025815001	5398	2112	0.973	44.6779	1763	0.9883	37.2006	1560	0.975	37.0348	2034	0.9781	44.6683	1544	0.9757	36.4655	1781	0.9867	39.3159	2326	0.9735	50.8602	2134	0.9815	47.3186	K11292|1|0.0|2637|vvi:100241331|transcription elongation factor SPT6	-	GO:0003676//nucleic acid binding;GO:0016787//hydrolase activity	GO:0006325//chromatin organization;GO:0006354//DNA-dependent transcription, elongation;GO:0006355//regulation of transcription, DNA-dependent	gi|297741709|emb|CBI32841.3|/0/unnamed protein product [Vitis vinifera]
GSVIVT01029383001	3426	2110	0.8929	70.3277	2420	0.9089	80.456	1575	0.9072	58.9131	2548	0.9011	88.1645	1786	0.9119	66.4603	2107	0.8987	73.2849	2163	0.911	74.5196	2497	0.9002	87.2371	K11596|1|0.0|1823|vvi:100256320|argonaute	-	GO:0008135//translation factor activity, nucleic acid binding	GO:0006412//translation	gi|296088013|emb|CBI35296.3|/0/unnamed protein product [Vitis vinifera]
GSVIVT01025800001	1690	2103	0.9201	142.097	2462	0.9207	165.933	316	0.929	23.9618	525	0.8982	36.826	517	0.9107	39.0007	610	0.8882	43.0111	1146	0.9414	80.0386	1276	0.9136	90.3721	K09754|1|0.0|547|vvi:100263633|coumaroylquinate(coumaroylshikimate) 3'-monooxygenase [EC:1.14.13.36]	GO:0031224//intrinsic to membrane	GO:0016709//oxidoreductase activity, acting on paired donors, with incorporation or reduction of molecular oxygen, NAD(P)H as one donor, and incorporation of one atom of oxygen;GO:0005506//iron ion binding	GO:0008152//metabolic process	gi|225440169|ref|XP_002283338.1|/0/PREDICTED: cytochrome P450 98A2 [Vitis vinifera]
GSVIVT01034704001	1724	2101	0.9907	139.162	1759	0.9901	116.214	633	0.9478	47.0528	940	0.9901	64.6357	1152	0.9872	85.1889	1211	0.9919	83.7036	1883	0.9878	128.918	1448	0.9919	100.531	K00517|1|0.0|995|vvi:100245465|[EC:1.14.-.-];K15399|5|0.0|715|aly:ARALYDRAFT_478392|cytochrome P450, family 77, subfamily A, polypeptide 6 [EC:1.14.-.-]	GO:0043231//intracellular membrane-bounded organelle	GO:0016709//oxidoreductase activity, acting on paired donors, with incorporation or reduction of molecular oxygen, NAD(P)H as one donor, and incorporation of one atom of oxygen;GO:0005506//iron ion binding	GO:0006633//fatty acid biosynthetic process;GO:0009791//post-embryonic development	gi|225449736|ref|XP_002270736.1|/0/PREDICTED: cytochrome P450 77A2 [Vitis vinifera]
GSVIVT01025622001	662	2099	0.9517	362.065	1790	0.9381	307.982	1502	0.9169	290.757	2143	0.9728	383.748	1254	0.9607	241.495	1554	0.9426	279.724	1540	0.9502	274.577	1253	0.9758	226.55	K02957|1|4e-70|262|vvi:100258124|small subunit ribosomal protein S15Ae	GO:0031090//organelle membrane;GO:0043231//intracellular membrane-bounded organelle;GO:0015935//small ribosomal subunit;GO:0030312//external encapsulating structure	GO:0005198//structural molecule activity	GO:0010467//gene expression	gi|296086272|emb|CBI31713.3|/5.35235e-70/unnamed protein product [Vitis vinifera]
GSVIVT01034895001	4534	2094	0.8452	52.7384	1048	0.8218	26.3275	1571	0.8284	44.4031	1668	0.826	43.611	1311	0.8421	36.8629	1286	0.8262	33.7984	1911	0.8672	49.7486	915	0.8143	24.1552	K03243|1|0.0|1021|vvi:100242745|translation initiation factor 5B	GO:0016020//membrane	GO:0017111//nucleoside-triphosphatase activity;GO:0003723//RNA binding;GO:0032561//guanyl ribonucleotide binding	GO:0009207	gi|297735828|emb|CBI18548.3|/0/unnamed protein product [Vitis vinifera]
GSVIVT01020760001	1126	2094	0.9725	212.359	2594	0.9947	262.399	2053	0.9982	233.652	1980	0.9956	208.453	2087	0.9964	236.294	1486	0.9831	157.26	1886	0.9956	197.699	2274	0.9991	241.725	K03798|1|1e-170|597|vvi:100250511|cell division protease FtsH [EC:3.4.24.-]	GO:0031224//intrinsic to membrane	GO:0004175//endopeptidase activity;GO:0046914//transition metal ion binding;GO:0042623//ATPase activity, coupled;GO:0032559	GO:0009057//macromolecule catabolic process;GO:0019538//protein metabolic process;GO:0009987//cellular process	gi|302143466|emb|CBI22027.3|/1.44405e-169/unnamed protein product [Vitis vinifera]
GSVIVT01019689001	1022	2093	0.9501	233.857	2447	0.9706	272.718	1252	0.9883	156.99	1730	0.9472	200.667	1454	0.9853	181.377	1029	0.9648	119.978	1021	0.9384	117.917	1035	0.9706	121.216	K02867|1|3e-93|340|vvi:100263279|large subunit ribosomal protein L11	GO:0009526//plastid envelope;GO:0009532//plastid stroma;GO:0015934//large ribosomal subunit	GO:0005198//structural molecule activity	GO:0010467//gene expression;GO:0022613//ribonucleoprotein complex biogenesis	gi|225426522|ref|XP_002278388.1|/3.60266e-92/PREDICTED: 50S ribosomal protein L11, chloroplastic-like [Vitis vinifera]
GSVIVT01021092001	805	2090	0.9329	296.471	2243	0.9193	317.368	11019	0.9491	1754.14	13078	0.9491	1925.87	8744	0.9503	1384.78	14526	0.954	2150.24	1719	0.928	252.047	2201	0.9317	327.261	-	-	-	GO:0009746;GO:0034285	gi|225443630|ref|XP_002279836.1|/4.19785e-52/PREDICTED: auxin-repressed 12.5 kDa protein isoform 1 [Vitis vinifera]
GSVIVT01011679001	1756	2083	0.9368	135.455	1692	0.9322	109.75	1052	0.9761	76.7732	753	0.8998	50.8338	1051	0.9562	76.3038	1567	0.9505	106.336	2454	0.9715	164.95	1846	0.922	125.828	K13464|1|0.0|720|vvi:100262965|jasmonate ZIM domain-containing protein	-	-	-	gi|297737647|emb|CBI26848.3|/0/unnamed protein product [Vitis vinifera]
GSVIVT01014290001	926	2079	0.8963	256.375	2538	0.9557	312.184	1910	0.9622	264.327	2006	0.973	256.804	1743	0.8834	239.969	1215	0.8942	156.352	932	0.8931	118.797	1034	0.8888	133.653	K02968|1|2e-79|294|vvi:100265925|small subunit ribosomal protein S20	GO:0009532//plastid stroma;GO:0030529//ribonucleoprotein complex	GO:0003723//RNA binding;GO:0005198//structural molecule activity	GO:0010467//gene expression;GO:0022613//ribonucleoprotein complex biogenesis	gi|225461526|ref|XP_002285149.1|/1.94809e-78/PREDICTED: 30S ribosomal protein S20, chloroplastic [Vitis vinifera]
GSVIVT01026655001	610	2079	0.5213	389.185	1797	0.5213	335.543	4461	0.5213	937.176	4249	0.5213	825.731	4427	0.5098	925.226	4208	0.5213	822.021	2528	0.5213	489.157	2210	0.5213	433.643	K03781|1|7e-87|317|vvi:100232861|catalase [EC:1.11.1.6]	GO:0005840//ribosome;GO:0000325//plant-type vacuole;GO:0009526//plastid envelope;GO:0042579//microbody;GO:0031090//organelle membrane	GO:0005275//amine transmembrane transporter activity;GO:0004601//peroxidase activity;GO:0005506//iron ion binding	GO:0009267//cellular response to starvation;GO:0009416//response to light stimulus;GO:0019725//cellular homeostasis;GO:0042743//hydrogen peroxide metabolic process;GO:0015837//amine transport	gi|296085746|emb|CBI29557.3|/1.76275e-90/unnamed protein product [Vitis vinifera]
GSVIVT01030083001	1038	2078	0.6763	228.602	1282	0.7582	140.676	1112	0.7071	137.286	764	0.6908	87.2525	1291	0.7457	158.561	881	0.6667	101.138	1901	0.7389	216.165	1117	0.6869	128.803	-	GO:0009536//plastid	-	-	gi|225447539|ref|XP_002268250.1|/1.68185e-36/PREDICTED: uncharacterized protein LOC100264834 [Vitis vinifera]
GSVIVT01020602001	3369	2073	0.9742	70.2635	2171	0.9887	73.3988	1478	0.9745	56.2202	2234	0.9795	78.6075	1559	0.9958	58.9947	2235	0.9863	79.0522	1781	0.9682	62.3971	1956	0.981	69.4925	K03028|1|0.0|1503|vvi:100255701|26S proteasome regulatory subunit N1	GO:0005838//proteasome regulatory particle;GO:0043231//intracellular membrane-bounded organelle;GO:0016020//membrane	GO:0032182//small conjugating protein binding	GO:0019941//modification-dependent protein catabolic process;GO:0009894;GO:0007049//cell cycle	gi|225446449|ref|XP_002277029.1|/0/PREDICTED: 26S proteasome non-ATPase regulatory subunit 2 1A [Vitis vinifera]
GSVIVT01014236001	1966	2072	0.9603	120.348	1784	0.9797	103.357	1774	0.9725	115.635	1439	0.9812	86.7679	1831	0.9766	118.733	978	0.9924	59.2779	2296	0.9649	137.845	2066	0.9781	125.782	-	-	GO:0003676//nucleic acid binding	GO:0009887//organ morphogenesis;GO:0040034//regulation of development, heterochronic;GO:0048827//phyllome development;GO:0003006//developmental process involved in reproduction;GO:0048869//cellular developmental process	gi|302142923|emb|CBI20218.3|/6.9745e-110/unnamed protein product [Vitis vinifera]
GSVIVT01014580001	767	2065	0.9218	307.437	2494	0.9296	370.366	1567	0.9179	261.814	3114	0.9909	481.288	1461	0.9231	242.841	1591	0.9257	247.179	2634	0.9192	405.342	2818	0.9296	439.76	K11251|1|1e-38|157|mtr:MTR_2g082510|histone H2A	GO:0030312//external encapsulating structure;GO:0031981//nuclear lumen	GO:0003676//nucleic acid binding	GO:0006950//response to stress;GO:0051707//response to other organism;GO:0009292//genetic transfer	gi|460412180|ref|XP_004251480.1|/1.58784e-37/PREDICTED: probable histone H2A.1-like [Solanum lycopersicum]
GSVIVT01032708001	1382	2062	0.9747	170.377	2040	0.9913	168.133	1330	0.9703	123.328	1328	0.9841	113.913	1630	0.979	150.365	2364	0.9913	203.834	1529	0.966	130.587	1453	0.9812	125.843	K00924|1|2e-94|281|osa:4342410|[EC:2.7.1.-];K07198|5|6e-44|176|rcu:RCOM_0538120|5'-AMP-activated protein kinase, catalytic alpha subunit [EC:2.7.11.11]	-	GO:0004672//protein kinase activity;GO:0000166//nucleotide binding	GO:0009987//cellular process	gi|229609827|gb|ACQ83529.1|/0/CBL-interacting protein kinase 13 [Vitis vinifera]
GSVIVT01020056001	1173	2057	0.7894	200.248	1503	0.7494	145.946	1504	0.8858	164.312	1568	0.8346	158.464	1559	0.8687	169.44	1918	0.8124	194.844	1893	0.873	190.482	1385	0.8295	141.326	K10573|1|4e-87|320|gmx:100499698|ubiquitin-conjugating enzyme E2 A [EC:6.3.2.19]	-	GO:0016879//ligase activity, forming carbon-nitrogen bonds;GO:0032559	GO:0006464//cellular protein modification process	gi|296086416|emb|CBI32005.3|/8.79983e-109/unnamed protein product [Vitis vinifera]
GSVIVT01008846001	2025	2052	0.8064	115.713	2658	0.8943	149.507	1404	0.8751	88.8507	2184	0.9151	127.853	1419	0.8894	89.3358	1834	0.916	107.922	1831	0.8701	106.725	2296	0.8242	135.712	K00434|1|0.0|658|vvi:100254009|L-ascorbate peroxidase [EC:1.11.1.11]	GO:0009536//plastid	GO:0005506//iron ion binding;GO:0004601//peroxidase activity	GO:0006950//response to stress;GO:0008152//metabolic process	gi|359492510|ref|XP_003634424.1|/0/PREDICTED: L-ascorbate peroxidase T, chloroplastic-like isoform 2 [Vitis vinifera]
GSVIVT01000391001	1838	2051	0.9674	127.424	1993	0.9761	123.507	1666	0.9646	116.158	1967	0.9717	126.865	1792	0.9663	124.297	1763	0.9728	114.299	1689	0.9755	108.464	1771	0.9717	115.33	K01580|1|0.0|927|vvi:100265999|glutamate decarboxylase [EC:4.1.1.15]	-	GO:0016831//carboxy-lyase activity;GO:0048037//cofactor binding;GO:0005515//protein binding	GO:0009064//glutamine family amino acid metabolic process	gi|296088812|emb|CBI38262.3|/0/unnamed protein product [Vitis vinifera]
GSVIVT01008268001	2359	2048	0.9237	99.1365	1901	0.9284	91.7877	2027	0.905	110.114	2126	0.9589	106.836	1797	0.9245	97.1154	1745	0.9445	88.1464	1859	0.9513	93.015	1720	0.9347	87.2711	K03456|1|0.0|1139|vvi:100266203|protein phosphatase 2 (formerly 2A), regulatory subunit A	-	-	-	gi|297734191|emb|CBI15438.3|/0/unnamed protein product [Vitis vinifera]
GSVIVT01021049001	2075	2047	0.8988	112.65	2412	0.8665	132.4	1390	0.8708	85.8451	1073	0.8096	61.3004	1245	0.7735	76.4926	1793	0.8251	102.967	3280	0.8901	186.577	3682	0.8342	212.391	-	-	GO:0005488//binding	-	gi|225433514|ref|XP_002267004.1|/0/PREDICTED: selenium-binding protein 1 [Vitis vinifera]
GSVIVT01024680001	3639	2046	0.9885	64.203	1825	0.9912	57.123	2167	0.9929	76.3125	2196	0.9885	71.5372	1917	0.9852	67.1596	2138	0.992	70.0104	2169	0.9871	70.3524	2023	0.9937	66.5402	K03178|1|0.0|1920|vvi:100232964|ubiquitin-activating enzyme E1 [EC:6.3.2.19]	-	GO:0003824//catalytic activity;GO:0032559	GO:0043412//macromolecule modification	gi|297745852|emb|CBI15908.3|/0/unnamed protein product [Vitis vinifera]
GSVIVT01028249001	3030	2045	0.9957	77.0695	2232	0.9941	83.9039	1464	0.9894	61.918	1754	0.9931	68.6228	1741	0.996	73.2528	1343	0.9941	52.8166	2090	0.9908	81.4151	2203	0.9931	87.0246	K03070|1|0.0|1762|vvi:100250268|preprotein translocase subunit SecA	GO:0009532//plastid stroma;GO:0009526//plastid envelope;GO:0009534//chloroplast thylakoid	GO:0017111//nucleoside-triphosphatase activity;GO:0008320//protein transmembrane transporter activity;GO:0032559	GO:0009642//response to light intensity;GO:0009657//plastid organization;GO:0015979//photosynthesis;GO:0006886//intracellular protein transport;GO:0000904//cell morphogenesis involved in differentiation	gi|297744087|emb|CBI37057.3|/0/unnamed protein product [Vitis vinifera]
GSVIVT01033307001	2248	2043	0.9746	103.778	2135	0.9987	108.176	271	0.9399	15.4487	308	0.9827	16.2419	511	0.9462	28.9796	470	0.9933	24.9137	2184	0.9511	114.672	2271	0.9991	120.918	K06207|1|0.0|1340|vvi:100264026|GTP-binding protein	GO:0043231//intracellular membrane-bounded organelle	GO:0017111//nucleoside-triphosphatase activity;GO:0008135//translation factor activity, nucleic acid binding;GO:0032561//guanyl ribonucleotide binding	GO:0006412//translation;GO:0009207	gi|225441779|ref|XP_002283552.1|/0/PREDICTED: GTP-binding protein TypA/BipA homolog isoform 1 [Vitis vinifera]
GSVIVT01025462001	1679	2037	0.9184	138.539	1944	0.9351	131.879	3330	0.9375	254.163	3185	0.9577	224.875	3346	0.9547	254.064	3811	0.9649	270.474	1420	0.9261	99.8249	1336	0.9619	95.2414	K07374|1|0.0|670|vvi:100260286|tubulin alpha	GO:0043234//protein complex;GO:0015630//microtubule cytoskeleton;GO:0030312//external encapsulating structure;GO:0044444//cytoplasmic part	GO:0017111//nucleoside-triphosphatase activity;GO:0032561//guanyl ribonucleotide binding	GO:0010038//response to metal ion;GO:0043623//cellular protein complex assembly;GO:0009207;GO:0007017//microtubule-based process	gi|297746478|emb|CBI16534.3|/0/unnamed protein product [Vitis vinifera]
GSVIVT01008993001	875	2037	0.9143	265.836	2531	0.9177	329.469	280	0.9554	41.008	307	0.8491	41.5922	647	0.9863	94.268	771	0.8457	104.999	2271	0.9749	306.345	2541	0.9177	347.59	-	-	-	-	gi|359492831|ref|XP_002285807.2|/6.06282e-87/PREDICTED: uncharacterized protein LOC100252409 [Vitis vinifera]
GSVIVT01031635001	1647	2036	0.9599	141.161	1894	0.9551	130.984	613	0.9569	47.6964	535	0.9162	38.5072	755	0.9302	58.4415	3110	0.9702	225.011	2105	0.9326	150.855	1892	0.9229	137.498	-	GO:0031224//intrinsic to membrane	-	-	gi|225433650|ref|XP_002264734.1|/0/PREDICTED: uncharacterized protein LOC100261667 [Vitis vinifera]
GSVIVT01036037001	1458	2035	0.9719	159.382	2934	0.9938	229.21	1645	0.9671	144.586	2771	0.9753	225.3	2305	0.9938	201.549	5112	0.9781	417.802	2977	0.9904	241.003	4397	0.9787	360.968	K12135|1|3e-54|211|aly:ARALYDRAFT_488429|zinc finger protein CONSTANS;K12131|5|7e-11|67.0|aly:ARALYDRAFT_496148|pseudo-response regulator 3	-	-	-	gi|225430571|ref|XP_002263458.1|/1.51933e-148/PREDICTED: zinc finger protein CONSTANS-LIKE 4-like [Vitis vinifera]
GSVIVT01014066001	1844	2034	0.9886	125.957	2270	0.9696	140.215	486	0.942	33.7749	550	0.9414	35.3577	803	0.9648	55.5166	732	0.9431	47.3029	3031	0.9864	194.011	3188	0.9799	206.932	K05356|1|0.0|796|vvi:100246988|all-trans-nonaprenyl-diphosphate synthase [EC:2.5.1.84 2.5.1.85]	GO:0009536//plastid	GO:0016765//transferase activity, transferring alkyl or aryl (other than methyl) groups	GO:0006720//isoprenoid metabolic process;GO:0006743//ubiquinone metabolic process	gi|225461848|ref|XP_002285665.1|/0/PREDICTED: prenyl transferase-like [Vitis vinifera]
GSVIVT01028043001	3039	2031	0.9704	76.3152	1869	0.977	70.0501	2094	0.9766	88.3008	1867	0.9724	72.8275	1962	0.9724	82.3069	2708	0.9733	106.183	2709	0.971	105.215	2048	0.9753	80.6621	K00695|1|0.0|1640|vvi:100267606|sucrose synthase [EC:2.4.1.13]	-	GO:0035251//UDP-glucosyltransferase activity	GO:0005984//disaccharide metabolic process	gi|225437428|ref|XP_002271896.1|/0/PREDICTED: sucrose synthase 2 [Vitis vinifera]
GSVIVT01014572001	1210	2030	0.6289	191.577	2284	0.6934	215.001	894	0.6207	94.6827	1753	0.6694	171.743	1103	0.7041	116.214	1040	0.6463	102.42	848	0.6405	82.7203	942	0.6479	93.1828	K02895|1|5e-92|336|vvi:100250357|large subunit ribosomal protein L24	GO:0009532//plastid stroma;GO:0030529//ribonucleoprotein complex	GO:0003723//RNA binding;GO:0005198//structural molecule activity	GO:0010467//gene expression	gi|302143191|emb|CBI20486.3|/2.33409e-120/unnamed protein product [Vitis vinifera]
GSVIVT01036640001	2041	2028	0.8609	113.464	1200	0.8858	66.9682	2170	0.8795	136.25	1283	0.853	74.5187	1635	0.8731	102.128	1377	0.877	80.3948	1882	0.8653	108.837	1027	0.8574	60.2279	-	GO:0044464//cell part	GO:0046914//transition metal ion binding;GO:0004518//nuclease activity	-	gi|296087843|emb|CBI35099.3|/0/unnamed protein product [Vitis vinifera]
GSVIVT01019536001	793	2028	0.9887	292.029	1598	0.9912	229.527	1521	0.9773	245.796	825	0.9887	123.328	2120	0.9672	340.824	926	0.9672	139.147	1671	0.9887	248.717	1194	0.9836	180.219	-	GO:0009534//chloroplast thylakoid	-	-	gi|225426338|ref|XP_002269912.1|/5.17308e-103/PREDICTED: uncharacterized protein LOC100253040 isoform 2 [Vitis vinifera]
GSVIVT01022139001	7189	2026	0.9654	32.1812	1547	0.9783	24.5105	3145	0.9872	56.0623	2784	0.9862	45.9074	2974	0.9798	52.74	2350	0.9869	38.9526	2134	0.9643	35.037	1810	0.986	30.1356	-	-	-	-	gi|296082428|emb|CBI21433.3|/0/unnamed protein product [Vitis vinifera]
GSVIVT01010871001	3216	2024	0.9478	71.8664	1715	0.9854	60.7405	2767	0.9876	110.258	2128	0.9882	78.44	2221	0.9879	88.0442	1721	0.9935	63.7679	1896	0.9928	69.5863	1463	0.9611	54.4501	-	GO:0030312//external encapsulating structure	GO:0004175//endopeptidase activity;GO:0005515//protein binding	GO:0019538//protein metabolic process;GO:0044092//negative regulation of molecular function	gi|225470678|ref|XP_002269786.1|/0/PREDICTED: subtilisin-like protease [Vitis vinifera]
GSVIVT01031919001	3039	2020	0.7331	75.9018	2115	0.7262	79.2702	1472	0.6917	62.072	1803	0.7203	70.331	1579	0.7167	66.2399	2531	0.746	99.2427	2124	0.7739	82.4945	1998	0.8115	78.6928	K10579|1|6e-106|384|vvi:100255479|ubiquitin-conjugating enzyme E2 M [EC:6.3.2.19]	-	GO:0016879//ligase activity, forming carbon-nitrogen bonds;GO:0032559	GO:0006464//cellular protein modification process	gi|359475268|ref|XP_003631628.1|/8.51196e-105/PREDICTED: NEDD8-conjugating enzyme Ubc12-like isoform 1 [Vitis vinifera]
GSVIVT01033677001	849	2020	0.9588	271.691	2392	0.9623	320.91	2001	0.9682	302.035	4360	0.9576	608.78	1393	0.9564	209.176	3294	0.9623	462.331	887	0.9564	123.315	1100	0.9576	155.08	K09873|1|9e-60|228|aly:ARALYDRAFT_912085|aquaporin TIP	GO:0031224//intrinsic to membrane	-	GO:0006810//transport	gi|297739981|emb|CBI30163.3|/4.2784e-98/unnamed protein product [Vitis vinifera]
GSVIVT01018314001	2788	2018	0.9874	82.6533	2244	0.9853	91.677	1840	0.9968	84.5753	2679	0.9857	113.91	2012	0.9907	92.0033	1991	0.9842	85.0973	2644	0.9842	111.936	3167	0.9993	135.964	K13126|1|3e-19|95.9|cre:CHLREDRAFT_116226|polyadenylate-binding protein	-	GO:0003676//nucleic acid binding	-	gi|359489218|ref|XP_002270340.2|/0/PREDICTED: uncharacterized protein LOC100232913 [Vitis vinifera]
GSVIVT01015311001	2297	2017	0.9643	100.271	1488	0.9765	73.7857	4744	0.9708	264.669	4240	0.983	218.82	4047	0.9734	224.616	3301	0.9795	171.247	2256	0.9656	115.926	1785	0.973	93.0138	K00029|1|0.0|1175|vvi:100233140|malate dehydrogenase (oxaloacetate-decarboxylating)(NADP+) [EC:1.1.1.40]	GO:0044424//intracellular part	GO:0004470//malic enzyme activity;GO:0000166//nucleotide binding;GO:0043169//cation binding	GO:0043648//dicarboxylic acid metabolic process	gi|225445108|ref|XP_002283751.1|/0/PREDICTED: NADP-dependent malic enzyme [Vitis vinifera]
GSVIVT01025446001	1935	2017	0.9685	119.03	2843	0.9804	167.35	786	0.9607	52.0547	650	0.955	39.8212	1484	0.9674	97.7734	875	0.9638	53.8846	2815	0.9897	171.711	3759	0.9685	232.521	K13071|1|6e-75|280|osa:4331611|pheophorbide a oxygenase [EC:1.14.12.20]	GO:0009526//plastid envelope	GO:0016703;GO:0043169//cation binding;GO:0051536//iron-sulfur cluster binding	GO:0008152//metabolic process	gi|359478456|ref|XP_002283592.2|/0/PREDICTED: protochlorophyllide-dependent translocon component 52, chloroplastic-like [Vitis vinifera]
GSVIVT01019593001	787	2015	0.9898	292.369	1754	0.9949	253.855	1005	0.9949	163.648	1184	0.9797	178.344	1199	0.9632	194.228	776	0.9936	117.496	856	0.967	128.381	754	0.967	114.674	-	GO:0009534//chloroplast thylakoid;GO:0030529//ribonucleoprotein complex	GO:0003723//RNA binding;GO:0005198//structural molecule activity	GO:0010467//gene expression;GO:0022613//ribonucleoprotein complex biogenesis	gi|225426247|ref|XP_002264340.1|/2.54888e-78/PREDICTED: 30S ribosomal protein S6 alpha, chloroplastic [Vitis vinifera]
GSVIVT01029978001	2128	2014	0.9008	108.074	1647	0.9356	88.1561	1921	0.9032	115.684	1540	0.882	85.7889	1596	0.8905	95.6157	1075	0.9093	60.1969	1813	0.9319	100.561	1418	0.9145	79.7581	K01703|1|0.0|973|vvi:100251885|3-isopropylmalate/(R)-2-methylmalate dehydratase large subunit [EC:4.2.1.33 4.2.1.35]	GO:0043231//intracellular membrane-bounded organelle	GO:0051536//iron-sulfur cluster binding;GO:0016836//hydro-lyase activity	GO:0006520//cellular amino acid metabolic process	gi|296085913|emb|CBI31237.3|/0/unnamed protein product [Vitis vinifera]
GSVIVT01020575001	2595	2013	0.7268	88.5805	2390	0.7491	104.904	2344	0.7792	115.755	3071	0.8798	140.289	1976	0.8177	97.0773	2911	0.7572	133.672	1963	0.7938	89.2862	2255	0.8092	104.011	K05863|1|5e-157|553|vvi:100262663|solute carrier family 25 (mitochondrial adenine nucleotide translocator), member 4/5/6/31	GO:0019866//organelle inner membrane;GO:0009526//plastid envelope;GO:0031224//intrinsic to membrane	-	GO:0006862//nucleotide transport;GO:0046907//intracellular transport	gi|147802592|emb|CAN66307.1|/2.5767e-155/hypothetical protein VITISV_009087 [Vitis vinifera]
GSVIVT01022131001	1079	2008	0.9537	212.507	1489	0.9833	157.182	845	0.9509	100.358	620	0.9917	68.1164	1178	0.9907	139.185	1057	0.9935	116.732	1394	0.9703	152.49	993	0.9778	110.153	-	GO:0009536//plastid	GO:0046914//transition metal ion binding;GO:0016641//oxidoreductase activity, acting on the CH-NH2 group of donors, oxygen as acceptor;GO:0048037//cofactor binding	GO:0006807//nitrogen compound metabolic process	gi|225438712|ref|XP_002282478.1|/2.11881e-114/PREDICTED: protein DCL, chloroplastic [Vitis vinifera]
GSVIVT01014589001	1250	2003	0.8744	182.98	2084	0.8488	189.897	1665	0.852	170.696	2045	0.86	193.939	1669	0.9288	170.221	1973	0.9136	188.085	1650	0.8832	155.803	1753	0.9152	167.858	K13422|1|4e-06|50.8|mtr:MTR_8g067280|transcription factor MYC2	GO:0043231//intracellular membrane-bounded organelle	-	-	gi|225461144|ref|XP_002282727.1|/8.4195e-113/PREDICTED: transcription factor ILR3 [Vitis vinifera]
GSVIVT01019965001	1258	2001	0.9857	181.634	1522	0.9968	137.805	2530	0.9809	257.726	1551	0.9976	146.155	746	0.9762	75.6008	168	0.9897	15.9135	2777	0.9913	260.553	1766	0.9968	168.027	-	GO:0044464//cell part	-	-	gi|225425652|ref|XP_002272879.1|/6.46834e-137/PREDICTED: expansin-A1 [Vitis vinifera]
GSVIVT01027355001	752	1999	0.9734	303.547	855	0.9668	129.503	2821	0.9734	480.733	1039	0.9707	163.787	2796	0.9668	474.01	1331	0.9734	210.91	2034	0.9734	319.253	960	0.9747	152.8	K14514|1|4e-72|269|vvi:100250496|ethylene-insensitive protein 3	GO:0043231//intracellular membrane-bounded organelle	GO:0001071//nucleic acid binding transcription factor activity	GO:0010467//gene expression	gi|296085422|emb|CBI29154.3|/4.38478e-85/unnamed protein product [Vitis vinifera]
GSVIVT01035833001	1501	1992	0.994	151.545	1414	0.9807	107.3	1803	0.9927	153.934	1707	0.9893	134.814	1357	0.9953	115.257	1495	0.9893	118.686	1358	0.988	106.788	854	0.9893	68.1	K14684|1|2e-42|172|gmx:100801703|solute carrier family 25 (mitochondrial phosphate transporter), member 23/24/25/41	GO:0016020//membrane	-	GO:0006810//transport	gi|296082017|emb|CBI21022.3|/0/unnamed protein product [Vitis vinifera]
GSVIVT01023642001	1259	1985	0.9452	180.039	2155	0.95	194.963	1424	0.9897	144.945	1559	0.9563	146.792	1610	0.9333	163.03	1294	0.969	122.475	1455	0.9142	136.408	1393	0.9595	132.433	K02520|1|4e-142|502|vvi:100243384|translation initiation factor IF-3	GO:0030312//external encapsulating structure;GO:0009536//plastid	GO:0008135//translation factor activity, nucleic acid binding	GO:0006412//translation	gi|225445818|ref|XP_002276984.1|/5.65342e-141/PREDICTED: translation initiation factor IF-3 [Vitis vinifera]
GSVIVT01038178001	1503	1984	0.978	150.735	1912	0.988	144.897	1728	0.9654	147.334	2056	0.982	162.161	1440	0.98	122.144	1986	0.98	157.455	1624	0.9614	127.535	1546	0.9747	123.118	K01738|1|0.0|697|vvi:100233046|cysteine synthase A [EC:2.5.1.47]	GO:0009532//plastid stroma	GO:0016835//carbon-oxygen lyase activity;GO:0048037//cofactor binding	GO:0006563//L-serine metabolic process;GO:0000097//sulfur amino acid biosynthetic process	gi|225434133|ref|XP_002277485.1|/0/PREDICTED: cysteine synthase, chloroplastic/chromoplastic isoform 1 [Vitis vinifera]
GSVIVT01031219001	1604	1979	0.9645	140.888	1371	0.9027	97.3562	1950	0.9545	155.793	2177	0.9352	160.893	1636	0.9439	130.031	2447	0.9414	181.789	1585	0.9339	116.634	1138	0.942	84.9196	K09584|1|0.0|712|vvi:100258052|protein disulfide-isomerase A6 [EC:5.3.4.1]	GO:0044432//endoplasmic reticulum part	GO:0016862//intramolecular oxidoreductase activity, interconverting keto- and enol-groups;GO:0015036//disulfide oxidoreductase activity	GO:0018904;GO:0019725//cellular homeostasis	gi|225450626|ref|XP_002282603.1|/0/PREDICTED: probable protein disulfide-isomerase A6 isoform 1 [Vitis vinifera]
GSVIVT01012182001	674	1979	0.951	335.288	1641	0.9748	277.319	1105	0.9466	210.098	1059	0.954	186.259	1388	0.9555	262.541	1964	0.9792	347.231	2573	0.957	450.59	2250	0.9763	399.57	-	-	-	-	gi|297738055|emb|CBI27256.3|/6.00266e-40/unnamed protein product [Vitis vinifera]
GSVIVT01015045001	1265	1979	0.8901	178.643	2824	0.9415	254.276	930	0.9059	94.213	1624	0.9186	152.187	1262	0.9534	127.185	1329	0.785	125.191	1009	0.9257	94.146	1394	0.8474	131.899	K08908|1|3e-156|549|vvi:100243962|light-harvesting complex I chlorophyll a/b binding protein 2	GO:0043234//protein complex;GO:0009536//plastid	GO:0046906//tetrapyrrole binding	GO:0009639//response to red or far red light;GO:0006091//generation of precursor metabolites and energy	gi|225444667|ref|XP_002277280.1|/4.06038e-155/PREDICTED: chlorophyll a-b binding protein, chloroplastic [Vitis vinifera]
GSVIVT01029035001	1799	1974	0.9894	125.299	1429	0.9728	90.4756	1034	0.9928	73.656	1078	0.9705	71.0345	982	0.9672	69.5902	871	0.99	57.6931	1223	0.9922	80.2411	863	0.9894	57.4182	-	GO:0009526//plastid envelope;GO:0031224//intrinsic to membrane	-	-	gi|225433391|ref|XP_002285620.1|/8.24502e-179/PREDICTED: GDT1-like protein 2, chloroplastic [Vitis vinifera]
GSVIVT01010120001	2484	1973	0.9694	90.7	2515	0.9823	115.323	2047	0.994	105.605	5178	0.994	247.111	2029	0.9911	104.135	1659	0.994	79.5851	1159	0.9895	55.0723	1439	0.9795	69.3393	K04079|1|0.0|1278|vvi:100264968|molecular chaperone HtpG	GO:0009532//plastid stroma;GO:0009526//plastid envelope;GO:0031090//organelle membrane	GO:0005515//protein binding;GO:0032559	GO:0010035//response to inorganic substance;GO:0044267//cellular protein metabolic process;GO:0009416//response to light stimulus;GO:0006970//response to osmotic stress;GO:0003006//developmental process involved in reproduction	gi|297738210|emb|CBI27411.3|/0/unnamed protein product [Vitis vinifera]
GSVIVT01027641001	548	1968	0.8321	410.087	1893	0.7263	393.46	2512	0.7044	587.432	1994	0.8412	431.347	2682	0.8376	623.945	1881	0.8704	409.021	2746	0.9015	591.455	2577	0.7774	562.865	-	GO:0044464//cell part	GO:0005488//binding	GO:0010876//lipid localization	gi|296089175|emb|CBI38878.3|/1.02915e-53/unnamed protein product [Vitis vinifera]
GSVIVT01008416001	1178	1965	0.9805	190.48	1448	0.9813	140.008	1278	0.9576	139.029	754	0.9898	75.8766	1200	0.9822	129.869	1057	0.938	106.922	2225	0.9278	222.939	1461	0.9754	148.448	-	GO:0031224//intrinsic to membrane;GO:0031090//organelle membrane;GO:0043231//intracellular membrane-bounded organelle	GO:0016491//oxidoreductase activity	GO:0044238//primary metabolic process	gi|297734310|emb|CBI15557.3|/2.36676e-162/unnamed protein product [Vitis vinifera]
GSVIVT01005045001	1663	1963	0.9194	134.791	1380	0.9501	94.5186	1416	0.8942	109.116	1579	0.9633	112.557	1173	0.9242	89.9236	1752	0.9663	125.539	1556	0.9056	110.438	1077	0.9399	77.5164	K03250|1|0.0|878|vvi:100243469|translation initiation factor 3 subunit E	GO:0043231//intracellular membrane-bounded organelle;GO:0043234//protein complex;GO:0016020//membrane	GO:0008135//translation factor activity, nucleic acid binding	GO:0006412//translation;GO:0006970//response to osmotic stress;GO:0009791//post-embryonic development;GO:0006351//transcription, DNA-dependent;GO:0009639//response to red or far red light	gi|225441924|ref|XP_002284533.1|/0/PREDICTED: eukaryotic translation initiation factor 3 subunit E [Vitis vinifera]
GSVIVT01030403001	819	1962	0.8828	273.556	3131	0.8266	435.441	7041	0.9768	1101.71	13121	0.9951	1899.17	4109	0.9548	639.617	9625	0.9939	1400.41	1477	0.895	212.862	2304	0.9597	336.72	-	-	-	-	gi|225446977|ref|XP_002265274.1|/1.11487e-23/PREDICTED: uncharacterized protein LOC100249881 [Vitis vinifera]
GSVIVT01021860001	963	1961	0.9356	232.532	2731	0.9335	323.017	1755	0.8837	233.544	3229	0.918	397.488	1475	0.866	195.269	2452	0.9045	303.411	1488	0.8536	182.38	1925	0.918	239.262	K02974|1|1e-64|244|vvi:100243420|small subunit ribosomal protein S24e	GO:0030529//ribonucleoprotein complex	GO:0005198//structural molecule activity;GO:0005488//binding	GO:0010467//gene expression	gi|225451247|ref|XP_002276521.1|/1.86837e-63/PREDICTED: 40S ribosomal protein S24-2 isoform 1 [Vitis vinifera]
GSVIVT01001347001	1469	1955	0.9496	151.97	1365	0.9932	105.838	1520	0.9578	132.599	1405	0.9523	113.38	1387	0.9721	120.371	1338	0.9592	108.535	1666	0.9871	133.861	1128	0.9714	91.9089	K04382|1|0.0|659|vvi:100264866|protein phosphatase 2 (formerly 2A), catalytic subunit [EC:3.1.3.16]	GO:0008287//protein serine/threonine phosphatase complex;GO:0031981//nuclear lumen	GO:0004721//phosphoprotein phosphatase activity	GO:0006464//cellular protein modification process	gi|225450275|ref|XP_002270378.1|/0/PREDICTED: serine/threonine-protein phosphatase PP2A-3 catalytic subunit [Vitis vinifera]
GSVIVT01021911001	672	1953	0.9955	331.867	3556	0.9985	602.73	1012	0.9955	192.988	2015	0.9836	355.457	1429	0.9762	271.101	4748	0.9643	841.935	1906	0.9435	334.777	3292	0.9405	586.355	-	-	-	-	gi|147826864|emb|CAN68397.1|/2.14987e-13/hypothetical protein VITISV_001076 [Vitis vinifera]
GSVIVT01024583001	3700	1948	0.3708	60.12	1808	0.3757	55.6579	1508	0.4135	52.2298	1575	0.3795	50.4616	1644	0.4343	56.6458	2154	0.3724	69.3715	2724	0.3784	86.8974	2554	0.3738	82.6208	K00924|1|2e-84|312|osa:4342410|[EC:2.7.1.-];K07198|3|5e-47|188|mtr:MTR_6g012990|5'-AMP-activated protein kinase, catalytic alpha subunit [EC:2.7.11.11]	-	GO:0004672//protein kinase activity	-	gi|297745778|emb|CBI15834.3|/0/unnamed protein product [Vitis vinifera]
GSVIVT01003175001	1649	1947	0.9624	134.827	1236	0.9594	85.3745	1022	0.9594	79.4235	1445	0.9636	103.879	1364	0.9861	105.454	279	0.9102	20.1614	283	0.9412	20.2566	164	0.9024	11.904	K14505|1|5e-165|579|vvi:100264093|cyclin D3, plant	GO:0043231//intracellular membrane-bounded organelle	-	GO:0009987//cellular process	gi|296090459|emb|CBI40278.3|/1.31149e-167/unnamed protein product [Vitis vinifera]
GSVIVT01032845001	1651	1939	0.8407	134.11	1685	0.8577	116.247	2069	0.8546	160.595	1871	0.8783	134.341	1700	0.8183	131.271	2623	0.8667	189.316	1982	0.8183	141.696	1721	0.8552	124.768	-	-	-	-	gi|225448385|ref|XP_002269465.1|/3.74799e-122/PREDICTED: clathrin light chain 2-like [Vitis vinifera]
GSVIVT01035927001	883	1934	0.735	250.108	2531	0.8279	326.484	1473	0.9094	213.777	3621	0.8969	486.127	1081	0.7803	156.075	2399	0.8347	323.748	1348	0.7961	180.19	1624	0.829	220.138	K02949|1|9e-74|275|vvi:100244095|small subunit ribosomal protein S11e	GO:0030529//ribonucleoprotein complex	GO:0003723//RNA binding;GO:0005198//structural molecule activity	GO:0010467//gene expression	gi|225430422|ref|XP_002285422.1|/1.12998e-72/PREDICTED: 40S ribosomal protein S11 [Vitis vinifera]
GSVIVT01029119001	1117	1934	0.8335	197.713	23	0.5443	2.34534	193	0.8487	22.1423	23	0.5067	2.44094	280	0.7672	31.9575	14	0.3769	1.49352	1248	0.8532	131.875	8	0.2498	0.857249	-	GO:0009532//plastid stroma	GO:0016462//pyrophosphatase activity;GO:0032559	-	gi|297735331|emb|CBI17771.3|/2.34196e-71/unnamed protein product [Vitis vinifera]
GSVIVT01011701001	1304	1930	0.9195	169.01	1923	0.9724	167.97	2814	0.9916	276.545	3186	0.9862	289.634	2517	0.9962	246.078	1384	0.9087	126.472	1502	0.9018	135.955	1314	0.9433	120.611	K11275|1|1e-06|52.8|rcu:RCOM_0992600|histone H1/5	GO:0043231//intracellular membrane-bounded organelle;GO:0000785//chromatin	GO:0003676//nucleic acid binding	GO:0006351//transcription, DNA-dependent;GO:0034728//nucleosome organization	gi|225424314|ref|XP_002284720.1|/1.03962e-28/PREDICTED: HMG-Y-related protein A [Vitis vinifera]
GSVIVT01017210001	1443	1929	0.9938	152.65	2065	0.9958	162.999	443	0.9806	39.342	800	0.9945	65.7212	608	0.9875	53.7162	733	0.9965	60.5306	916	0.991	74.9257	890	0.9965	73.8234	-	-	GO:0060089	GO:0009314//response to radiation;GO:0023052//signaling	gi|225442789|ref|XP_002281013.1|/0/PREDICTED: root phototropism protein 3 [Vitis vinifera]
GSVIVT01028332001	1414	1928	0.8161	155.7	1858	0.8501	149.667	978	0.8034	88.6356	1372	0.8105	115.023	933	0.8062	84.1202	1601	0.8133	134.921	1290	0.8098	107.682	1285	0.8119	108.774	K00025|1|0.0|639|vvi:100248145|malate dehydrogenase [EC:1.1.1.37]	GO:0044424//intracellular part	GO:0016747//transferase activity, transferring acyl groups other than amino-acyl groups;GO:0016615//malate dehydrogenase activity	GO:0009060//aerobic respiration;GO:0005975//carbohydrate metabolic process;GO:0043648//dicarboxylic acid metabolic process	gi|225438145|ref|XP_002278712.1|/0/PREDICTED: malate dehydrogenase, cytoplasmic [Vitis vinifera]
GSVIVT01037105001	720	1922	0.9958	304.826	2372	0.9972	375.243	1194	0.9875	212.515	1506	0.9889	247.956	1379	0.9917	244.174	1049	0.9736	173.612	3355	0.9889	549.998	3948	0.9917	656.319	K06995|1|2e-45|180|gmx:100527470|	GO:0009536//plastid	-	-	gi|225459910|ref|XP_002263772.1|/5.8741e-76/PREDICTED: uncharacterized protein LOC100244771 [Vitis vinifera]
GSVIVT01024607001	1758	1921	0.9716	124.779	1162	0.9755	75.2866	2552	0.9693	186.029	1775	0.9784	119.691	2150	0.9664	155.915	1581	0.9949	107.164	2408	0.9824	161.674	1534	0.9801	104.442	-	-	-	-	gi|297745797|emb|CBI15853.3|/0/unnamed protein product [Vitis vinifera]
GSVIVT01013564001	2134	1917	0.8585	102.579	1544	0.8454	82.4106	1755	0.8632	105.39	1550	0.8505	86.1031	1736	0.9171	103.711	2229	0.8796	124.467	1838	0.8889	101.661	1466	0.8604	82.2261	K13430|1|2e-67|255|rcu:RCOM_1078760|serine/threonine-protein kinase PBS1 [EC:2.7.11.1]	GO:0016020//membrane	GO:0004702//receptor signaling protein serine/threonine kinase activity;GO:0032559	GO:0006464//cellular protein modification process	gi|297745178|emb|CBI39170.3|/0/unnamed protein product [Vitis vinifera]
GSVIVT01030295001	1890	1913	0.5497	115.581	1680	0.5693	101.246	1739	0.5476	117.912	2234	0.5466	140.121	1398	0.6529	94.3004	1552	0.5519	97.8514	1351	0.5365	84.3713	1148	0.5519	72.7027	K02987|1|6e-117|419|vvi:100262686|small subunit ribosomal protein S4e	GO:0030529//ribonucleoprotein complex	GO:0003676//nucleic acid binding;GO:0005198//structural molecule activity	GO:0010467//gene expression	gi|225439460|ref|XP_002268192.1|/8.10018e-116/PREDICTED: 40S ribosomal protein S4-like [Vitis vinifera]
GSVIVT01026654001	1223	1913	0.2379	178.616	2689	0.2371	250.435	4374	0.2379	458.322	5995	0.2379	581.091	4480	0.2379	467.003	6026	0.2379	587.138	2305	0.2371	222.457	3111	0.2379	304.469	K03781|1|0.0|636|vvi:100232861|catalase [EC:1.11.1.6]	GO:0042579//microbody	GO:0005506//iron ion binding;GO:0004601//peroxidase activity	GO:0042743//hydrogen peroxide metabolic process;GO:0006950//response to stress	gi|359476986|ref|XP_003631925.1|/0/PREDICTED: catalase isozyme 1-like [Vitis vinifera]
GSVIVT01013601001	2227	1913	0.9546	98.0904	131	0.8011	6.7001	1944	0.9883	111.865	152	0.8289	8.09105	1773	0.9883	101.498	49	0.586	2.62188	2288	0.9888	121.265	158	0.881	8.49194	-	GO:0043231//intracellular membrane-bounded organelle	-	-	gi|357436159|ref|XP_003588355.1|/1.26571e-54/Mitochondrial protein, putative [Medicago truncatula]
GSVIVT01021041001	1381	1912	0.9442	158.098	2594	0.9761	213.947	884	0.9667	82.0308	1950	0.9652	167.387	1069	0.9196	98.6852	2265	0.9754	195.439	1748	0.9493	149.399	2333	0.9652	202.205	K01251|1|1e-82|305|vvi:100253872|adenosylhomocysteinase [EC:3.3.1.1]	GO:0043231//intracellular membrane-bounded organelle;GO:0031090//organelle membrane	GO:0016802;GO:0046914//transition metal ion binding	GO:0050896//response to stimulus;GO:0010608//posttranscriptional regulation of gene expression;GO:0006342//chromatin silencing;GO:0003006//developmental process involved in reproduction	gi|79325087|ref|NP_001031628.1|/2.13595e-128/adenosylhomocysteinase 1 [Arabidopsis thaliana]
GSVIVT01011716001	874	1909	0.7414	249.417	1555	0.7654	202.651	2219	0.7895	325.36	1629	0.7643	220.949	2243	0.6808	327.179	3556	0.8043	484.828	2692	0.6876	363.551	1952	0.7437	267.324	-	-	GO:0005488//binding	GO:0050896//response to stimulus	gi|297737679|emb|CBI26880.3|/2.23148e-81/unnamed protein product [Vitis vinifera]
GSVIVT01008660001	1120	1907	0.9768	194.43	1499	0.9964	152.445	1581	0.9946	180.897	1177	0.992	124.578	1924	0.9786	219.006	1268	0.983	134.908	1971	0.9955	207.716	1462	0.9911	156.243	-	-	-	-	gi|225456509|ref|XP_002284696.1|/5.12143e-135/PREDICTED: random slug protein 5 [Vitis vinifera]
GSVIVT01000380001	1420	1903	0.6408	153.032	2041	0.6387	163.714	1147	0.6021	103.513	1621	0.6585	135.324	1091	0.7239	97.95	2172	0.6035	182.267	1866	0.6549	155.105	1909	0.6711	160.912	K02183|1|3e-77|287|smo:SELMODRAFT_141966|calmodulin	-	GO:0046872//metal ion binding	-	gi|225462902|ref|XP_002263538.1|/7.1685e-79/PREDICTED: calmodulin isoform 2 [Vitis vinifera]
GSVIVT01038670001	918	1901	0.9434	236.467	2690	0.9673	333.764	1555	0.951	217.073	3173	0.9717	409.741	1178	0.9336	163.595	2231	0.9553	289.597	1543	0.9575	198.392	2017	0.9662	262.986	K02940|1|4e-94|342|vvi:100252127|large subunit ribosomal protein L9e	GO:0030529//ribonucleoprotein complex	GO:0003723//RNA binding;GO:0005198//structural molecule activity	GO:0010467//gene expression	gi|225455175|ref|XP_002268859.1|/4.69825e-93/PREDICTED: 60S ribosomal protein L9 [Vitis vinifera]
GSVIVT01020666001	1884	1900	0.9952	115.161	1861	0.9952	112.511	396	0.9889	26.936	444	0.9719	27.9373	597	0.9708	40.3981	1230	0.9947	77.7967	1809	0.9968	113.334	1656	0.9973	105.208	-	-	GO:0003676//nucleic acid binding	GO:0009887//organ morphogenesis;GO:0040034//regulation of development, heterochronic;GO:0048827//phyllome development;GO:0003006//developmental process involved in reproduction;GO:0048869//cellular developmental process	gi|302143388|emb|CBI21949.3|/5.69034e-162/unnamed protein product [Vitis vinifera]
GSVIVT01004942001	3475	1900	0.9732	62.4353	1860	0.9862	60.9661	2448	0.9612	90.2766	2536	0.9845	86.512	2225	0.9712	81.6288	2491	0.9727	85.4193	1663	0.9594	56.4857	1538	0.9698	52.9751	K14486|1|7e-152|536|mtr:MTR_2g005240|auxin response factor	-	GO:0005488//binding	GO:0009725//response to hormone stimulus;GO:0050794//regulation of cellular process	gi|296088177|emb|CBI35669.3|/0/unnamed protein product [Vitis vinifera]
GSVIVT01021080001	1080	1899	0.9093	200.786	2658	0.9787	280.325	1960	0.9046	232.569	3444	0.9824	378.026	1463	0.9213	172.699	2564	0.9444	282.899	1780	0.9259	194.535	2308	0.9324	255.789	K02872|1|3e-94|343|vvi:100267451|large subunit ribosomal protein L13Ae	GO:0015934//large ribosomal subunit	GO:0005198//structural molecule activity	GO:0010467//gene expression	gi|225433548|ref|XP_002268901.1|/3.51685e-93/PREDICTED: 60S ribosomal protein L13a-4 [Vitis vinifera]
GSVIVT01022014001	1497	1899	0.9846	144.855	2215	0.9098	168.532	991	0.982	84.8341	1235	0.9546	97.7973	925	0.9532	78.7749	1117	0.9359	88.9137	2221	0.9646	175.117	2556	0.9332	204.366	K14493|1|0.0|729|vvi:100245285|gibberellin receptor GID1 [EC:3.-.-.-]	-	GO:0004871//signal transducer activity;GO:0003824//catalytic activity;GO:0019840//isoprenoid binding	-	gi|298205013|emb|CBI34320.3|/0/unnamed protein product [Vitis vinifera]
GSVIVT01035981001	1157	1896	0.9533	187.127	2058	0.9542	202.601	1714	0.9421	189.844	1565	0.9611	160.348	1578	0.9542	173.877	1070	0.9533	110.202	1700	0.9542	173.427	1887	0.9646	195.213	K00432|1|3e-130|462|vvi:100245697|glutathione peroxidase [EC:1.11.1.9]	GO:0009526//plastid envelope;GO:0009532//plastid stroma;GO:0009534//chloroplast thylakoid	GO:0004601//peroxidase activity	GO:0006950//response to stress;GO:0008152//metabolic process	gi|225430510|ref|XP_002285564.1|/4.38612e-129/PREDICTED: phospholipid hydroperoxide glutathione peroxidase 1, chloroplastic [Vitis vinifera]
GSVIVT01028130001	2801	1894	0.4077	77.2144	2133	0.447	86.7378	1399	0.5245	64.0064	2025	0.5102	85.7025	1467	0.5284	66.7706	1311	0.5366	55.7734	934	0.4848	39.3582	1033	0.4627	44.1425	K01358|1|1e-157|555|vvi:100246849|ATP-dependent Clp protease, protease subunit [EC:3.4.21.92]	GO:0009526//plastid envelope;GO:0009368//endopeptidase Clp complex;GO:0031976;GO:0009532//plastid stroma	GO:0004175//endopeptidase activity	GO:0019538//protein metabolic process	gi|225437581|ref|XP_002277104.1|/1.49543e-156/PREDICTED: ATP-dependent Clp protease proteolytic subunit 5, chloroplastic isoform 1 [Vitis vinifera]
GSVIVT01015417001	1453	1891	0.9566	148.613	993	0.9649	77.842	2740	0.947	241.659	1523	0.9573	124.256	2801	0.9277	245.762	3106	0.9608	254.726	2535	0.9862	205.927	1406	0.9911	115.822	-	GO:0005618//cell wall	GO:0005198//structural molecule activity;GO:0005488//binding	-	gi|359484368|ref|XP_002281292.2|/3.36921e-39/PREDICTED: uncharacterized protein LOC100259389 [Vitis vinifera]
GSVIVT01008738001	810	1885	0.5877	265.741	1490	0.784	209.523	2146	0.6889	339.518	1624	0.7642	237.675	2236	0.7679	351.929	1271	0.9457	186.981	2282	0.8099	332.531	1789	0.9556	264.36	-	-	-	-	gi|302141711|emb|CBI18914.3|/3.08366e-151/unnamed protein product [Vitis vinifera]
GSVIVT01011744001	2327	1883	0.9854	92.4029	1869	0.9845	91.4836	1356	0.9759	74.6761	1454	0.9893	74.0713	1453	0.9888	79.6044	1199	0.9983	61.3988	2033	0.9914	103.12	2038	0.982	104.828	-	GO:0031224//intrinsic to membrane	GO:0015291//secondary active transmembrane transporter activity	GO:0015698//inorganic anion transport	gi|225424240|ref|XP_002280766.1|/0/PREDICTED: probable sulfate transporter 3.3-like [Vitis vinifera]
GSVIVT01015906001	1649	1880	0.9703	130.187	1803	0.9939	124.539	1413	0.9666	109.81	1767	0.9733	127.027	1461	0.9703	112.953	911	0.9588	65.8317	857	0.9927	61.3425	783	0.9618	56.8344	K00228|1|0.0|798|vvi:100243271|coproporphyrinogen III oxidase [EC:1.3.3.3]	GO:0009532//plastid stroma;GO:0005576//extracellular region	GO:0042802//identical protein binding;GO:0016634	GO:0006779//porphyrin-containing compound biosynthetic process	gi|225464720|ref|XP_002263190.1|/0/PREDICTED: coproporphyrinogen-III oxidase, chloroplastic-like [Vitis vinifera]
GSVIVT01032078001	1759	1879	0.3286	121.981	1364	0.3331	88.324	1313	0.3439	95.6572	1095	0.3155	73.7955	1359	0.3434	98.4967	1375	0.3223	93.1481	1075	0.3258	72.1347	781	0.315	53.1441	K05863|1|3e-57|221|vvi:100260298|solute carrier family 25 (mitochondrial adenine nucleotide translocator), member 4/5/6/31	GO:0019866//organelle inner membrane;GO:0043231//intracellular membrane-bounded organelle;GO:0031224//intrinsic to membrane;GO:0044444//cytoplasmic part	-	GO:0006810//transport	gi|359487368|ref|XP_003633579.1|/1.00194e-118/PREDICTED: LOW QUALITY PROTEIN: peroxisomal membrane protein 11A-like [Vitis vinifera]
GSVIVT01019766001	1119	1879	0.9035	191.747	1569	0.8919	159.707	902	0.8195	103.299	718	0.8391	76.0635	929	0.8293	105.841	1132	0.8963	120.546	1562	0.8767	164.76	1295	0.8999	138.519	K00432|1|1e-93|341|vvi:100259774|glutathione peroxidase [EC:1.11.1.9]	GO:0016020//membrane;GO:0009536//plastid	GO:0004601//peroxidase activity	GO:0006970//response to osmotic stress;GO:0008152//metabolic process;GO:0010038//response to metal ion	gi|225426403|ref|XP_002272606.1|/1.85027e-92/PREDICTED: probable phospholipid hydroperoxide glutathione peroxidase 6, mitochondrial isoform 1 [Vitis vinifera]
GSVIVT01000919001	1183	1878	0.9924	181.277	2201	0.9865	211.917	1059	0.9738	114.718	1424	0.9839	142.694	952	0.9628	102.594	700	0.9822	70.51	822	0.9839	82.0141	867	0.9839	87.7212	K03768|1|1e-111|401|vvi:100248997|peptidyl-prolyl cis-trans isomerase B (cyclophilin B) [EC:5.2.1.8]	GO:0043231//intracellular membrane-bounded organelle	GO:0016859//cis-trans isomerase activity	GO:0044267//cellular protein metabolic process	gi|359473789|ref|XP_002265030.2|/1.41228e-114/PREDICTED: peptidyl-prolyl cis-trans isomerase CYP20-2, chloroplastic-like [Vitis vinifera]
GSVIVT01014315001	2047	1877	0.9228	104.708	1441	0.9082	80.1819	1739	0.9086	108.868	1399	0.8867	81.018	1632	0.9155	101.641	1322	0.892	76.9575	1701	0.894	98.0817	1330	0.8754	77.7685	K16054|1|0.0|1039|vvi:100257258|methylthioribulose 1-phosphate dehydratase / enolase-phosphatase E1 [EC:4.2.1.109 3.1.3.77]	GO:0009532//plastid stroma	GO:0043169//cation binding;GO:0016791//phosphatase activity;GO:0016836//hydro-lyase activity	GO:0043102;GO:0071265	gi|225461486|ref|XP_002285049.1|/0/PREDICTED: probable bifunctional methylthioribulose-1-phosphate dehydratase/enolase-phosphatase E1 1-like [Vitis vinifera]
GSVIVT01031195001	1627	1877	0.9883	131.737	1646	0.9883	115.232	1493	0.9932	117.596	1197	0.9926	87.2144	1298	0.9865	101.708	1487	0.9926	108.908	2565	0.9939	186.081	2170	0.9877	159.64	K14497|1|6e-22|103|smo:SELMODRAFT_113714|protein phosphatase 2C [EC:3.1.3.16];K01090|2|1e-21|102|sbi:SORBI_01g038410|protein phosphatase [EC:3.1.3.16]	GO:0016020//membrane	GO:0004721//phosphoprotein phosphatase activity	-	gi|225450661|ref|XP_002282985.1|/0/PREDICTED: probable protein phosphatase 2C 5 [Vitis vinifera]
GSVIVT01027437001	2185	1870	0.9446	97.7286	2275	0.9542	118.593	55	0.6142	3.22574	60	0.6224	3.25523	463	0.9314	27.0145	488	0.9181	26.6137	2540	0.9565	137.209	2942	0.9551	161.162	K13679|1|0.0|1162|vvi:100243677|granule-bound starch synthase [EC:2.4.1.242]	GO:0009536//plastid	GO:0046527//glucosyltransferase activity	GO:0005977//glycogen metabolic process	gi|225466653|ref|XP_002273608.1|/0/PREDICTED: granule-bound starch synthase 1, chloroplastic/amyloplastic [Vitis vinifera]
GSVIVT01036775001	1450	1866	0.9021	146.952	2261	0.9448	177.608	1210	0.9359	106.939	2422	0.9414	198.01	948	0.9434	83.3505	1975	0.949	162.307	1244	0.9483	101.264	1444	0.9441	119.198	K00927|1|0.0|747|vvi:100244419|phosphoglycerate kinase [EC:2.7.2.3]	GO:0044424//intracellular part	GO:0016301//kinase activity;GO:0032559	GO:0006796//phosphate-containing compound metabolic process;GO:0006007//glucose catabolic process	gi|225464999|ref|XP_002263950.1|/0/PREDICTED: phosphoglycerate kinase, cytosolic [Vitis vinifera]
GSVIVT01015564001	1056	1862	0.9119	201.348	1765	0.8741	190.376	1461	0.9498	177.298	1241	0.9223	139.312	1765	0.9574	213.083	640	0.8646	72.2193	1007	0.946	112.556	774	0.8722	87.7298	-	GO:0044436;GO:0009534//chloroplast thylakoid;GO:0009532//plastid stroma	-	-	gi|225445561|ref|XP_002285317.1|/1.16722e-93/PREDICTED: thylakoid lumenal 16.5 kDa protein, chloroplastic isoform 1 [Vitis vinifera]
GSVIVT01008063001	872	1859	0.9232	243.441	2768	0.9885	361.56	1206	0.953	177.235	2004	0.9817	272.435	1557	0.9759	227.636	1852	0.9794	253.082	1797	0.9851	243.239	2465	0.9817	338.353	-	GO:0009534//chloroplast thylakoid	-	-	gi|225456666|ref|XP_002271953.1|/5.01463e-65/PREDICTED: uncharacterized protein LOC100250168 [Vitis vinifera]
GSVIVT01033645001	4342	1858	0.9353	48.8638	1830	0.9581	48.0056	2717	0.9627	80.1897	3349	0.9608	91.4339	2306	0.956	67.7076	2573	0.9629	70.6134	996	0.9433	27.0752	1038	0.9484	28.6139	K05658|1|0.0|1823|vvi:100262262|ATP-binding cassette, subfamily B (MDR/TAP), member 1	GO:0016020//membrane	GO:0005515//protein binding;GO:0015562//efflux transmembrane transporter activity;GO:0042626//ATPase activity, coupled to transmembrane movement of substances	GO:0009630//gravitropism;GO:0043479;GO:0009639//response to red or far red light;GO:0051707//response to other organism;GO:0009734//auxin mediated signaling pathway;GO:0032535//regulation of cellular component size;GO:0048437//floral organ development;GO:0060918//auxin transport	gi|225441205|ref|XP_002266505.1|/0/PREDICTED: ABC transporter B family member 1-like [Vitis vinifera]
GSVIVT01017110001	2967	1857	0.9673	71.4704	2078	0.9825	79.7735	1691	0.9532	73.0373	3138	0.97	125.377	1571	0.9461	67.5036	2072	0.9663	83.2165	2246	0.9838	89.3498	2571	0.9882	103.718	K09489|1|0.0|1141|gmx:100778196|heat shock 70kDa protein 4	GO:0043231//intracellular membrane-bounded organelle;GO:0016020//membrane;GO:0030312//external encapsulating structure	GO:0016491//oxidoreductase activity;GO:0032559	GO:0006950//response to stress;GO:0010038//response to metal ion	gi|297743290|emb|CBI36157.3|/0/unnamed protein product [Vitis vinifera]
GSVIVT01000149001	1646	1856	0.9982	128.76	1383	0.955	95.7024	1290	0.9611	100.433	1160	0.9168	83.543	1117	0.935	86.515	1398	0.949	101.208	1942	0.9599	139.258	1261	0.9502	91.6971	K03097|1|0.0|720|vvi:100259500|casein kinase II subunit alpha [EC:2.7.11.1]	-	GO:0004672//protein kinase activity;GO:0032559	GO:0006464//cellular protein modification process	gi|225438950|ref|XP_002284196.1|/0/PREDICTED: casein kinase II subunit alpha-2 isoform 1 [Vitis vinifera]
GSVIVT01033299001	1604	1850	0.7051	131.704	3063	0.7007	217.507	1749	0.7257	139.735	4699	0.7706	347.282	1443	0.73	114.691	3327	0.7319	247.164	1305	0.7132	96.0301	2177	0.7151	162.452	K02981|1|7e-132|469|vvi:100260573|small subunit ribosomal protein S2e	GO:0030529//ribonucleoprotein complex	GO:0003676//nucleic acid binding;GO:0005198//structural molecule activity	GO:0010467//gene expression	gi|225441799|ref|XP_002283793.1|/9.46544e-131/PREDICTED: 40S ribosomal protein S2-4 [Vitis vinifera]
GSVIVT01014210001	1433	1850	0.8967	147.42	1927	0.8416	153.167	2037	0.8772	182.164	1941	0.9393	160.569	1756	0.8995	156.223	1747	0.9602	145.273	1655	0.9135	136.318	1682	0.8967	140.491	K06630|1|1e-131|468|vvi:100250345|tyrosine 3-monooxygenase/tryptophan 5-monooxygenase activation protein	-	GO:0005515//protein binding	-	gi|302142902|emb|CBI20197.3|/4.45107e-161/unnamed protein product [Vitis vinifera]
GSVIVT01030166001	1739	1848	0.9339	121.348	1404	0.9344	91.9598	418	0.916	30.8032	427	0.9339	29.1078	459	0.9264	33.6497	463	0.9776	31.7262	1913	0.9632	129.842	1375	0.962	94.6397	K08818|1|6e-08|57.8|aly:ARALYDRAFT_919626|cell division cycle 2-like [EC:2.7.11.22];K02202|2|3e-07|55.5|gmx:100813673|cyclin-dependent kinase 7 [EC:2.7.11.22 2.7.11.23];K08286|3|3e-07|55.5|cme:CML232C|protein-serine/threonine kinase [EC:2.7.11.-];K04368|4|4e-07|55.1|aly:ARALYDRAFT_491777|mitogen-activated protein kinase kinase 1 [EC:2.7.12.2]	GO:0009536//plastid	GO:0004672//protein kinase activity;GO:0032559	GO:0006464//cellular protein modification process;GO:0042548//regulation of photosynthesis, light reaction	gi|225439719|ref|XP_002273138.1|/0/PREDICTED: serine/threonine-protein kinase STN8, chloroplastic [Vitis vinifera]
GSVIVT01035504001	1786	1843	0.9787	117.835	2550	0.9602	162.626	1310	0.9474	93.9958	2339	0.9843	155.25	1916	0.9798	136.767	3469	0.991	231.452	2355	0.9843	155.636	3189	0.991	213.719	K15397|1|0.0|939|vvi:100252499|3-ketoacyl-CoA synthase [EC:2.3.1.-]	GO:0043231//intracellular membrane-bounded organelle	GO:0016747//transferase activity, transferring acyl groups other than amino-acyl groups	GO:0009314//response to radiation;GO:0008544//epidermis development;GO:0006950//response to stress;GO:0006631//fatty acid metabolic process	gi|225429736|ref|XP_002282234.1|/0/PREDICTED: 3-ketoacyl-CoA synthase 10 isoform 1 [Vitis vinifera]
GSVIVT01009070001	2008	1843	0.996	104.808	2166	0.9686	122.864	1065	0.9826	67.968	1307	0.9866	77.1603	1263	0.9831	80.1877	1604	0.9925	95.1871	1410	0.9841	82.8813	1470	0.9776	87.6241	K01626|1|0.0|1023|vvi:100233115|3-deoxy-7-phosphoheptulonate synthase [EC:2.5.1.54]	GO:0009536//plastid	GO:0016765//transferase activity, transferring alkyl or aryl (other than methyl) groups	GO:0008652//cellular amino acid biosynthetic process	gi|225459235|ref|XP_002285754.1|/0/PREDICTED: phospho-2-dehydro-3-deoxyheptonate aldolase 2, chloroplastic [Vitis vinifera]
GSVIVT01011346001	1475	1842	0.9566	142.603	1615	0.8881	124.713	866	0.9098	75.2392	1282	0.9037	103.033	812	0.9139	70.183	1216	0.9119	98.2378	1101	0.9071	88.1042	986	0.8644	80.012	K15040|1|1e-149|528|vvi:100264665|voltage-dependent anion channel protein 2	GO:0016021//integral to membrane;GO:0031966//mitochondrial membrane	GO:0005244//voltage-gated ion channel activity;GO:0022829//wide pore channel activity	GO:0043269//regulation of ion transport	gi|225452700|ref|XP_002282471.1|/1.54493e-148/PREDICTED: mitochondrial outer membrane protein porin of 34 kDa [Vitis vinifera]
GSVIVT01018297001	1259	1828	0.8594	165.799	3274	0.7697	296.199	1031	0.6863	104.943	2821	0.7292	265.619	1059	0.7458	107.235	3122	0.7474	295.491	1689	0.8022	158.345	2756	0.7959	262.013	K00940|1|3e-73|273|vvi:100258184|nucleoside-diphosphate kinase [EC:2.7.4.6]	GO:0009536//plastid;GO:0042579//microbody;GO:0031090//organelle membrane;GO:0005576//extracellular region	GO:0043169//cation binding;GO:0016776//phosphotransferase activity, phosphate group as acceptor;GO:0032559	GO:0009209;GO:0010038//response to metal ion;GO:0006796//phosphate-containing compound metabolic process;GO:0009206;GO:0006970//response to osmotic stress;GO:0009132//nucleoside diphosphate metabolic process	gi|225453350|ref|XP_002271352.1|/4.27117e-72/PREDICTED: nucleoside diphosphate kinase B isoform 2 [Vitis vinifera]
GSVIVT01016807001	2340	1828	0.9885	89.2056	1743	0.9902	84.8422	2089	0.9893	114.404	2202	0.988	111.554	1845	0.9825	100.519	2002	0.9893	101.95	1838	0.9842	92.711	1653	0.9876	84.5526	K02218|1|0.0|877|vvi:100244694|casein kinase 1 [EC:2.7.11.1]	-	GO:0004672//protein kinase activity;GO:0032559	GO:0006464//cellular protein modification process	gi|359482807|ref|XP_002277513.2|/0/PREDICTED: casein kinase I isoform delta-like [Vitis vinifera]
GSVIVT01025525001	1023	1826	0.9609	203.825	1825	0.9912	203.197	2124	0.9335	266.071	2564	0.9785	297.115	2305	0.9365	287.252	3319	0.9785	386.606	2035	0.9404	234.796	1825	0.9482	213.529	K05765|1|4e-65|246|vvi:100263646|cofilin	GO:0044464//cell part	GO:0008092//cytoskeletal protein binding	-	gi|297741474|emb|CBI32606.3|/1.08725e-80/unnamed protein product [Vitis vinifera]
GSVIVT01024970001	568	1825	0.9771	366.899	1915	0.9947	384.017	649	0.9718	146.425	1573	0.9824	328.293	577	0.9754	129.508	957	0.9824	200.771	202	0.9754	41.9763	190	0.9754	40.0383	-	-	-	-	gi|359478953|ref|XP_003632193.1|/2.94581e-06/PREDICTED: metallothionein-like protein type 2-like isoform 5 [Vitis vinifera]
GSVIVT01032779001	516	1825	0.9981	403.873	1339	0.9981	295.571	767	0.9981	190.487	532	0.9981	122.22	654	0.9981	161.583	479	0.9942	110.617	1590	0.9981	363.705	1175	0.9981	272.558	K01955|1|8e-31|130|vvi:100262205|carbamoyl-phosphate synthase large subunit [EC:6.3.5.5];K13944|2|7e-30|127|vvi:100261792|LOB domain-containing protein 16	-	-	-	gi|225448503|ref|XP_002272821.1|/2.73524e-95/PREDICTED: LOB domain-containing protein 21 [Vitis vinifera]
GSVIVT01021046001	1642	1822	0.9245	126.709	1843	0.9476	127.845	955	0.9354	74.533	1446	0.9507	104.394	1186	0.9342	92.083	1615	0.9446	117.202	1337	0.9281	96.108	1338	0.9476	97.5333	K00600|1|0.0|801|vvi:100248779|glycine hydroxymethyltransferase [EC:2.1.2.1]	-	GO:0016742//hydroxymethyl-, formyl- and related transferase activity;GO:0048037//cofactor binding	GO:0006730//one-carbon metabolic process;GO:0009069//serine family amino acid metabolic process	gi|225433510|ref|XP_002266276.1|/0/PREDICTED: serine hydroxymethyltransferase 1 [Vitis vinifera]
GSVIVT01025562001	2183	1818	0.945	95.0981	1610	0.9643	84.0045	1526	0.9423	89.5817	1424	0.9501	77.3282	1304	0.9867	76.1538	1046	0.9253	57.0972	1810	0.9624	97.8647	1520	0.94	83.3413	K13424|1|6e-68|257|zma:100279301|WRKY transcription factor 33	-	-	GO:0001708//cell fate specification;GO:0003006//developmental process involved in reproduction;GO:0010467//gene expression	gi|297741501|emb|CBI32633.3|/0/unnamed protein product [Vitis vinifera]
GSVIVT01036237001	1845	1815	0.9068	112.334	1271	0.9371	78.4657	1720	0.9073	119.468	1181	0.9371	75.8814	1433	0.903	99.0188	1299	0.9436	83.8977	1662	0.9051	106.325	1026	0.9388	66.5612	K13162|1|1e-151|535|pop:POPTR_729865|poly(rC)-binding protein 2/3/4	GO:0043231//intracellular membrane-bounded organelle	GO:0003676//nucleic acid binding	GO:0009908//flower development	gi|296087899|emb|CBI35182.3|/0/unnamed protein product [Vitis vinifera]
GSVIVT01028261001	1390	1811	0.8791	148.777	1614	0.9489	132.257	1533	0.8532	141.334	867	0.9122	73.9411	1534	0.8345	140.695	1063	0.8971	91.1288	500	0.8129	42.4577	442	0.8741	38.0608	-	-	-	-	gi|297744096|emb|CBI37066.3|/9.61263e-36/unnamed protein product [Vitis vinifera]
GSVIVT01022191001	733	1811	0.9113	282.128	1315	0.9113	204.339	1764	0.9018	308.399	2069	0.9209	334.61	1416	0.8963	246.279	1612	0.9195	262.059	1621	0.9113	261.024	1101	0.9086	179.785	K02908|1|3e-60|229|vvi:100256025|large subunit ribosomal protein L30e	GO:0030529//ribonucleoprotein complex	GO:0005198//structural molecule activity	GO:0010467//gene expression	gi|225438619|ref|XP_002281037.1|/3.98726e-59/PREDICTED: 60S ribosomal protein L30 [Vitis vinifera]
GSVIVT01016655001	1610	1810	0.9776	128.376	2012	0.9491	142.342	1153	0.9807	91.7745	1890	0.9845	139.161	1089	0.9609	86.2323	2035	0.9839	150.618	1304	0.9615	95.5989	1449	0.995	107.724	K03061|1|0.0|855|vvi:100233125|26S proteasome regulatory subunit T1	GO:0005838//proteasome regulatory particle;GO:0043231//intracellular membrane-bounded organelle;GO:0016020//membrane	GO:0017111//nucleoside-triphosphatase activity;GO:0032559	GO:0019941//modification-dependent protein catabolic process	gi|225441955|ref|XP_002263826.1|/0/PREDICTED: 26S protease regulatory subunit 7 [Vitis vinifera]
GSVIVT01033851001	1409	1809	0.9517	146.609	2079	0.978	168.064	1465	0.9496	133.243	1766	0.9794	148.58	1518	0.9595	137.35	1201	0.9262	101.571	1281	0.9645	107.31	1175	0.9553	99.8153	-	GO:0009534//chloroplast thylakoid	GO:0015036//disulfide oxidoreductase activity	GO:0019725//cellular homeostasis	gi|225440874|ref|XP_002282520.1|/3.24048e-164/PREDICTED: uncharacterized protein LOC100261348 [Vitis vinifera]
GSVIVT01031955001	3295	1808	0.9715	62.6577	1743	0.9821	60.2521	1530	0.9748	59.5052	2124	0.9778	76.4154	1432	0.9693	55.4058	1886	0.9775	68.2061	1292	0.9712	46.2816	1306	0.9845	47.4414	K12392|1|4e-17|89.4|gmx:100784577|AP-1 complex subunit beta-1	GO:0030120//vesicle coat	-	GO:0015031//protein transport	gi|359475304|ref|XP_003631645.1|/0/PREDICTED: coatomer subunit gamma-2-like [Vitis vinifera]
GSVIVT01024516001	1087	1808	0.9761	189.933	2154	0.9374	225.708	980	0.9522	115.535	1654	0.9825	180.38	1101	0.9485	129.13	2213	0.9614	242.599	1683	0.9319	182.749	1885	0.989	207.564	-	-	GO:0046914//transition metal ion binding	GO:0006970//response to osmotic stress	gi|297745725|emb|CBI15781.3|/7.34187e-131/unnamed protein product [Vitis vinifera]
GSVIVT01011834001	2553	1804	0.962	80.6896	1480	0.9706	66.03	2588	0.9589	129.907	1787	0.9702	82.9766	2157	0.9616	107.713	2245	0.9553	104.786	1956	0.9663	90.4314	1640	0.9702	76.8888	-	-	-	-	gi|225424089|ref|XP_002283405.1|/0/PREDICTED: uncharacterized protein LOC100250808 [Vitis vinifera]
GSVIVT01018119001	4433	1804	0.9479	46.4698	1923	0.9641	49.4097	907	0.9129	26.2197	828	0.9265	22.1419	1076	0.9219	30.9444	1537	0.9488	41.3155	1907	0.8768	50.7755	2116	0.9529	57.1331	-	GO:0043231//intracellular membrane-bounded organelle	GO:0003676//nucleic acid binding	GO:0006351//transcription, DNA-dependent;GO:0006464//cellular protein modification process	gi|297737170|emb|CBI26371.3|/0/unnamed protein product [Vitis vinifera]
GSVIVT01019397001	5093	1801	0.9831	40.3805	2079	0.9921	46.4955	1976	0.9758	49.7201	2483	0.9918	57.7943	1996	0.9821	49.9637	1904	0.9957	44.5482	1866	0.978	43.2453	2191	0.9957	51.4919	-	-	-	-	gi|297742222|emb|CBI34371.3|/0/unnamed protein product [Vitis vinifera]
GSVIVT01012909001	1541	1801	0.9468	133.457	1623	0.9877	119.963	1006	0.9442	83.6592	732	0.9338	56.3106	1071	0.9617	88.6043	972	0.9701	75.1624	1856	0.9351	142.16	1534	0.9883	119.15	-	GO:0009536//plastid	-	GO:0009411//response to UV	gi|297742778|emb|CBI35458.3|/0/unnamed protein product [Vitis vinifera]
GSVIVT01032792001	6002	1793	0.9738	34.1127	1568	0.9812	29.7564	2162	0.9717	46.1613	2607	0.995	51.4905	2098	0.9798	44.5633	2177	0.9823	43.2215	1308	0.9557	25.7225	1362	0.986	27.1613	K04646|1|0.0|3138|vvi:100256972|clathrin heavy chain	GO:0012510//trans-Golgi network transport vesicle membrane;GO:0005905//coated pit	-	GO:0015031//protein transport	gi|225448483|ref|XP_002269905.1|/0/PREDICTED: clathrin heavy chain 1 [Vitis vinifera]
GSVIVT01029411001	1408	1787	0.8814	144.928	1726	0.8771	139.627	556	0.843	50.6047	655	0.8402	55.1468	512	0.8814	46.3591	194	0.8175	16.4186	1322	0.8956	110.823	1252	0.8487	106.432	-	GO:0044464//cell part	-	-	gi|29421118|dbj|BAC66694.1|/1.52282e-121/expansin [Vitis labrusca x Vitis vinifera]
GSVIVT01037850001	1690	1786	0.9136	120.678	1855	0.9349	125.022	1313	0.9024	99.5627	1474	0.9065	103.393	1407	0.9107	106.139	1446	0.9391	101.957	1477	0.9136	103.156	1525	0.9385	108.007	K01358|1|5e-37|154|ota:Ot09g02540|ATP-dependent Clp protease, protease subunit [EC:3.4.21.92]	GO:0009368//endopeptidase Clp complex;GO:0031976;GO:0009532//plastid stroma	GO:0004175//endopeptidase activity	GO:0019538//protein metabolic process	gi|225428973|ref|XP_002264383.1|/0/PREDICTED: ATP-dependent Clp protease proteolytic subunit-related protein 1, chloroplastic [Vitis vinifera]
GSVIVT01028703001	4428	1785	0.9426	46.0323	1553	0.9492	39.9479	1999	0.9749	57.8527	1729	0.9693	46.2881	1786	0.9749	51.4212	1570	0.9682	42.2502	1838	0.9679	48.9936	1714	0.9557	46.3312	K08955|1|8e-150|530|bdi:100842853|ATP-dependent metalloprotease [EC:3.4.24.-]	GO:0009536//plastid	GO:0004175//endopeptidase activity;GO:0042623//ATPase activity, coupled;GO:0032559	GO:0009642//response to light intensity;GO:0006950//response to stress;GO:0044257//cellular protein catabolic process	gi|302143674|emb|CBI22535.3|/0/unnamed protein product [Vitis vinifera]
GSVIVT01025362001	6306	1783	0.984	32.2871	1457	0.9938	26.317	1451	0.9872	29.4871	2458	0.9997	46.2072	1257	0.9738	25.4126	1003	0.987	18.9533	635	0.8934	11.8856	557	0.9342	10.5723	K11000|1|0.0|3798|vvi:100265625|callose synthase [EC:2.4.1.-]	GO:0043234//protein complex;GO:0044444//cytoplasmic part;GO:0016020//membrane	GO:0035251//UDP-glucosyltransferase activity	GO:0006074//(1->3)-beta-D-glucan metabolic process	gi|359478773|ref|XP_002283298.2|/0/PREDICTED: callose synthase 3-like [Vitis vinifera]
GSVIVT01000721001	1192	1782	0.9497	170.712	2010	0.9597	192.066	476	0.9446	51.174	764	0.9287	75.9799	1227	0.9597	131.231	3337	0.9681	333.593	1943	0.9622	192.397	2301	0.9639	231.052	K14484|1|2e-77|288|aly:ARALYDRAFT_319024|auxin-responsive protein IAA	GO:0043231//intracellular membrane-bounded organelle	GO:0005515//protein binding	GO:0009755//hormone-mediated signaling pathway	gi|225437215|ref|XP_002281771.1|/3.88577e-128/PREDICTED: auxin-induced protein AUX28-like isoform 1 [Vitis vinifera]
GSVIVT01021210001	1321	1780	0.9841	153.868	2573	0.9485	221.854	1283	0.95	124.464	1842	0.9516	165.298	1441	0.9743	139.069	2945	0.972	265.656	1792	0.9773	160.117	2205	0.947	199.791	K06630|1|8e-128|455|rcu:RCOM_0341430|tyrosine 3-monooxygenase/tryptophan 5-monooxygenase activation protein	-	GO:0005515//protein binding	-	gi|297740500|emb|CBI30682.3|/3.99433e-161/unnamed protein product [Vitis vinifera]
GSVIVT01032735001	2636	1777	0.9951	76.9792	2042	0.992	88.235	169	0.8706	8.21599	160	0.9184	7.19542	267	0.9586	12.9132	411	0.9841	18.5795	1419	0.992	63.5387	1425	0.9973	64.7053	K07562|1|1e-39|163|sbi:SORBI_03g046345|nonsense-mediated mRNA decay protein 3;K14945|2|3e-19|95.9|rcu:RCOM_0126290|protein quaking	GO:0009534//chloroplast thylakoid	-	-	gi|225448586|ref|XP_002278231.1|/0/PREDICTED: uncharacterized protein LOC100253544 [Vitis vinifera]
GSVIVT01009913001	1273	1774	0.9568	159.132	1473	0.9599	131.797	2802	0.956	282.071	2628	0.9474	244.725	1973	0.9568	197.591	2354	0.9607	220.351	1667	0.9537	154.564	1352	0.8924	127.121	K07375|1|2e-144|303|vvi:100259087|tubulin beta	GO:0032991//macromolecular complex;GO:0015630//microtubule cytoskeleton	GO:0017111//nucleoside-triphosphatase activity;GO:0032561//guanyl ribonucleotide binding	GO:0043623//cellular protein complex assembly;GO:0009207;GO:0007017//microtubule-based process	gi|225457963|ref|XP_002275306.1|/2.68639e-143/PREDICTED: tubulin beta-1 chain [Vitis vinifera]
GSVIVT01015339001	1686	1771	0.9751	119.948	2007	0.9911	135.588	1260	0.9733	95.7705	1664	0.9852	116.998	1443	0.9466	109.113	1276	0.9781	90.1842	1312	0.9739	91.8497	1414	0.9846	100.383	K01759|1|0.0|677|vvi:100252461|lactoylglutathione lyase [EC:4.4.1.5]	GO:0009526//plastid envelope;GO:0009532//plastid stroma;GO:0044436	GO:0043169//cation binding;GO:0016846//carbon-sulfur lyase activity	GO:0006950//response to stress;GO:0044238//primary metabolic process	gi|359484559|ref|XP_003633121.1|/0/PREDICTED: probable lactoylglutathione lyase, chloroplast-like isoform 2 [Vitis vinifera]
GSVIVT01024904001	3096	1769	0.2458	65.2467	1200	0.2028	44.148	1718	0.2464	71.1117	975	0.2232	37.3324	2487	0.302	102.41	666	0.218	25.6337	1720	0.3127	65.5736	1127	0.2574	43.5706	K14509|1|0.0|983|vvi:100267285|ethylene receptor [EC:2.7.13.-]	-	-	GO:0009987//cellular process	gi|297746026|emb|CBI16082.3|/0/unnamed protein product [Vitis vinifera]
GSVIVT01010910001	777	1767	0.897	259.685	2381	0.8867	349.035	1179	0.8327	194.452	3052	0.9395	465.635	950	0.843	155.873	2195	0.8983	336.628	1409	0.8623	214.038	1918	0.9421	295.459	-	GO:0005840//ribosome;GO:0043231//intracellular membrane-bounded organelle	GO:0005198//structural molecule activity	GO:0006412//translation	gi|225446287|ref|XP_002269613.1|/1.87136e-33/PREDICTED: 60S acidic ribosomal protein P3-2 [Vitis vinifera]
GSVIVT01033395001	2954	1764	0.9614	68.1898	1723	0.9469	66.4363	1237	0.976	53.6634	1135	0.976	45.5478	1095	0.976	47.2576	1125	0.9763	45.3815	2348	0.9672	93.8186	2172	0.9716	88.0075	-	GO:0044424//intracellular part	GO:0005488//binding	-	gi|297739755|emb|CBI29937.3|/0/unnamed protein product [Vitis vinifera]
GSVIVT01030085001	1962	1762	0.9169	102.551	1941	0.9383	112.683	589	0.9185	38.4711	1217	0.973	73.5315	856	0.9006	55.6215	1610	0.9047	97.7832	1674	0.8777	100.707	1915	0.9266	116.826	K08065|1|5e-13|74.7|gmx:100813169|nuclear transcription Y subunit beta	-	-	-	gi|296085029|emb|CBI28444.3|/0/unnamed protein product [Vitis vinifera]
GSVIVT01019489001	978	1761	0.7863	205.614	1276	0.8313	148.608	1345	0.7086	176.239	1373	0.7209	166.423	1041	0.8558	135.7	1087	0.6912	132.443	1503	0.7873	181.393	962	0.8292	117.735	-	GO:0031224//intrinsic to membrane	-	-	gi|225426030|ref|XP_002273787.1|/9.07131e-13/PREDICTED: arabinogalactan peptide 20 isoform 2 [Vitis vinifera]
GSVIVT01015062001	2523	1760	0.9021	79.6576	1892	0.8803	85.415	892	0.8522	45.3071	1037	0.8692	48.724	806	0.8553	40.7273	1377	0.9053	65.036	1932	0.8688	90.3839	1978	0.9104	93.8381	K14085|1|0.0|978|vvi:100252622|aldehyde dehydrogenase family 7 member A1 [EC:1.2.1.31 1.2.1.8 1.2.1.3]	-	GO:0004030//aldehyde dehydrogenase [NAD(P)+] activity	GO:0044237//cellular metabolic process	gi|225444704|ref|XP_002278093.1|/0/PREDICTED: aldehyde dehydrogenase family 7 member A1 [Vitis vinifera]
GSVIVT01033741001	1849	1758	0.9827	108.571	1387	0.9957	85.4417	478	0.9627	33.1291	391	0.9097	25.0681	742	0.9757	51.1605	882	0.9567	56.8419	934	0.9713	59.6227	777	0.98	50.2984	-	GO:0043231//intracellular membrane-bounded organelle;GO:0031224//intrinsic to membrane	-	-	gi|225441056|ref|XP_002283988.1|/0/PREDICTED: uncharacterized protein LOC100240792 isoform 1 [Vitis vinifera]
GSVIVT01028241001	1951	1757	0.9774	102.836	2432	0.9979	141.983	1139	0.9513	74.8144	2414	0.9979	146.677	1375	0.9785	89.849	1204	0.9749	73.5371	818	0.9641	49.4877	1154	0.9969	70.7976	K00231|1|0.0|1043|vvi:100243415|oxygen-dependent protoporphyrinogen oxidase [EC:1.3.3.4]	GO:0009526//plastid envelope	GO:0016641//oxidoreductase activity, acting on the CH-NH2 group of donors, oxygen as acceptor;GO:0016634	GO:0008614//pyridoxine metabolic process;GO:0006779//porphyrin-containing compound biosynthetic process;GO:0006081//cellular aldehyde metabolic process	gi|225437762|ref|XP_002273793.1|/0/PREDICTED: protoporphyrinogen oxidase, chloroplastic [Vitis vinifera]
GSVIVT01016309001	5338	1757	0.9408	37.5859	1243	0.9054	26.523	1815	0.938	43.5729	1599	0.9176	35.5101	1716	0.9404	40.9833	1502	0.8904	33.5296	2384	0.9384	52.7144	1678	0.8803	37.6256	-	-	-	-	gi|296086046|emb|CBI31487.3|/0/unnamed protein product [Vitis vinifera]
GSVIVT01019527001	2582	1749	0.9675	77.3509	1402	0.9667	61.8475	1006	0.9659	49.9299	918	0.9659	42.1471	1305	0.9764	64.4351	1203	0.9682	55.5196	2201	0.9659	100.616	1893	0.9659	87.7535	K01897|1|0.0|1345|vvi:100265062|long-chain acyl-CoA synthetase [EC:6.2.1.3]	-	-	-	gi|225426350|ref|XP_002270385.1|/0/PREDICTED: long chain acyl-CoA synthetase 4 [Vitis vinifera]
GSVIVT01009147001	2419	1749	0.9305	82.563	1926	0.9669	90.6882	1547	0.9186	81.9545	1751	0.9202	85.8088	1422	0.9252	74.9431	1549	0.9508	76.305	1586	0.9388	77.3871	1677	0.9384	82.9788	K01810|1|0.0|959|vvi:100262681|glucose-6-phosphate isomerase [EC:5.3.1.9]	GO:0009532//plastid stroma;GO:0009526//plastid envelope	GO:0003676//nucleic acid binding;GO:0016861//intramolecular oxidoreductase activity, interconverting aldoses and ketoses;GO:0032559	GO:0006007//glucose catabolic process;GO:0006073//cellular glucan metabolic process;GO:0009908//flower development;GO:0002376//immune system process	gi|225459126|ref|XP_002285696.1|/0/PREDICTED: glucose-6-phosphate isomerase isoform 1 [Vitis vinifera]
GSVIVT01027917001	1309	1749	0.9672	152.574	1733	0.9817	150.796	1274	0.9878	124.724	1026	0.9771	92.9158	1474	0.9763	143.557	949	0.9794	86.3901	1560	0.9786	140.665	1550	0.9756	141.73	K11294|1|2e-37|155|smo:SELMODRAFT_15428|nucleolin;K13195|5|7e-18|90.1|pop:POPTR_712972|cold-inducible RNA-binding protein	-	GO:0005488//binding	-	gi|296083731|emb|CBI23720.3|/1.90862e-131/unnamed protein product [Vitis vinifera]
GSVIVT01007750001	4779	1748	0.5106	41.7673	1213	0.4373	28.9104	1698	0.6744	45.5323	1150	0.5359	28.5261	1566	0.6104	41.7756	1100	0.4911	27.4279	1881	0.571	46.4572	1275	0.4618	31.9333	K13343|1|0.0|843|vvi:100253619|peroxin-14	GO:0016020//membrane;GO:0042579//microbody	-	GO:0006996//organelle organization	gi|225457032|ref|XP_002282743.1|/0/PREDICTED: peroxisomal membrane protein PEX14 [Vitis vinifera]
GSVIVT01032129001	1349	1747	0.954	147.881	1353	0.9526	114.239	1323	0.9318	125.68	812	0.9236	71.3552	1411	0.9466	133.347	643	0.934	56.7984	2098	0.9437	183.567	1461	0.9333	129.631	-	GO:0009536//plastid	GO:0004629//phospholipase C activity	GO:0010467//gene expression;GO:0007165//signal transduction;GO:0009657//plastid organization;GO:0044238//primary metabolic process;GO:0009416//response to light stimulus	gi|225450083|ref|XP_002278058.1|/0/PREDICTED: uncharacterized protein LOC100243060 [Vitis vinifera]
GSVIVT01026986001	2307	1745	0.9116	86.3733	1559	0.9502	76.9713	145	0.733	8.05451	134	0.7954	6.88556	275	0.7182	15.1968	672	0.6107	34.7103	1257	0.9233	64.3116	1093	0.945	56.7078	K08237|1|2e-31|135|pop:POPTR_731288|hydroquinone glucosyltransferase [EC:2.4.1.218];K12356|3|9e-28|124|aly:ARALYDRAFT_485420|coniferyl-alcohol glucosyltransferase [EC:2.4.1.111]	-	GO:0016757//transferase activity, transferring glycosyl groups	-	gi|297745347|emb|CBI40427.3|/0/unnamed protein product [Vitis vinifera]
GSVIVT01035648001	3268	1745	0.9743	60.974	1452	0.9905	50.6075	1526	0.9887	59.8399	1741	0.9908	63.1537	1465	0.9902	57.151	1724	0.9853	62.8626	1418	0.9862	51.2148	1301	0.9853	47.6503	-	GO:0031410//cytoplasmic vesicle;GO:0031090//organelle membrane;GO:0043231//intracellular membrane-bounded organelle	-	-	gi|225429981|ref|XP_002284012.1|/0/PREDICTED: uncharacterized protein KIAA0090 homolog [Vitis vinifera]
GSVIVT01019517001	1504	1740	0.9348	132.109	1978	0.9634	149.799	1853	0.9561	157.887	1659	0.9741	130.762	1709	0.9874	144.865	1846	0.9422	146.258	2049	0.9262	160.804	2407	0.9275	191.557	K14496|1|3e-87|320|pop:POPTR_830866|abscisic acid receptor PYR/PYL family	-	-	-	gi|297742323|emb|CBI34472.3|/4.38406e-98/unnamed protein product [Vitis vinifera]
GSVIVT01010256001	929	1740	0.9742	213.878	1588	0.9559	194.7	1995	0.9182	275.198	1473	0.9494	187.961	2071	0.9569	284.205	1382	0.9516	177.268	1797	0.9849	228.315	1553	0.944	200.09	-	GO:0031224//intrinsic to membrane	-	GO:0009628//response to abiotic stimulus	gi|226713183|sp|A7QBZ2.1|CSPLA_VITVI/7.14254e-105/RecName: Full=CASP-like protein VIT_01s0010g01870
GSVIVT01027911001	2316	1739	0.9469	85.7418	1111	0.9067	54.6394	1233	0.9547	68.2249	1264	0.9603	64.6979	1138	0.981	62.6429	1118	0.9836	57.5229	1286	0.9676	65.5396	877	0.9262	45.3243	K10599|1|0.0|1049|vvi:100249408|pre-mRNA-processing factor 19 [EC:6.3.2.19]	GO:0043234//protein complex	GO:0019787//small conjugating protein ligase activity	GO:0032446//protein modification by small protein conjugation	gi|225433255|ref|XP_002285452.1|/0/PREDICTED: U-box domain-containing protein 72 [Vitis vinifera]
GSVIVT01018352001	883	1739	0.8482	224.89	1202	0.9592	155.051	974	0.9524	141.357	1134	0.9943	152.242	942	0.9807	136.006	512	0.9094	69.095	641	0.8822	85.6838	435	0.9196	58.9656	-	GO:0009532//plastid stroma	GO:0005515//protein binding	GO:0044267//cellular protein metabolic process	gi|225453275|ref|XP_002267346.1|/7.11068e-59/PREDICTED: 20 kDa chaperonin, chloroplastic [Vitis vinifera]
GSVIVT01009587001	742	1739	0.9825	267.625	2410	0.9771	369.95	663	0.9852	114.506	1407	0.9919	224.787	986	0.9528	169.411	1360	0.9906	218.41	1255	0.9825	199.637	1789	0.9704	288.587	-	GO:0043234//protein complex;GO:0009534//chloroplast thylakoid	-	GO:0008152//metabolic process	gi|225458473|ref|XP_002284054.1|/2.53963e-45/PREDICTED: uncharacterized protein LOC100264352 isoform 1 [Vitis vinifera]
GSVIVT01032930001	1511	1734	0.9702	131.044	1709	0.9643	128.827	1306	0.955	110.764	1419	0.9702	111.327	1465	0.9616	123.606	2197	0.9914	173.262	1038	0.961	81.0838	937	0.9795	74.2242	K13692|1|5e-63|240|vvi:100252177|UDP-glucose:(indol-3-yl)acetate beta-D-glucosyltransferase [EC:2.4.1.121];K13030|2|8e-58|223|sbi:SORBI_01g001220|cyanohydrin beta-glucosyltransferase [EC:2.4.1.85];K13691|4|4e-53|207|pop:POPTR_810275|pathogen-inducible salicylic acid glucosyltransferase [EC:2.4.1.-]	-	GO:0035251//UDP-glucosyltransferase activity	-	gi|296082221|emb|CBI21226.3|/0/unnamed protein product [Vitis vinifera]
GSVIVT01021377001	1012	1733	0.8132	195.546	1748	0.83	196.739	1842	0.7589	233.253	2867	0.7866	335.837	1397	0.7796	175.988	1989	0.7678	234.202	1546	0.7708	180.314	1453	0.7787	171.852	K02912|1|5e-63|239|vvi:100243581|large subunit ribosomal protein L32e	GO:0030529//ribonucleoprotein complex	GO:0005198//structural molecule activity	GO:0010467//gene expression	gi|225463374|ref|XP_002272873.1|/6.53431e-62/PREDICTED: 60S ribosomal protein L32-1 [Vitis vinifera]
GSVIVT01007752001	1896	1733	0.9895	104.374	1550	0.9483	93.1159	798	0.9583	53.9365	824	0.9557	51.5194	1173	0.99	78.8729	871	0.961	54.7415	1574	0.9636	97.9868	1412	0.9399	89.1388	K00099|1|0.0|880|vvi:100248516|1-deoxy-D-xylulose-5-phosphate reductoisomerase [EC:1.1.1.267]	GO:0009532//plastid stroma	GO:0043169//cation binding;GO:0016616//oxidoreductase activity, acting on the CH-OH group of donors, NAD or NADP as acceptor	GO:0006090//pyruvate metabolic process;GO:0006721//terpenoid metabolic process;GO:0010038//response to metal ion	gi|225457034|ref|XP_002282761.1|/0/PREDICTED: 1-deoxy-D-xylulose 5-phosphate reductoisomerase, chloroplastic [Vitis vinifera]
GSVIVT01014171001	2226	1733	0.9483	88.9007	1688	0.9951	86.3729	1565	0.9614	90.0965	2289	0.9699	121.9	1379	0.9295	78.9782	2357	0.987	126.175	1138	0.934	60.3418	1034	0.9789	55.5988	K10956|1|0.0|920|vvi:100250458|protein transport protein SEC61 subunit alpha	GO:0044464//cell part	GO:0008320//protein transmembrane transporter activity	GO:0006810//transport	gi|225461724|ref|XP_002285514.1|/0/PREDICTED: protein transport protein Sec61 subunit alpha [Vitis vinifera]
GSVIVT01023836001	4027	1732	0.9051	49.1132	1482	0.8999	41.9177	1204	0.9185	38.3145	1077	0.9094	31.7041	1396	0.8781	44.1949	839	0.921	24.8266	2133	0.9143	62.5188	1860	0.9275	55.2843	K10999|1|5e-19|95.9|vvi:100242715|cellulose synthase A [EC:2.4.1.12]	GO:0009534//chloroplast thylakoid;GO:0016020//membrane	GO:0005216//ion channel activity	GO:0006810//transport	gi|301318140|gb|ADK66985.1|/0/chloride channel ClC7 [Vitis vinifera]
GSVIVT01020686001	1409	1731	0.9908	140.287	1752	0.9894	141.629	1159	0.9943	105.412	1185	0.9901	99.6986	1700	0.9965	153.818	1009	0.983	85.3331	1431	0.9858	119.875	1345	0.9922	114.257	K03183|1|7e-08|57.0|smo:SELMODRAFT_96041|ubiquinone/menaquinone biosynthesis methyltransferase [EC:2.1.1.163 2.1.1.201];K00559|5|9e-06|50.1|osa:9269350|sterol 24-C-methyltransferase [EC:2.1.1.41]	-	GO:0016741	GO:0006730//one-carbon metabolic process	gi|302143404|emb|CBI21965.3|/0/unnamed protein product [Vitis vinifera]
GSVIVT01018853001	3329	1730	0.9691	59.3422	1731	0.9907	59.2262	755	0.9682	29.0638	1122	0.9688	39.9541	1254	0.9673	48.0233	879	0.9865	31.4639	1513	0.9697	53.6447	1421	0.9673	51.0917	K12309|1|0.0|957|aly:ARALYDRAFT_485655|beta-galactosidase [EC:3.2.1.23];K01190|3|2e-68|259|cme:CMP078C|beta-galactosidase [EC:3.2.1.23]	GO:0044464//cell part	GO:0030246//carbohydrate binding;GO:0043167//ion binding;GO:0015925	GO:0044238//primary metabolic process	gi|359476858|ref|XP_002274449.2|/0/PREDICTED: beta-galactosidase 3 [Vitis vinifera]
GSVIVT01035421001	2999	1729	0.977	65.834	1345	0.9707	51.083	2264	0.9733	96.7428	1935	0.9827	76.4868	2038	0.9453	86.6355	1438	0.99	57.1373	1961	0.975	77.1796	1403	0.9697	55.9953	K08776|1|0.0|1744|vvi:100264544|puromycin-sensitive aminopeptidase [EC:3.4.11.-]	GO:0016020//membrane	GO:0046914//transition metal ion binding;GO:0008238//exopeptidase activity	GO:0019538//protein metabolic process;GO:0060918//auxin transport	gi|225429582|ref|XP_002280239.1|/0/PREDICTED: puromycin-sensitive aminopeptidase [Vitis vinifera]
GSVIVT01001441001	3978	1725	0.992	49.5172	1689	0.9897	48.361	1941	0.993	62.5287	2235	0.9857	66.6031	1988	0.9882	63.7118	1902	0.9809	56.9748	1706	0.9814	50.6192	1766	0.9847	53.1369	K14005|1|0.0|1995|vvi:100263684|protein transport protein SEC31	GO:0031461//cullin-RING ubiquitin ligase complex	-	-	gi|225449971|ref|XP_002272290.1|/0/PREDICTED: protein transport protein SEC31 isoform 1 [Vitis vinifera]
GSVIVT01026359001	3839	1723	0.944	51.2506	1520	0.9578	45.0979	1380	0.9578	46.0659	1441	0.9583	44.4967	1507	0.9521	50.0453	1577	0.9565	48.9498	1500	0.9706	46.1184	1369	0.9565	42.6831	K09667|1|0.0|1971|vvi:100244912|polypeptide N-acetylglucosaminyltransferase [EC:2.4.1.-]	-	GO:0016740//transferase activity	GO:0006486//protein glycosylation	gi|225430656|ref|XP_002270163.1|/0/PREDICTED: probable UDP-N-acetylglucosamine--peptide N-acetylglucosaminyltransferase SEC [Vitis vinifera]
GSVIVT01007582001	1798	1719	0.9288	109.174	1142	0.9143	72.3447	981	0.9427	69.9194	610	0.9299	40.2181	957	0.926	67.8563	179	0.8804	11.8632	1573	0.9555	103.262	1035	0.9321	68.9003	K01728|1|0.0|760|vvi:100243265|pectate lyase [EC:4.2.2.2]	-	GO:0016837	-	gi|225456814|ref|XP_002275781.1|/0/PREDICTED: probable pectate lyase 5-like [Vitis vinifera]
GSVIVT01009037001	1279	1718	0.9711	153.385	2015	0.975	179.446	2865	0.9734	287.06	3235	0.9539	299.837	2817	0.939	280.792	3534	0.9398	329.256	2129	0.9851	196.475	2509	0.9593	234.801	K06630|1|4e-137|486|vvi:100247183|tyrosine 3-monooxygenase/tryptophan 5-monooxygenase activation protein	-	GO:0005515//protein binding	-	gi|225459292|ref|XP_002285787.1|/5.54662e-136/PREDICTED: 14-3-3 protein 7 [Vitis vinifera]
GSVIVT01027120001	4672	1717	0.9041	41.9661	1450	0.9112	35.3505	1247	0.9137	34.2044	1502	0.9208	38.1109	1430	0.8735	39.0213	1041	0.8949	26.5513	1964	0.9172	49.6181	1663	0.9	42.6049	K03255|1|2e-97|356|ppp:PHYPADRAFT_203627|protein TIF31	-	GO:0005488//binding	-	gi|297745448|emb|CBI40528.3|/0/unnamed protein product [Vitis vinifera]
GSVIVT01011490001	1647	1712	0.9617	118.698	1728	0.9466	119.503	282	0.8549	21.9419	200	0.9132	14.3952	697	0.9447	53.952	627	0.9344	45.364	1990	0.9739	142.614	1912	0.9666	138.952	-	-	-	-	gi|225452938|ref|XP_002284191.1|/0/PREDICTED: uncharacterized protein LOC100268024 isoform 1 [Vitis vinifera]
GSVIVT01016265001	1725	1711	0.9925	113.264	1362	0.9878	89.9329	1326	0.9896	98.5083	951	0.9838	65.3542	1550	0.9722	114.554	2324	0.989	160.54	1036	0.9728	70.8879	807	0.9803	55.9957	-	-	GO:0005488//binding	-	gi|255586867|ref|XP_002534043.1|/3.01024e-94/GATA transcription factor, putative [Ricinus communis]
GSVIVT01007961001	1869	1711	0.9599	104.538	1708	0.9845	104.09	111	0.8015	7.61083	101	0.8288	6.4061	149	0.8523	10.1635	200	0.962	12.7514	1189	0.9716	75.0886	1096	0.9839	70.1894	K09553|1|4e-09|61.6|cme:CMR299C|stress-induced-phosphoprotein 1;K12795|4|6e-08|57.8|cre:CHLREDRAFT_108398|suppressor of G2 allele of SKP1	-	GO:0046914//transition metal ion binding;GO:0004713//protein tyrosine kinase activity;GO:0042623//ATPase activity, coupled;GO:0032559	GO:0006464//cellular protein modification process	gi|297733938|emb|CBI15185.3|/0/unnamed protein product [Vitis vinifera]
GSVIVT01011450001	1891	1711	0.9318	103.321	2058	0.9773	123.961	1350	0.964	91.4873	1893	0.9582	118.67	1139	0.9323	76.7892	1824	0.9614	114.94	2279	0.9535	142.251	2829	0.9551	179.065	K01739|1|0.0|970|vvi:100267880|cystathionine gamma-synthase [EC:2.5.1.48]	GO:0009536//plastid	GO:0016765//transferase activity, transferring alkyl or aryl (other than methyl) groups;GO:0048037//cofactor binding	GO:0019752//carboxylic acid metabolic process	gi|296082945|emb|CBI22246.3|/0/unnamed protein product [Vitis vinifera]
GSVIVT01027534001	1118	1711	0.9821	174.759	1144	0.9991	116.551	1311	0.975	150.272	1486	0.9982	157.565	1610	0.9714	183.591	798	0.9866	85.0547	909	0.9803	95.9673	700	0.9669	74.9422	-	GO:0031225//anchored to membrane;GO:0005576//extracellular region;GO:0005618//cell wall	-	-	gi|296089086|emb|CBI38789.3|/2.57139e-94/unnamed protein product [Vitis vinifera]
GSVIVT01025385001	2668	1709	0.9824	73.1455	1663	0.9775	70.9965	1335	0.9839	64.123	1534	0.9828	68.1587	1561	0.991	74.5908	1900	0.9985	84.8604	1688	0.9861	74.6772	1815	0.991	81.4256	K02218|1|5e-46|184|pop:POPTR_929346|casein kinase 1 [EC:2.7.11.1]	-	GO:0004672//protein kinase activity;GO:0032559	GO:0006464//cellular protein modification process	gi|225435646|ref|XP_002283346.1|/0/PREDICTED: uncharacterized protein LOC100263956 [Vitis vinifera]
GSVIVT01035023001	540	1709	0.8574	361.393	1602	0.9481	337.909	964	0.887	228.771	1871	0.9074	410.735	1030	0.9093	243.171	1417	0.8944	312.69	1556	0.8389	340.108	1323	0.8556	293.249	K02905|1|9e-31|130|vvi:100251756|large subunit ribosomal protein L29e	GO:0015934//large ribosomal subunit	GO:0005198//structural molecule activity	GO:0010467//gene expression;GO:0022613//ribonucleoprotein complex biogenesis	gi|225431910|ref|XP_002276776.1|/1.00445e-29/PREDICTED: 60S ribosomal protein L29-1 [Vitis vinifera]
GSVIVT01005132001	1179	1708	0.6539	165.427	1188	0.6709	114.771	375	0.6022	40.7602	768	0.6514	77.2199	432	0.6361	46.713	652	0.6599	65.8978	1078	0.6455	107.921	745	0.6446	75.6332	K07213|1|3e-07|54.7|cre:CHLREDRAFT_163414|copper chaperone	-	-	-	gi|359496109|ref|XP_002273672.2|/3.8583e-88/PREDICTED: uncharacterized protein LOC100257542 [Vitis vinifera]
GSVIVT01007619001	1770	1706	0.9429	110.062	1661	0.952	106.887	1360	0.9605	98.4655	1378	0.9356	92.2907	1461	0.9503	105.231	1384	0.9514	93.1751	2006	0.9429	133.77	1939	0.9531	131.122	K08287|1|0.0|759|ath:AT4G24740|dual-specificity kinase [EC:2.7.12.1];K00924|4|2e-148|524|osa:4326374|[EC:2.7.1.-];K08823|5|6e-95|346|olu:OSTLU_50484|CDC-like kinase [EC:2.7.12.1]	GO:0009536//plastid	GO:0016829//lyase activity;GO:0004672//protein kinase activity;GO:0032559	GO:0006396//RNA processing;GO:0006779//porphyrin-containing compound biosynthetic process;GO:0006464//cellular protein modification process	gi|225456860|ref|XP_002279764.1|/0/PREDICTED: serine/threonine-protein kinase AFC2 [Vitis vinifera]
GSVIVT01001043001	2798	1706	0.9954	69.6246	1552	0.9957	63.1792	1207	0.9832	55.2813	1063	0.9761	45.0368	887	0.9807	40.4151	981	0.995	41.779	1726	0.9825	72.8106	1431	0.9964	61.2156	-	GO:0016020//membrane	GO:0005543//phospholipid binding	-	gi|296084587|emb|CBI25608.3|/0/unnamed protein product [Vitis vinifera]
GSVIVT01008289001	1639	1705	0.7944	118.789	1459	0.7797	101.393	2203	0.8127	172.248	1875	0.7114	135.614	1798	0.8273	139.855	2246	0.6675	163.293	2005	0.795	144.39	1719	0.6864	125.536	-	-	-	-	gi|297734206|emb|CBI15453.3|/4.42608e-91/unnamed protein product [Vitis vinifera]
GSVIVT01016593001	984	1702	0.9278	197.513	2082	0.9278	240.999	854	0.9289	111.22	1526	0.9329	183.84	1077	0.9289	139.537	1947	0.9329	235.781	1704	0.9289	204.398	1983	0.9339	241.211	K05765|1|6e-75|279|vvi:100263260|cofilin	GO:0044464//cell part	GO:0008092//cytoskeletal protein binding	-	gi|296086270|emb|CBI31711.3|/1.93153e-87/unnamed protein product [Vitis vinifera]
GSVIVT01033526001	1097	1698	0.9945	176.751	2040	0.9818	211.814	921	0.9836	107.59	1158	0.9836	125.136	1280	0.9745	148.755	1042	0.9763	113.187	1044	0.9854	112.33	1144	0.9881	124.822	-	GO:0009534//chloroplast thylakoid	-	-	gi|225441393|ref|XP_002278312.1|/2.39182e-129/PREDICTED: uncharacterized protein LOC100241760 [Vitis vinifera]
GSVIVT01033376001	1635	1698	0.9505	118.591	1253	0.9419	87.2898	2657	0.9596	208.254	1388	0.9774	100.636	1717	0.967	133.881	597	0.967	43.5105	3441	0.981	248.41	2723	0.9462	199.343	K10610|1|3e-23|108|ota:Ot10g03450|DNA damage-binding protein 1;K03671|2|2e-08|58.9|pop:POPTR_219472|thioredoxin 1	GO:0009941//chloroplast envelope;GO:0009532//plastid stroma	GO:0015036//disulfide oxidoreductase activity	GO:0018904;GO:0019725//cellular homeostasis	gi|225441658|ref|XP_002282457.1|/6.04797e-157/PREDICTED: thioredoxin-like 1-1, chloroplastic-like [Vitis vinifera]
GSVIVT01009888001	951	1697	0.9905	203.767	1989	0.9748	238.224	816	0.9716	109.958	1036	0.9863	129.14	1145	0.9832	153.495	1237	0.9716	154.998	1176	0.9853	145.958	1327	0.9737	167.017	-	GO:0009532//plastid stroma;GO:0009534//chloroplast thylakoid	GO:0005515//protein binding	GO:0044267//cellular protein metabolic process	gi|225458009|ref|XP_002276528.1|/4.52066e-70/PREDICTED: uncharacterized protein LOC100267764 [Vitis vinifera]
GSVIVT01011510001	1883	1696	0.9873	102.851	1376	0.9782	83.2336	1819	0.9952	123.794	1442	0.9825	90.7814	1682	0.9952	113.879	1426	0.9862	90.2415	1290	0.9841	80.8613	1138	0.9724	72.3373	K01412|1|0.0|976|vvi:100259477|mitochondrial processing peptidase [EC:3.4.24.64]	GO:0030312//external encapsulating structure;GO:0005746//mitochondrial respiratory chain;GO:0031981//nuclear lumen;GO:0009536//plastid	GO:0004175//endopeptidase activity;GO:0046914//transition metal ion binding	GO:0019538//protein metabolic process	gi|225452974|ref|XP_002284370.1|/0/PREDICTED: probable mitochondrial-processing peptidase subunit beta [Vitis vinifera]
GSVIVT01008707001	2171	1695	0.9406	89.1541	1355	0.9327	71.0902	1077	0.9424	63.5733	1780	0.948	97.1946	984	0.9641	57.7834	1796	0.9332	98.5788	728	0.9553	39.5797	609	0.9171	33.5759	K00423|1|4e-169|593|aly:ARALYDRAFT_892557|L-ascorbate oxidase [EC:1.10.3.3]	-	GO:0016682//oxidoreductase activity, acting on diphenols and related substances as donors, oxygen as acceptor;GO:0046914//transition metal ion binding	GO:0008152//metabolic process	gi|225459808|ref|XP_002285913.1|/0/PREDICTED: L-ascorbate oxidase homolog [Vitis vinifera]
GSVIVT01008991001	7457	1694	0.9737	25.9407	1893	0.9878	28.9146	1879	0.9688	32.291	2790	0.9839	44.3529	1892	0.9814	32.3463	3745	0.9918	59.8446	1851	0.9835	29.2984	2294	0.9921	36.8213	K11262|1|0.0|4205|vvi:100247288|acetyl-CoA carboxylase / biotin carboxylase [EC:6.4.1.2 6.3.4.14]	-	GO:0016421//CoA carboxylase activity;GO:0016879//ligase activity, forming carbon-nitrogen bonds;GO:0032559	GO:0006631//fatty acid metabolic process	gi|302141925|emb|CBI19128.3|/0/unnamed protein product [Vitis vinifera]
GSVIVT01013764001	989	1693	0.9333	195.475	2196	0.908	252.91	810	0.8534	104.956	1656	0.8908	198.493	967	0.8696	124.652	2407	0.9009	290.013	1724	0.8655	205.751	2077	0.8756	251.368	K04488|1|2e-55|214|ath:AT4G04080|nitrogen fixation protein NifU and related proteins	GO:0043231//intracellular membrane-bounded organelle	GO:0046914//transition metal ion binding;GO:0051540	GO:0031163	gi|225425565|ref|XP_002265909.1|/2.6234e-84/PREDICTED: iron sulfur cluster assembly protein 1, mitochondrial [Vitis vinifera]
GSVIVT01008414001	1068	1687	0.9213	180.375	1400	0.9438	149.309	1941	0.9934	232.902	1313	0.9625	145.739	1954	0.9625	233.25	830	0.9616	92.6071	1632	0.9813	180.364	1251	0.9588	140.203	K14826|1|9e-10|62.8|aly:ARALYDRAFT_492297|FK506-binding nuclear protein [EC:5.2.1.8];K01802|2|2e-09|61.6|ath:AT5G05420|peptidylprolyl isomerase [EC:5.2.1.8]	GO:0009534//chloroplast thylakoid	GO:0016859//cis-trans isomerase activity;GO:0005527//macrolide binding	GO:0044267//cellular protein metabolic process	gi|359491020|ref|XP_003634204.1|/3.45648e-93/PREDICTED: probable FKBP-type peptidyl-prolyl cis-trans isomerase 5, chloroplastic-like [Vitis vinifera]
GSVIVT01018079001	2446	1686	0.9881	78.7105	1636	0.982	76.1829	1439	0.9747	75.3916	1551	0.9726	75.1687	1231	0.9906	64.1608	1107	0.9804	53.9297	1260	0.9706	60.8017	1312	0.9693	64.2019	K00873|1|0.0|1088|vvi:100246052|pyruvate kinase [EC:2.7.1.40]	GO:0009532//plastid stroma	GO:0031420;GO:0016301//kinase activity;GO:0032559	GO:0006007//glucose catabolic process;GO:0010038//response to metal ion;GO:0006796//phosphate-containing compound metabolic process	gi|225432854|ref|XP_002279975.1|/0/PREDICTED: pyruvate kinase isozyme A, chloroplastic isoform 1 [Vitis vinifera]
GSVIVT01036166001	1697	1683	0.9717	113.249	1422	0.9817	95.4439	1684	0.9476	127.168	1287	0.9505	89.9039	1664	0.9523	125.008	1733	0.9729	121.69	1853	0.957	128.883	1488	0.98	104.952	K12196|1|0.0|776|vvi:100242617|vacuolar protein-sorting-associated protein 4	-	GO:0032559;GO:0042623//ATPase activity, coupled	-	gi|225436679|ref|XP_002262762.1|/0/PREDICTED: vacuolar protein sorting-associated protein 4 [Vitis vinifera]
GSVIVT01033956001	2925	1682	0.986	65.6647	1204	0.9867	46.8847	1247	0.9791	54.6335	1031	0.9894	41.7844	1404	0.9689	61.1941	1205	0.9843	49.0906	2020	0.9761	81.513	1498	0.9918	61.2994	K00924|1|1e-92|340|osa:4333912|[EC:2.7.1.-]	-	GO:0016301//kinase activity;GO:0000166//nucleotide binding	-	gi|297740205|emb|CBI30387.3|/0/unnamed protein product [Vitis vinifera]
GSVIVT01018040001	1177	1682	0.9456	163.185	1320	0.938	127.74	1503	0.9703	163.644	1290	0.9507	129.926	1435	0.966	155.433	2272	0.9669	230.022	2270	0.9643	227.641	1681	0.9643	170.947	K08967|1|8e-101|365|rcu:RCOM_0911070|1,2-dihydroxy-3-keto-5-methylthiopentene dioxygenase [EC:1.13.11.53 1.13.11.54]	-	GO:0043169//cation binding;GO:0016702//oxidoreductase activity, acting on single donors with incorporation of molecular oxygen, incorporation of two atoms of oxygen	GO:0043102	gi|297737108|emb|CBI26309.3|/3.23608e-119/unnamed protein product [Vitis vinifera]
GSVIVT01009902001	651	1681	0.8249	294.862	1973	0.8157	345.205	1793	0.8955	352.954	1834	0.8233	333.964	839	0.8203	164.304	4338	0.9078	794.046	2213	0.9186	401.238	2396	0.828	440.531	-	GO:0005618//cell wall	GO:0005488//binding	GO:0009725//response to hormone stimulus;GO:0000902//cell morphogenesis	gi|225457981|ref|XP_002275694.1|/1.15001e-53/PREDICTED: snakin-2 isoform 1 [Vitis vinifera]
GSVIVT01008643001	1205	1680	0.9386	159.204	2574	0.966	243.305	981	0.9718	104.328	2389	0.9419	235.023	1308	0.9776	138.385	1236	0.9651	122.227	525	0.9137	51.4249	724	0.9261	71.9154	K03428|1|1e-140|497|vvi:100243913|magnesium-protoporphyrin O-methyltransferase [EC:2.1.1.11]	GO:0009526//plastid envelope	GO:0008171//O-methyltransferase activity	GO:0006779//porphyrin-containing compound biosynthetic process;GO:0006730//one-carbon metabolic process	gi|297734506|emb|CBI15753.3|/1.17634e-156/unnamed protein product [Vitis vinifera]
GSVIVT01038267001	3034	1677	0.7057	63.1174	1662	0.7083	62.3944	898	0.7215	37.9297	928	0.7063	36.2589	776	0.702	32.6072	864	0.703	33.934	1668	0.7047	64.8906	1697	0.709	66.9478	-	-	-	-	gi|296084381|emb|CBI24769.3|/0/unnamed protein product [Vitis vinifera]
GSVIVT01036185001	1800	1675	0.9311	106.261	2414	0.9117	152.755	1206	0.8944	85.8605	1446	0.9089	95.2308	1264	0.9017	89.5246	1193	0.9044	78.9778	1250	0.9278	81.967	1752	0.9089	116.502	K00064|1|7e-06|50.8|smo:SELMODRAFT_153099|D-threo-aldose 1-dehydrogenase [EC:1.1.1.122]	GO:0009526//plastid envelope;GO:0005618//cell wall;GO:0009532//plastid stroma	GO:0003824//catalytic activity	GO:0008152//metabolic process	gi|296084953|emb|CBI28362.3|/0/unnamed protein product [Vitis vinifera]
GSVIVT01017795001	836	1672	0.9222	228.382	2240	0.9773	305.191	1029	0.9689	157.735	1726	0.9569	244.746	1243	0.9306	189.554	2766	0.9964	394.26	1685	0.9593	237.9	2501	0.9952	358.078	-	GO:0016020//membrane	-	-	gi|226713609|sp|A7NW78.1|CSPL5_VITVI/5.49796e-66/RecName: Full=CASP-like protein VIT_05s0020g01820
GSVIVT01027410001	1714	1670	0.9807	111.26	1790	0.9347	118.952	1430	0.9726	106.916	1336	0.9317	92.4012	1630	0.9732	121.24	1571	0.9772	109.22	1744	0.9685	120.098	1718	0.9603	119.973	-	-	-	-	gi|147865247|emb|CAN84111.1|/0/hypothetical protein VITISV_038805 [Vitis vinifera]
GSVIVT01013090001	2351	1667	0.8724	80.9682	1259	0.8277	60.9963	1332	0.889	72.6056	1106	0.829	55.7679	1337	0.8762	72.5015	1155	0.8413	58.5419	1653	0.8809	82.9892	1306	0.9056	66.4907	-	-	-	-	gi|297742052|emb|CBI33839.3|/0/unnamed protein product [Vitis vinifera]
GSVIVT01013236001	1446	1661	0.9627	131.17	1687	0.991	132.885	1378	0.9571	122.124	1717	0.9848	140.761	1336	0.9654	117.789	1919	0.9903	158.141	1134	0.9585	92.5649	1119	0.9696	92.6258	K03144|1|2e-06|52.0|vvi:100258601|transcription initiation factor TFIIH subunit 4	GO:0016020//membrane;GO:0043231//intracellular membrane-bounded organelle	-	GO:0022415	gi|359474591|ref|XP_002279170.2|/1.32284e-136/PREDICTED: uncharacterized protein LOC100245417 [Vitis vinifera]
GSVIVT01038617001	961	1660	0.8231	197.25	2507	0.795	297.14	1432	0.8783	190.958	2846	0.744	351.07	1254	0.7877	166.357	2334	0.9095	289.411	1111	0.7596	136.456	1505	0.8148	187.449	K02927|1|4e-69|259|vvi:100253716|large subunit ribosomal protein L40e	GO:0043231//intracellular membrane-bounded organelle;GO:0030529//ribonucleoprotein complex	GO:0005198//structural molecule activity	GO:0010467//gene expression;GO:0032446//protein modification by small protein conjugation	gi|225455266|ref|XP_002273568.1|/5.61247e-68/PREDICTED: ubiquitin-60S ribosomal protein L40-2 [Vitis vinifera]
GSVIVT01009072001	1072	1658	0.9618	176.612	2397	0.9907	254.685	1917	0.9832	229.164	3628	0.9739	401.194	1303	0.9851	154.959	2244	0.9646	249.44	1303	0.9142	143.467	1703	0.9599	190.147	K02991|1|6e-107|385|vvi:100257541|small subunit ribosomal protein S6e	GO:0030529//ribonucleoprotein complex	GO:0005198//structural molecule activity	GO:0010467//gene expression	gi|225459231|ref|XP_002285752.1|/8.00089e-106/PREDICTED: 40S ribosomal protein S6 [Vitis vinifera]
GSVIVT01028208001	3725	1657	0.9447	50.7958	1832	0.9549	56.0183	1530	0.9358	52.6361	1900	0.9227	60.4657	1650	0.9385	56.471	1913	0.9742	61.1964	2114	0.9646	66.9854	2439	0.9369	78.3711	-	-	-	-	gi|297744051|emb|CBI37021.3|/0/unnamed protein product [Vitis vinifera]
GSVIVT01015424001	1993	1656	0.9644	94.8822	1995	0.9789	114.016	783	0.9624	50.3469	710	0.9488	42.2311	1302	0.9809	83.2859	957	0.9594	57.2192	1668	0.9754	98.7848	1839	0.9759	110.445	K03593|1|3e-49|194|vvi:100242483|ATP-binding protein involved in chromosome partitioning	GO:0009536//plastid	GO:0032559	GO:0008152//metabolic process	gi|297738859|emb|CBI28104.3|/0/unnamed protein product [Vitis vinifera]
GSVIVT01036876001	2638	1655	0.9788	71.6399	1302	0.9795	56.2169	1352	0.9587	65.6781	1121	0.9788	50.3747	1029	0.9757	49.7289	1182	0.9761	53.3925	1298	0.9757	58.0766	1107	0.9644	50.2277	K06174|1|0.0|1203|vvi:100249488|ATP-binding cassette, sub-family E, member 1	-	GO:0019829//cation-transporting ATPase activity;GO:0051540;GO:0032559	GO:0009207	gi|296085461|emb|CBI29193.3|/0/unnamed protein product [Vitis vinifera]
GSVIVT01036671001	1801	1655	0.8906	104.934	1256	0.9561	79.434	1939	0.95	137.969	3498	0.9411	230.244	1676	0.9522	118.639	2363	0.8984	156.346	108	0.8684	7.07801	86	0.7707	5.71551	K00924|1|3e-19|95.1|aly:ARALYDRAFT_489138|[EC:2.7.1.-]	GO:0005618//cell wall	GO:0004175//endopeptidase activity	GO:0019538//protein metabolic process	gi|225465837|ref|XP_002264626.1|/0/PREDICTED: aspartic proteinase nepenthesin-1-like isoform 1 [Vitis vinifera]
GSVIVT01032213001	2536	1653	0.8931	74.4312	1325	0.9085	59.511	1316	0.8549	66.5005	1128	0.9227	52.728	1408	0.9136	70.7818	901	0.8608	42.3363	1678	0.9219	78.0988	1204	0.8837	56.826	K15377|1|6e-07|55.1|vcn:VOLCADRAFT_121040|solute carrier family 44 (choline transporter-like protein), member 2/4/5	GO:0031224//intrinsic to membrane	-	-	gi|225449991|ref|XP_002273748.1|/0/PREDICTED: protein PNS1 [Vitis vinifera]
GSVIVT01012796001	2606	1653	0.9643	72.4319	1356	0.9843	59.2674	1468	0.9931	72.1889	1597	0.9858	72.6461	2097	0.9985	102.587	2794	0.9873	127.758	833	0.9785	37.7287	694	0.9658	31.8754	K13457|1|6e-10|65.1|sbi:SORBI_02g004900|disease resistance protein RPM1;K06685|3|4e-07|55.5|ath:AT4G19050|maintenance of ploidy protein MOB1 (MPS1 binder 1)	-	-	-	gi|359493289|ref|XP_003634561.1|/0/PREDICTED: putative disease resistance protein At4g11170-like [Vitis vinifera]
GSVIVT01038264001	1465	1652	0.8778	128.767	1856	0.8942	144.301	1051	0.8348	91.9356	1815	0.929	146.866	1099	0.8416	95.6375	2284	0.9481	185.779	1459	0.8423	117.549	1461	0.886	119.367	-	-	-	GO:0009414//response to water deprivation	gi|296084380|emb|CBI24768.3|/0/unnamed protein product [Vitis vinifera]
GSVIVT01014681001	3215	1652	0.8093	58.676	1434	0.8053	50.8041	679	0.7748	27.065	1271	0.7941	46.8648	638	0.8277	25.2993	419	0.8227	15.53	151	0.7642	5.54367	160	0.7163	5.95675	K01177|1|5e-111|400|smo:SELMODRAFT_232533|beta-amylase [EC:3.2.1.2]	GO:0009536//plastid	GO:0016160//amylase activity;GO:0043167//ion binding	GO:0005982//starch metabolic process	gi|225461918|ref|XP_002265698.1|/0/PREDICTED: inactive beta-amylase 4, chloroplastic [Vitis vinifera]
GSVIVT01011015001	1873	1652	0.9082	100.717	2182	0.945	132.693	629	0.89	43.036	987	0.9167	62.4685	931	0.9146	63.3694	407	0.8964	25.8937	1813	0.9151	114.251	2192	0.9429	140.079	-	GO:0044464//cell part	GO:0005100//Rho GTPase activator activity	GO:0023052//signaling	gi|225436823|ref|XP_002270566.1|/0/PREDICTED: uncharacterized protein LOC100252743 [Vitis vinifera]
GSVIVT01014999001	1922	1651	0.9927	98.0901	1668	0.9953	98.8492	979	0.988	65.2752	2723	0.9943	167.948	790	0.9865	52.4013	1052	0.9932	65.2228	621	0.9922	38.1364	606	0.9886	37.7389	K01051|1|0.0|755|pop:POPTR_553829|pectinesterase [EC:3.1.1.11]	GO:0030312//external encapsulating structure	GO:0030234//enzyme regulator activity;GO:0004091//carboxylesterase activity	GO:0071555//cell wall organization;GO:0045229//external encapsulating structure organization	gi|8671350|emb|CAB95025.1|/0/pectin methylesterase [Nicotiana tabacum]
GSVIVT01033979001	779	1651	0.7754	242.014	1746	0.8177	255.292	762	0.81	125.353	946	0.8742	143.958	894	0.7754	146.308	799	0.7677	122.221	938	0.8216	142.124	991	0.9217	152.267	-	GO:0009536//plastid	-	-	gi|297740227|emb|CBI30409.3|/1.60087e-29/unnamed protein product [Vitis vinifera]
GSVIVT01028205001	1310	1651	0.8634	143.915	1485	0.8847	129.118	730	0.8718	71.4118	1133	0.8779	102.528	992	0.884	96.5402	1668	0.8733	151.727	989	0.855	89.11	886	0.8863	80.9529	K00789|1|1e-95|348|vvi:100243560|S-adenosylmethionine synthetase [EC:2.5.1.6]	GO:0044424//intracellular part	GO:0046872//metal ion binding;GO:0016765//transferase activity, transferring alkyl or aryl (other than methyl) groups;GO:0032559	GO:0044237//cellular metabolic process	gi|297744048|emb|CBI37018.3|/2.1171e-130/unnamed protein product [Vitis vinifera]
GSVIVT01031710001	3929	1650	0.9919	47.955	1242	0.9964	36.0056	2847	0.9967	92.859	2318	0.9977	69.938	2483	0.9941	80.568	2074	0.9906	62.9019	1751	0.9921	52.6024	1519	0.988	46.2749	K10661|1|0.0|2098|vvi:100262331|E3 ubiquitin-protein ligase MARCH6 [EC:6.3.2.19]	-	GO:0046914//transition metal ion binding	-	gi|359475354|ref|XP_002282447.2|/0/PREDICTED: E3 ubiquitin-protein ligase MARCH6 [Vitis vinifera]
GSVIVT01035843001	2352	1646	0.8168	79.9142	1544	0.8333	74.7722	1669	0.8206	90.9364	1464	0.8486	73.788	1389	0.8151	75.2892	1115	0.8125	56.4904	1183	0.8053	59.3675	1011	0.8291	51.4498	K12812|1|0.0|666|vvi:100268003|ATP-dependent RNA helicase UAP56/SUB2 [EC:3.6.4.13]	GO:0031981//nuclear lumen	GO:0042623//ATPase activity, coupled;GO:0032559	GO:0010038//response to metal ion	gi|296082026|emb|CBI21031.3|/0/unnamed protein product [Vitis vinifera]
GSVIVT01007578001	1337	1645	0.9237	140.497	1010	0.9574	86.044	4263	0.9656	408.604	3314	0.985	293.835	2322	0.9873	221.411	1398	0.9589	124.599	900	0.9065	79.4534	573	0.9177	51.2972	K01251|1|7e-146|515|vvi:100265604|adenosylhomocysteinase [EC:3.3.1.1]	GO:0043231//intracellular membrane-bounded organelle;GO:0031090//organelle membrane	GO:0016802;GO:0046914//transition metal ion binding	GO:0010608//posttranscriptional regulation of gene expression;GO:0006342//chromatin silencing;GO:0003006//developmental process involved in reproduction	gi|225456806|ref|XP_002278000.1|/9.11229e-145/PREDICTED: adenosylhomocysteinase-like isoform 1 [Vitis vinifera]
GSVIVT01035980001	2937	1645	0.9772	63.9578	1543	0.9782	59.8401	1801	0.9877	78.583	1833	0.9653	73.9844	1713	0.9772	74.3569	1692	0.9721	68.6489	1559	0.9697	62.6532	1480	0.967	60.3154	K03260|1|0.0|989|vvi:100260481|translation initiation factor 4G	-	-	-	gi|296082146|emb|CBI21151.3|/0/unnamed protein product [Vitis vinifera]
GSVIVT01000514001	2879	1644	0.9114	65.2066	1592	0.9278	62.9842	555	0.9156	24.7041	555	0.9225	22.8525	866	0.9378	38.3481	743	0.9173	30.7528	1858	0.9246	76.1738	1794	0.9403	74.5849	K08869|1|0.0|1492|vvi:100242787|aarF domain-containing kinase	GO:0009536//plastid	GO:0016301//kinase activity;GO:0032559	GO:0006464//cellular protein modification process	gi|296090500|emb|CBI40831.3|/0/unnamed protein product [Vitis vinifera]
GSVIVT01037754001	3020	1643	0.9298	62.1244	1213	0.9536	45.7493	1577	0.9291	66.9181	1497	0.9427	58.762	1450	0.954	61.2109	3099	0.9811	122.279	1550	0.9397	60.5796	1173	0.9291	46.4902	K01126|1|1e-25|117|vvi:100260480|glycerophosphoryl diester phosphodiesterase [EC:3.1.4.46]	GO:0031225//anchored to membrane	GO:0008081//phosphoric diester hydrolase activity	GO:0010383;GO:0009913//epidermal cell differentiation;GO:0019400;GO:0000904//cell morphogenesis involved in differentiation	gi|225460805|ref|XP_002276757.1|/0/PREDICTED: probable glycerophosphoryl diester phosphodiesterase 1 [Vitis vinifera]
GSVIVT01018133001	4721	1640	0.8865	39.6681	1227	0.9301	29.6034	1910	0.9375	51.8463	1666	0.957	41.8334	1765	0.9549	47.6627	1505	0.9483	37.9874	1602	0.8979	40.0525	1355	0.9295	34.3539	K11838|1|3e-26|120|ppp:PHYPADRAFT_180457|ubiquitin carboxyl-terminal hydrolase 7 [EC:3.1.2.15]	-	GO:0019901//protein kinase binding	-	gi|297737182|emb|CBI26383.3|/0/unnamed protein product [Vitis vinifera]
GSVIVT01009260001	1762	1638	0.9909	106.155	2162	0.9904	139.759	501	0.9921	36.4377	897	0.9847	60.3488	608	0.9835	43.9912	1858	0.9977	125.654	1243	0.9915	83.2658	1453	0.9943	98.7029	K14209|1|3e-14|78.6|rcu:RCOM_0423020|solute carrier family 36 (proton-coupled amino acid transporter)	GO:0031224//intrinsic to membrane	GO:0015171//amino acid transmembrane transporter activity	GO:0015801//aromatic amino acid transport;GO:0015711//organic anion transport;GO:0051707//response to other organism	gi|225458966|ref|XP_002285557.1|/0/PREDICTED: amino acid permease 6 [Vitis vinifera]
GSVIVT01022249001	1232	1636	0.8969	151.637	1270	0.9294	117.415	927	0.974	96.4245	1373	0.9026	132.112	860	0.8872	88.993	1420	0.9091	137.346	1382	0.8969	132.403	1163	0.9172	112.99	-	-	-	-	gi|225438529|ref|XP_002279389.1|/9.11558e-112/PREDICTED: probable ATP synthase 24 kDa subunit, mitochondrial [Vitis vinifera]
GSVIVT01026946001	2312	1636	0.9836	80.8029	1667	0.9957	82.1255	332	0.933	18.4022	450	0.9784	23.0731	425	0.9771	23.4352	361	0.9706	18.6062	2064	0.9909	105.372	2067	0.9961	107.01	K08193|1|1e-126|452|cme:CMP354C|MFS transporter, ACS family, solute carrier family 17 (sodium-dependent inorganic phosphate cotransporter), other;K12303|4|9e-78|290|cre:CHLREDRAFT_78631|MFS transporter, ACS family, solute carrier family 17 (sodium-dependent inorganic phosphate cotransporter), member 9	GO:0009528//plastid inner membrane	GO:0015291//secondary active transmembrane transporter activity	GO:0006810//transport	gi|297745310|emb|CBI40390.3|/0/unnamed protein product [Vitis vinifera]
GSVIVT01012042001	2380	1636	0.9908	78.4943	1433	0.9845	68.5803	2139	0.9954	115.173	3251	0.9887	161.928	1451	0.9815	77.7246	1804	0.9786	90.3227	1424	0.9824	70.6211	1274	0.9866	64.0712	K11294|1|7e-132|469|vvi:100262769|nucleolin	-	GO:0005488//binding	-	gi|297737935|emb|CBI27136.3|/5.38093e-160/unnamed protein product [Vitis vinifera]
GSVIVT01023806001	1446	1635	0.7026	129.116	1174	0.7351	92.4763	1478	0.7918	130.986	1465	0.8313	120.102	1236	0.8216	108.973	1333	0.8728	109.85	1393	0.7137	113.706	981	0.8326	81.2028	K02975|1|4e-34|144|vvi:100258834|small subunit ribosomal protein S25e	GO:0030529//ribonucleoprotein complex	-	-	gi|297744413|emb|CBI37675.3|/1.51978e-108/unnamed protein product [Vitis vinifera]
GSVIVT01029546001	2481	1633	0.9686	75.1607	1614	0.979	74.0981	1685	0.9827	87.0346	2029	0.9847	96.9476	1627	0.9867	83.6043	1838	0.971	88.2787	1761	0.9698	83.7788	1755	0.9762	84.6682	K02145|1|0.0|1187|vvi:100261512|V-type H+-transporting ATPase subunit A [EC:3.6.3.14]	GO:0033176	GO:0015078//hydrogen ion transmembrane transporter activity;GO:0019829//cation-transporting ATPase activity;GO:0032559	GO:0015986//ATP synthesis coupled proton transport;GO:0015988//energy coupled proton transmembrane transport, against electrochemical gradient	gi|225443399|ref|XP_002267279.1|/0/PREDICTED: V-type proton ATPase catalytic subunit A [Vitis vinifera]
GSVIVT01009076001	1199	1633	0.9224	155.524	2131	0.9099	202.439	872	0.8941	93.2	1693	0.9249	167.386	907	0.9024	96.4398	2030	0.9466	201.75	1448	0.9358	142.545	1892	0.8907	188.874	K06630|1|7e-84|309|pop:POPTR_651251|tyrosine 3-monooxygenase/tryptophan 5-monooxygenase activation protein	-	-	-	gi|359492889|ref|XP_003634479.1|/1.36111e-88/PREDICTED: 14-3-3 protein [Vitis vinifera]
GSVIVT01034523001	2002	1630	0.9271	92.9726	1471	0.8821	83.691	1371	0.9466	87.7591	1341	0.9071	79.4047	1327	0.9221	84.5035	1505	0.8896	89.5797	1691	0.9201	99.6967	1585	0.8886	94.7623	-	-	-	-	gi|296081174|emb|CBI18200.3|/0/unnamed protein product [Vitis vinifera]
GSVIVT01003421001	1139	1629	0.9438	163.316	1509	0.9359	150.902	927	0.9183	104.298	1186	0.9412	123.436	1035	0.9491	115.847	1828	0.964	191.245	1512	0.9552	156.686	1361	0.9306	143.023	K06630|1|9e-91|332|vvi:100264912|tyrosine 3-monooxygenase/tryptophan 5-monooxygenase activation protein	-	-	-	gi|297741828|emb|CBI33141.3|/1.31248e-93/unnamed protein product [Vitis vinifera]
GSVIVT01035791001	2546	1626	0.9285	72.9279	1609	0.9505	71.9827	1506	0.9407	75.8028	1836	0.9556	85.4862	1349	0.9379	67.5494	1649	0.9544	77.1791	1405	0.9218	65.1357	1258	0.9497	59.1415	K12662|1|1e-26|120|vvi:100243602|U4/U6 small nuclear ribonucleoprotein PRP4;K14963|4|2e-23|109|pop:POPTR_551164|COMPASS component SWD3	-	-	-	gi|225430178|ref|XP_002284900.1|/0/PREDICTED: transcriptional corepressor LEUNIG-like [Vitis vinifera]
GSVIVT01009354001	2022	1625	0.955	91.7707	1381	0.951	77.7934	516	0.9664	32.703	464	0.9233	27.2031	644	0.9733	40.6044	679	0.9609	40.0153	1469	0.9777	85.7516	1261	0.9807	74.6456	-	GO:0043231//intracellular membrane-bounded organelle	-	GO:0006970//response to osmotic stress	gi|225458824|ref|XP_002285282.1|/0/PREDICTED: interferon-related developmental regulator 1 [Vitis vinifera]
GSVIVT01001863001	2127	1625	0.5599	87.2404	2778	0.6479	148.763	93	0.5157	5.60317	190	0.5228	10.5893	89	0.4786	5.33446	310	0.5303	17.3673	1670	0.583	92.6724	2717	0.5844	152.895	K01177|1|0.0|764|vvi:100242636|beta-amylase [EC:3.2.1.2]	GO:0043231//intracellular membrane-bounded organelle;GO:0044444//cytoplasmic part;GO:0016020//membrane	GO:0016772//transferase activity, transferring phosphorus-containing groups;GO:0016160//amylase activity;GO:0005102//receptor binding;GO:0043167//ion binding;GO:0032559	GO:0005982//starch metabolic process;GO:0009933//meristem structural organization;GO:0007167//enzyme linked receptor protein signaling pathway;GO:0010073//meristem maintenance;GO:0003006//developmental process involved in reproduction;GO:0006950//response to stress;GO:0006464//cellular protein modification process	gi|296088264|emb|CBI35772.3|/0/unnamed protein product [Vitis vinifera]
GSVIVT01008423001	1151	1623	0.9096	161.018	1621	0.8853	160.412	1657	0.8905	184.487	2392	0.8384	246.359	1317	0.9114	145.874	757	0.8532	78.3714	444	0.8202	45.5312	413	0.8184	42.9482	-	GO:0044464//cell part	-	GO:0009607//response to biotic stimulus	gi|147818820|emb|CAN59843.1|/4.74021e-144/hypothetical protein VITISV_030359 [Vitis vinifera]
GSVIVT01011359001	945	1623	0.8286	196.118	1217	0.8222	146.686	1781	0.8116	241.519	942	0.8296	118.168	1798	0.8656	242.564	1701	0.8275	214.491	1851	0.8127	231.194	1312	0.8307	166.177	K10573|1|2e-86|317|zma:100193988|ubiquitin-conjugating enzyme E2 A [EC:6.3.2.19]	-	GO:0019787//small conjugating protein ligase activity;GO:0032559	GO:0032446//protein modification by small protein conjugation;GO:0070646//protein modification by small protein removal	gi|296086416|emb|CBI32005.3|/2.00696e-86/unnamed protein product [Vitis vinifera]
GSVIVT01017720001	973	1621	0.8284	190.24	3041	0.8869	355.987	673	0.814	88.6382	2299	0.9671	280.097	736	0.8304	96.4346	1084	0.8664	132.756	550	0.7657	66.7193	940	0.8088	115.634	K02881|1|6e-68|255|vvi:100261418|large subunit ribosomal protein L18	GO:0030529//ribonucleoprotein complex	GO:0005198//structural molecule activity	GO:0010467//gene expression	gi|189096139|pdb|3BBO|Q/8.22907e-67/Chain Q, Homology Model For The Spinach Chloroplast 50s Subunit Fitted To 9.4a Cryo-Em Map Of The 70s Chlororibosome
GSVIVT01008078001	3982	1620	0.9164	46.4564	1838	0.9485	52.5744	554	0.788	17.829	597	0.7843	17.7728	580	0.8747	18.5693	713	0.8418	21.3366	1332	0.8983	39.4825	1355	0.9357	40.7294	K15336|1|1e-31|137|vvi:100259391|tRNA (cytosine38-C5)-methyltransferase [EC:2.1.1.204]	GO:0043231//intracellular membrane-bounded organelle	-	-	gi|297734042|emb|CBI15289.3|/0/unnamed protein product [Vitis vinifera]
GSVIVT01031018001	1081	1617	0.839	170.811	1828	0.8982	192.611	1629	0.8659	193.114	1962	0.8955	215.157	1198	0.8474	141.286	1586	0.9019	174.829	1060	0.8566	115.739	1067	0.8853	118.143	K02993|1|4e-103|372|vvi:100241243|small subunit ribosomal protein S7e	GO:0030529//ribonucleoprotein complex	GO:0005198//structural molecule activity	GO:0010467//gene expression	gi|296087269|emb|CBI33643.3|/9.4855e-139/unnamed protein product [Vitis vinifera]
GSVIVT01017042001	710	1616	0.9958	259.905	1829	0.9676	293.417	1934	0.9972	349.073	2540	0.9803	424.089	1774	0.9915	318.539	5234	0.9873	878.441	1368	0.9648	227.42	1531	0.9761	258.099	K09873|1|2e-83|306|ath:AT3G16240|aquaporin TIP;K09866|4|4e-75|278|sbi:SORBI_10g019360|aquaporin-4	GO:0031224//intrinsic to membrane	-	GO:0006810//transport	gi|124702533|gb|ABN14354.1|/1.4926e-108/aquaporin TIP2;1 [Vitis vinifera]
GSVIVT01037777001	1839	1615	0.9984	100.282	1411	0.9978	87.3928	979	0.9886	68.2212	837	0.9891	53.9542	923	0.9886	63.9864	1662	0.9929	107.693	1503	0.9989	96.467	1427	0.9946	92.8779	K14494|1|6e-63|240|pop:POPTR_645273|DELLA protein	-	-	-	gi|297737537|emb|CBI26738.3|/0/unnamed protein product [Vitis vinifera]
GSVIVT01008130001	909	1612	0.8977	202.504	2017	0.9593	252.739	2053	0.9274	289.43	2933	0.9989	382.499	2174	0.9516	304.904	2205	0.9615	289.056	1214	0.9087	157.636	1516	0.9934	199.621	-	GO:0031090//organelle membrane;GO:0031410//cytoplasmic vesicle	-	GO:0009832//plant-type cell wall biogenesis	gi|462412672|gb|EMJ17721.1|/1.44062e-43/hypothetical protein PRUPE_ppa024465mg [Prunus persica]
GSVIVT01008768001	1172	1611	0.9957	156.964	1279	0.9889	124.301	341	0.9667	37.286	326	0.9795	32.974	685	0.9812	74.5128	387	0.9821	39.3478	1358	0.9838	136.765	1008	0.9923	102.944	-	-	-	-	gi|225459718|ref|XP_002284727.1|/4.75488e-147/PREDICTED: uncharacterized protein LOC100252353 [Vitis vinifera]
GSVIVT01003729001	839	1611	0.7878	219.263	1650	0.8951	224.002	1373	0.7855	209.714	1177	0.8415	166.302	1799	0.913	273.361	1669	0.8439	237.045	1913	0.8355	269.125	1922	0.8403	274.196	K03098|1|2e-69|260|vvi:100265927|outer membrane lipoprotein Blc	-	-	GO:0051234//establishment of localization	gi|297735900|emb|CBI18676.3|/4.67348e-73/unnamed protein product [Vitis vinifera]
GSVIVT01028929001	4510	1610	0.9774	40.7644	1467	0.9758	37.0496	1493	0.9592	42.423	1870	0.9743	49.1526	1372	0.9601	38.7834	1297	0.9803	34.2689	1419	0.9663	37.137	1198	0.9727	31.7944	K01280|1|0.0|2525|vvi:100248019|tripeptidyl-peptidase II [EC:3.4.14.10]	GO:0005840//ribosome;GO:0031090//organelle membrane;GO:0043231//intracellular membrane-bounded organelle	GO:0004175//endopeptidase activity;GO:0008236//serine-type peptidase activity	GO:0019538//protein metabolic process	gi|302143856|emb|CBI22717.3|/0/unnamed protein product [Vitis vinifera]
GSVIVT01016495001	1218	1608	0.9819	150.755	1317	0.9901	123.16	790	0.9828	83.1186	1010	0.9639	98.3005	897	0.9803	93.8887	533	0.9433	52.1455	530	0.9704	51.3606	445	0.9458	43.7303	-	GO:0044436;GO:0009534//chloroplast thylakoid	GO:0005488//binding	-	gi|225449424|ref|XP_002282933.1|/1.93016e-122/PREDICTED: thylakoid lumenal 15 kDa protein 1, chloroplastic [Vitis vinifera]
GSVIVT01018842001	2728	1606	0.7973	67.2253	1478	0.827	61.7107	1369	0.7614	64.3099	1237	0.8017	53.7535	1559	0.8105	72.8567	1135	0.8233	49.578	2304	0.8065	99.6872	2018	0.7995	88.5415	K00128|1|0.0|917|vvi:100247106|aldehyde dehydrogenase (NAD+) [EC:1.2.1.3]	GO:0043231//intracellular membrane-bounded organelle	GO:0004030//aldehyde dehydrogenase [NAD(P)+] activity;GO:0005488//binding	GO:0044237//cellular metabolic process	gi|297735060|emb|CBI17422.3|/0/unnamed protein product [Vitis vinifera]
GSVIVT01031070001	1126	1606	0.9813	162.869	1329	0.9751	134.436	1273	0.9751	144.88	1188	0.9813	125.072	1274	0.984	144.244	2508	0.984	265.416	1910	0.9822	200.215	1579	0.984	167.847	K06630|1|2e-133|473|vvi:100259987|tyrosine 3-monooxygenase/tryptophan 5-monooxygenase activation protein	-	GO:0005515//protein binding	-	gi|225451995|ref|XP_002283492.1|/2.40801e-132/PREDICTED: 14-3-3 protein 4 [Vitis vinifera]
GSVIVT01013264001	3545	1606	0.921	51.7322	1519	0.9154	48.8059	1248	0.9292	45.1146	1225	0.8917	40.9639	1539	0.9563	55.3465	1758	0.9326	59.0935	2112	0.9704	70.32	2050	0.8993	69.2162	K01338|1|0.0|1626|vvi:100262630|ATP-dependent Lon protease [EC:3.4.21.53]	GO:0031974//membrane-enclosed lumen;GO:0042579//microbody	GO:0004175//endopeptidase activity;GO:0042623//ATPase activity, coupled;GO:0032559	GO:0016558//protein import into peroxisome matrix;GO:0019538//protein metabolic process;GO:0048528//post-embryonic root development	gi|225427356|ref|XP_002282657.1|/0/PREDICTED: lon protease homolog 2, peroxisomal [Vitis vinifera]
GSVIVT01008573001	1344	1604	0.8996	136.281	2200	0.9665	186.446	914	0.9405	87.1496	1868	0.9405	164.763	944	0.9405	89.5449	1568	0.9375	139.022	1176	0.9546	103.278	1594	0.9829	141.958	K07213|1|3e-07|54.7|gmx:547569|copper chaperone	GO:0016020//membrane	GO:0046872//metal ion binding	GO:0006875//cellular metal ion homeostasis	gi|297734446|emb|CBI15693.3|/4.05205e-84/unnamed protein product [Vitis vinifera]
[truncated: 22,877 more rows]
