# Supplementary material for: An RNA-Seq Analysis of Grape Plantlets Grown in vitro Reveals Different Responses to Blue, Green, Red LED Light, and White Fluorescent Light
Source: Front Plant Sci. 2017 Jan 31;8:78. doi: 10.3389/fpls.2017.00078 (PMC5281588; doi:10.3389/fpls.2017.00078)
Supplement: Supplementary file 6 [file DataSheet6.xls]

## Sheet: Supplement 6-W-vs-G.GeneDiffExp
GeneID	log2Ratio(G/W)	Probability	KEGG Orthology	GO Component	GO Function	GO Process	Blast nr
GSVIVT01008677001	-1.69196	0.858585	-	-	-	-	gi|225459860|ref|XP_002285931.1|/0/PREDICTED: uncharacterized protein LOC100252277 [Vitis vinifera]
GSVIVT01031255001	-2.73799	0.864594	-	-	-	-	gi|296089790|emb|CBI39609.3|/9.17571e-28/unnamed protein product [Vitis vinifera]
GSVIVT01008617001	-2.69997	0.899401	-	-	-	-	gi|297734484|emb|CBI15731.3|/0/unnamed protein product [Vitis vinifera]
GSVIVT01007843001	-1.14179	0.825285	-	-	GO:0003676//nucleic acid binding	-	gi|225457178|ref|XP_002283896.1|/4.51506e-118/PREDICTED: transcription factor MYB1R1-like [Vitis vinifera]
GSVIVT01011707001	-1.55491	0.857187	-	GO:0034357;GO:0043234//protein complex	GO:0016651//oxidoreductase activity, acting on NAD(P)H	GO:0009767//photosynthetic electron transport chain	gi|225424301|ref|XP_002284666.1|/2.54133e-93/PREDICTED: uncharacterized protein LOC100259429 [Vitis vinifera]
GSVIVT01031112001	3.16292	0.84873	-	-	-	-	gi|296089673|emb|CBI39492.3|/0/unnamed protein product [Vitis vinifera]
GSVIVT01005054001	1.89796	0.809706	K00423|1|3e-174|610|ath:AT1G55570|L-ascorbate oxidase [EC:1.10.3.3]	GO:0005618//cell wall	GO:0046914//transition metal ion binding;GO:0016682//oxidoreductase activity, acting on diphenols and related substances as donors, oxygen as acceptor	GO:0008152//metabolic process;GO:0009628//response to abiotic stimulus	gi|225468506|ref|XP_002270831.1|/0/PREDICTED: L-ascorbate oxidase homolog [Vitis vinifera]
GSVIVT01036214001	1.47053	0.846371	-	-	GO:0003676//nucleic acid binding	-	gi|225463960|ref|XP_002270792.1|/3.67071e-165/PREDICTED: uncharacterized protein LOC100261576 [Vitis vinifera]
GSVIVT01022014001	-1.0551	0.803391	K14493|1|0.0|729|vvi:100245285|gibberellin receptor GID1 [EC:3.-.-.-]	-	GO:0004871//signal transducer activity;GO:0003824//catalytic activity;GO:0019840//isoprenoid binding	-	gi|298205013|emb|CBI34320.3|/0/unnamed protein product [Vitis vinifera]
GSVIVT01011407001	-3.51886	0.91828	K09874|1|3e-83|306|osa:4340558|aquaporin NIP	GO:0031224//intrinsic to membrane	-	GO:0006810//transport	gi|359489000|ref|XP_002278054.2|/1.25389e-157/PREDICTED: aquaporin NIP2-1-like [Vitis vinifera]
GSVIVT01002585001	-2.61977	0.898637	-	-	-	-	gi|359497305|ref|XP_003635480.1|/9.05108e-23/PREDICTED: uncharacterized protein LOC100853147 [Vitis vinifera]
GSVIVT01010330001	2.01824	0.872547	K06694|1|1e-09|63.5|rcu:RCOM_1621740|26S proteasome non-ATPase regulatory subunit 10	-	-	-	gi|297738350|emb|CBI27551.3|/0/unnamed protein product [Vitis vinifera]
GSVIVT01017014001	1.42164	0.808613	-	GO:0044464//cell part	-	-	gi|226713186|sp|A7P756.1|CSPLD_VITVI/1.08315e-113/RecName: Full=CASP-like protein GSVIVT00034332001
GSVIVT01025462001	1.29617	0.8427	K07374|1|0.0|670|vvi:100260286|tubulin alpha	GO:0043234//protein complex;GO:0015630//microtubule cytoskeleton;GO:0030312//external encapsulating structure;GO:0044444//cytoplasmic part	GO:0017111//nucleoside-triphosphatase activity;GO:0032561//guanyl ribonucleotide binding	GO:0010038//response to metal ion;GO:0043623//cellular protein complex assembly;GO:0009207;GO:0007017//microtubule-based process	gi|297746478|emb|CBI16534.3|/0/unnamed protein product [Vitis vinifera]
GSVIVT01033912001	2.40727	0.876327	K13070|1|3e-66|249|osa:4335093|momilactone-A synthase [EC:1.1.1.295];K09841|2|1e-62|237|pop:POPTR_547844|xanthoxin dehydrogenase [EC:1.1.1.288]	-	GO:0016616//oxidoreductase activity, acting on the CH-OH group of donors, NAD or NADP as acceptor	GO:0008152//metabolic process	gi|297740171|emb|CBI30353.3|/1.02354e-132/unnamed protein product [Vitis vinifera]
GSVIVT01026502001	-4.04399	0.886116	K11717|1|4e-10|64.7|gmx:100799615|cysteine desulfurase / selenocysteine lyase [EC:2.8.1.7 4.4.1.16]	-	GO:0048037//cofactor binding;GO:0016740//transferase activity	-	gi|296088560|emb|CBI37551.3|/0/unnamed protein product [Vitis vinifera]
GSVIVT01019666001	1.49273	0.805882	-	-	-	-	gi|225426566|ref|XP_002272570.1|/5.49862e-126/PREDICTED: uncharacterized protein LOC100253094 [Vitis vinifera]
GSVIVT01018204001	2.95148	0.834375	-	-	-	GO:0009555//pollen development;GO:0003006//developmental process involved in reproduction;GO:0048236//plant-type spore development	gi|297734563|emb|CBI16614.3|/0/unnamed protein product [Vitis vinifera]
GSVIVT01022927001	-1.50721	0.861557	-	GO:0016020//membrane	-	GO:0003006//developmental process involved in reproduction;GO:0048229//gametophyte development	gi|225448004|ref|XP_002271347.1|/1.02364e-58/PREDICTED: uncharacterized protein LOC100261813 [Vitis vinifera]
GSVIVT01031224001	-1.21646	0.821505	K07953|1|8e-83|176|vvi:100248702|GTP-binding protein SAR1 [EC:3.6.5.-]	GO:0043231//intracellular membrane-bounded organelle	GO:0032561//guanyl ribonucleotide binding	GO:0015031//protein transport	gi|359487540|ref|XP_003633611.1|/2.72045e-82/PREDICTED: LOW QUALITY PROTEIN: GTP-binding protein SAR1A-like [Vitis vinifera]
GSVIVT01021613001	3.26645	0.877158	-	GO:0016020//membrane	-	GO:0010101	gi|359483669|ref|XP_002274947.2|/0/PREDICTED: uncharacterized protein LOC100253161 [Vitis vinifera]
GSVIVT01012702001	-1.11089	0.821396	K00605|1|0.0|824|vvi:100250401|aminomethyltransferase [EC:2.1.2.10]	GO:0005840//ribosome;GO:0009526//plastid envelope;GO:0005576//extracellular region	GO:0016769//transferase activity, transferring nitrogenous groups;GO:0008168//methyltransferase activity	GO:0010038//response to metal ion;GO:0006544//glycine metabolic process;GO:0006730//one-carbon metabolic process	gi|225444472|ref|XP_002272701.1|/0/PREDICTED: aminomethyltransferase, mitochondrial [Vitis vinifera]
GSVIVT01024661001	11.3888	0.949613	K12130|1|2e-08|58.2|sbi:SORBI_05g003660|pseudo-response regulator 5;K12135|2|7e-08|56.2|aly:ARALYDRAFT_488429|zinc finger protein CONSTANS;K12129|3|9e-08|55.8|pop:POPTR_563807|pseudo-response regulator 7	-	-	-	gi|359478521|ref|XP_002274679.2|/3.73151e-116/PREDICTED: zinc finger protein CONSTANS-LIKE 7-like [Vitis vinifera]
GSVIVT01034422001	1.30935	0.842569	K01757|1|4e-51|200|ath:AT1G74000|strictosidine synthase [EC:4.3.3.2]	-	GO:0016843	GO:0008152//metabolic process	gi|225463685|ref|XP_002273580.1|/0/PREDICTED: strictosidine synthase [Vitis vinifera]
GSVIVT01010602001	-1.58224	0.856181	-	GO:0031224//intrinsic to membrane	GO:0004175//endopeptidase activity	-	gi|225455416|ref|XP_002279077.1|/6.84402e-151/PREDICTED: inactive rhomboid protein 1 isoform 1 [Vitis vinifera]
GSVIVT01036599001	3.47802	0.88817	K11821|1|2e-67|254|aly:ARALYDRAFT_895283|desulfoglucosinolate sulfotransferase A/B/C [EC:2.8.2.-];K01014|3|8e-09|59.7|olu:OSTLU_32551|aryl sulfotransferase [EC:2.8.2.1]	-	GO:0008146//sulfotransferase activity	GO:0009719;GO:0031407//oxylipin metabolic process	gi|225464021|ref|XP_002265863.1|/0/PREDICTED: flavonol sulfotransferase-like [Vitis vinifera]
GSVIVT01020743001	1.35141	0.843749	K02868|1|3e-88|323|vvi:100243655|large subunit ribosomal protein L11e	GO:0015934//large ribosomal subunit;GO:0009536//plastid;GO:0031981//nuclear lumen	GO:0003723//RNA binding;GO:0005198//structural molecule activity	GO:0010467//gene expression	gi|225446664|ref|XP_002281886.1|/4.17582e-87/PREDICTED: 60S ribosomal protein L11-2-like [Vitis vinifera]
GSVIVT01001405001	3.2913	0.924092	K12124|1|0.0|882|vvi:100254197|GIGANTEA	-	-	-	gi|225470820|ref|XP_002264755.1|/0/PREDICTED: protein GIGANTEA-like [Vitis vinifera]
GSVIVT01007165001	2.43073	0.834659	-	-	-	-	gi|297741782|emb|CBI33069.3|/0/unnamed protein product [Vitis vinifera]
GSVIVT01027629001	1.83783	0.843705	-	-	GO:0005488//binding	GO:0009798//axis specification;GO:0009965//leaf morphogenesis	gi|225453939|ref|XP_002279860.1|/2.3332e-49/PREDICTED: uncharacterized protein LOC100257531 [Vitis vinifera]
GSVIVT01030556001	-2.70731	0.898921	K13348|1|3e-21|101|cme:CMS031C|protein Mpv17	GO:0031224//intrinsic to membrane;GO:0009536//plastid	-	-	gi|297739256|emb|CBI28907.3|/0/unnamed protein product [Vitis vinifera]
GSVIVT01008707001	1.13594	0.804855	K00423|1|4e-169|593|aly:ARALYDRAFT_892557|L-ascorbate oxidase [EC:1.10.3.3]	-	GO:0016682//oxidoreductase activity, acting on diphenols and related substances as donors, oxygen as acceptor;GO:0046914//transition metal ion binding	GO:0008152//metabolic process	gi|225459808|ref|XP_002285913.1|/0/PREDICTED: L-ascorbate oxidase homolog [Vitis vinifera]
GSVIVT01015251001	1.23471	0.830486	K02910|1|9e-38|154|vvi:100267870|large subunit ribosomal protein L31e	GO:0015934//large ribosomal subunit;GO:0030312//external encapsulating structure	GO:0005198//structural molecule activity	GO:0010467//gene expression;GO:0022613//ribonucleoprotein complex biogenesis	gi|297738710|emb|CBI27955.3|/1.13846e-62/unnamed protein product [Vitis vinifera]
GSVIVT01000440001	-3.70964	0.926168	K12135|1|6e-06|50.1|aly:ARALYDRAFT_488429|zinc finger protein CONSTANS	GO:0044464//cell part	GO:0046914//transition metal ion binding	-	gi|296081249|emb|CBI17993.3|/1.15561e-91/unnamed protein product [Vitis vinifera]
GSVIVT01032957001	1.66531	0.857951	-	-	-	-	gi|296082245|emb|CBI21250.3|/6.25551e-119/unnamed protein product [Vitis vinifera]
GSVIVT01023894001	1.54607	0.803784	K11088|1|2e-51|200|vvi:100250427|small nuclear ribonucleoprotein D3	GO:0032991//macromolecular complex	GO:0005488//binding	-	gi|225428263|ref|XP_002282385.1|/2.33543e-50/PREDICTED: small nuclear ribonucleoprotein Sm D3 [Vitis vinifera]
GSVIVT01029786001	1.27438	0.801905	-	GO:0016020//membrane	-	-	gi|296081540|emb|CBI20063.3|/0/unnamed protein product [Vitis vinifera]
GSVIVT01005042001	-1.62191	0.847988	-	-	-	-	gi|225441927|ref|XP_002284555.1|/2.91167e-75/PREDICTED: uncharacterized protein LOC100265785 isoform 2 [Vitis vinifera]
GSVIVT01021867001	-1.28873	0.842831	K01738|1|1e-159|561|vvi:100264196|cysteine synthase A [EC:2.5.1.47]	GO:0044424//intracellular part	GO:0016835//carbon-oxygen lyase activity;GO:0016765//transferase activity, transferring alkyl or aryl (other than methyl) groups;GO:0048037//cofactor binding	GO:0006563//L-serine metabolic process;GO:0000097//sulfur amino acid biosynthetic process	gi|225451235|ref|XP_002275990.1|/1.40239e-158/PREDICTED: cysteine synthase isoform 2 [Vitis vinifera]
GSVIVT01018767001	-1.29254	0.839116	-	-	-	-	gi|225431116|ref|XP_002265805.1|/1.14922e-160/PREDICTED: thaumatin-like protein 1 [Vitis vinifera]
GSVIVT01033444001	1.30858	0.842831	K02889|1|3e-93|339|vvi:100243484|large subunit ribosomal protein L21e	GO:0043231//intracellular membrane-bounded organelle;GO:0015934//large ribosomal subunit	GO:0005198//structural molecule activity	GO:0010467//gene expression	gi|225441539|ref|XP_002280931.1|/3.14569e-92/PREDICTED: 60S ribosomal protein L21-1 [Vitis vinifera]
GSVIVT01009294001	2.99451	0.816982	K09285|1|1e-126|451|vvi:100252316|AP2-like factor, ANT lineage	-	-	-	gi|302142158|emb|CBI19361.3|/1.39495e-132/unnamed protein product [Vitis vinifera]
GSVIVT01010924001	1.81931	0.814185	K02706|1|7e-22|100|vvi:4025083|photosystem II P680 reaction center D2 protein	GO:0009521;GO:0031224//intrinsic to membrane;GO:0009534//chloroplast thylakoid;GO:0042716	GO:0046914//transition metal ion binding;GO:0009055//electron carrier activity	GO:0051234//establishment of localization;GO:0009767//photosynthetic electron transport chain	gi|296090317|emb|CBI40136.3|/4.75317e-64/unnamed protein product [Vitis vinifera]
GSVIVT01016476001	-5.69227	0.957589	K10615|1|5e-12|71.2|cme:CMB070C|E3 ubiquitin-protein ligase HERC4 [EC:6.3.2.19];K11493|4|9e-09|60.5|ota:Ot03g05690|regulator of chromosome condensation	-	GO:0016772//transferase activity, transferring phosphorus-containing groups	GO:0006796//phosphate-containing compound metabolic process	gi|225449388|ref|XP_002282470.1|/0/PREDICTED: X-linked retinitis pigmentosa GTPase regulator [Vitis vinifera]
GSVIVT01026015001	-3.97465	0.938601	-	GO:0043231//intracellular membrane-bounded organelle	GO:0016407//acetyltransferase activity	-	gi|359493310|ref|XP_002280208.2|/7.56983e-157/PREDICTED: uncharacterized protein LOC100244789 [Vitis vinifera]
GSVIVT01030002001	2.42073	0.873662	-	GO:0043231//intracellular membrane-bounded organelle	-	GO:0009725//response to hormone stimulus	gi|225447643|ref|XP_002274772.1|/1.54321e-110/PREDICTED: vesicle-associated protein 4-2-like [Vitis vinifera]
GSVIVT01002735001	1.95071	0.87471	K11251|1|2e-35|147|vvi:100251194|histone H2A	GO:0000785//chromatin;GO:0031981//nuclear lumen	GO:0003676//nucleic acid binding	GO:0006950//response to stress;GO:0034728//nucleosome organization;GO:0051707//response to other organism;GO:0009292//genetic transfer	gi|225469123|ref|XP_002272843.1|/2.04259e-34/PREDICTED: probable histone H2A.3 [Vitis vinifera]
GSVIVT01030375001	1.6351	0.846393	-	-	-	GO:0000003//reproduction	gi|359485502|ref|XP_002267127.2|/2.72633e-141/PREDICTED: expansin-B3-like [Vitis vinifera]
GSVIVT01017944001	1.044	0.808373	K02692|1|2e-68|256|vvi:100240928|photosystem I subunit II	GO:0034357	-	-	gi|297737029|emb|CBI26230.3|/1.13004e-77/unnamed protein product [Vitis vinifera]
GSVIVT01034245001	1.34277	0.801206	-	GO:0031225//anchored to membrane	GO:0043167//ion binding;GO:0008422//beta-glucosidase activity	GO:0044238//primary metabolic process	gi|359483084|ref|XP_002273826.2|/0/PREDICTED: glucan endo-1,3-beta-glucosidase 6-like [Vitis vinifera]
GSVIVT01014685001	-1.18968	0.814338	-	-	GO:0016787//hydrolase activity	-	gi|359494359|ref|XP_003634765.1|/1.65867e-154/PREDICTED: nudix hydrolase 10-like [Vitis vinifera]
GSVIVT01026986001	-3.01798	0.897872	K08237|1|2e-31|135|pop:POPTR_731288|hydroquinone glucosyltransferase [EC:2.4.1.218];K12356|3|9e-28|124|aly:ARALYDRAFT_485420|coniferyl-alcohol glucosyltransferase [EC:2.4.1.111]	-	GO:0016757//transferase activity, transferring glycosyl groups	-	gi|297745347|emb|CBI40427.3|/0/unnamed protein product [Vitis vinifera]
GSVIVT01014683001	1.26733	0.82404	-	-	-	-	gi|296089919|emb|CBI39738.3|/6.03869e-96/unnamed protein product [Vitis vinifera]
GSVIVT01026341001	-1.15361	0.812066	K01206|1|1e-21|102|ath:AT1G67830|alpha-L-fucosidase [EC:3.2.1.51];K00514|3|8e-18|90.1|rcu:RCOM_1428040|zeta-carotene desaturase [EC:1.3.5.6]	-	GO:0016787//hydrolase activity	GO:0044238//primary metabolic process	gi|296085157|emb|CBI28652.3|/0/unnamed protein product [Vitis vinifera]
GSVIVT01014223001	1.355	0.828563	K06236|1|4e-06|51.2|pop:POPTR_584471|collagen, type I/II/III/V/XI, alpha	-	GO:0046914//transition metal ion binding	-	gi|147789423|emb|CAN66606.1|/5.73706e-116/hypothetical protein VITISV_017553 [Vitis vinifera]
GSVIVT01024174001	-2.70778	0.914303	K01623|1|1e-152|537|vvi:100262354|fructose-bisphosphate aldolase, class I [EC:4.1.2.13]	-	GO:0016832//aldehyde-lyase activity	GO:0006007//glucose catabolic process	gi|297744727|emb|CBI37989.3|/1.4015e-151/unnamed protein product [Vitis vinifera]
GSVIVT01021979001	4.93079	0.918957	K13832|1|0.0|998|vvi:100243536|3-dehydroquinate dehydratase / shikimate dehydrogenase [EC:4.2.1.10 1.1.1.25]	GO:0044424//intracellular part	GO:0016616//oxidoreductase activity, acting on the CH-OH group of donors, NAD or NADP as acceptor;GO:0016836//hydro-lyase activity;GO:0000166//nucleotide binding	GO:0008652//cellular amino acid biosynthetic process	gi|298204991|emb|CBI34298.3|/0/unnamed protein product [Vitis vinifera]
GSVIVT01037405001	1.27071	0.829087	K07375|1|3e-96|350|osa:4341810|tubulin beta	GO:0015630//microtubule cytoskeleton	-	GO:0007017//microtubule-based process	gi|414877099|tpg|DAA54230.1|/1.21315e-96/TPA: hypothetical protein ZEAMMB73_283964, partial [Zea mays]
GSVIVT01010184001	2.0007	0.874121	K09828|1|4e-166|583|vvi:100258158|delta24-sterol reductase [EC:1.3.1.72]	GO:0031224//intrinsic to membrane	GO:0016628//oxidoreductase activity, acting on the CH-CH group of donors, NAD or NADP as acceptor;GO:0050662//coenzyme binding;GO:0005515//protein binding	GO:0008152//metabolic process	gi|297738246|emb|CBI27447.3|/0/unnamed protein product [Vitis vinifera]
GSVIVT01013788001	-1.88667	0.858738	-	GO:0043231//intracellular membrane-bounded organelle	-	-	gi|359473242|ref|XP_002265658.2|/0/PREDICTED: uncharacterized protein LOC100249925 [Vitis vinifera]
GSVIVT01008751001	-2.10562	0.873771	-	-	-	-	gi|302141721|emb|CBI18924.3|/1.72745e-18/unnamed protein product [Vitis vinifera]
GSVIVT01028522001	8.95159	0.98488	-	-	-	-	gi|297744284|emb|CBI37254.3|/5.64594e-09/unnamed protein product [Vitis vinifera]
GSVIVT01010694001	1.68629	0.879146	-	GO:0009536//plastid	-	-	gi|357515297|ref|XP_003627937.1|/1.36506e-67/hypothetical protein MTR_8g040260 [Medicago truncatula]
GSVIVT01033109001	3.3552	0.880042	K00599|1|0.0|687|ath:AT3G27180|[EC:2.1.1.-]	GO:0009536//plastid	GO:0016741	GO:0000154//rRNA modification	gi|225451414|ref|XP_002273563.1|/0/PREDICTED: uncharacterized RNA methyltransferase pc1998 [Vitis vinifera]
GSVIVT01014386001	2.60303	0.89702	-	GO:0016020//membrane;GO:0044444//cytoplasmic part;GO:0043231//intracellular membrane-bounded organelle	-	-	gi|225461387|ref|XP_002284777.1|/1.37135e-148/PREDICTED: stem-specific protein TSJT1 [Vitis vinifera]
GSVIVT01021134001	1.93149	0.862562	K16040|1|3e-113|406|vvi:100233030|trans-resveratrol di-O-methyltransferase [EC:2.1.1.240];K13230|2|3e-62|237|zma:100147731|2,4,7-trihydroxy-1,4-benzoxazin-3-one-glucoside 7-O-methyltransferase [EC:2.1.1.241];K05279|3|6e-43|173|aly:ARALYDRAFT_495497|flavonol 3-O-methyltransferase [EC:2.1.1.76]	-	GO:0008171//O-methyltransferase activity	-	gi|225443570|ref|XP_002278127.1|/0/PREDICTED: isoflavone-7-O-methyltransferase 9 [Vitis vinifera]
GSVIVT01013163001	-2.19439	0.891448	K15109|1|2e-66|251|vvi:100257503|solute carrier family 25 (mitochondrial carnitine/acylcarnitine transporter), member 20/29	GO:0031224//intrinsic to membrane	-	GO:0051234//establishment of localization	gi|297742101|emb|CBI33888.3|/3.15478e-65/unnamed protein product [Vitis vinifera]
GSVIVT01020878001	2.60706	0.833304	-	-	-	-	gi|298205140|emb|CBI17199.3|/0/unnamed protein product [Vitis vinifera]
GSVIVT01037776001	-2.59761	0.823253	-	-	-	-	gi|297737536|emb|CBI26737.3|/5.99517e-122/unnamed protein product [Vitis vinifera]
GSVIVT01016576001	6.31762	0.966788	K11254|1|2e-27|119|mtr:MTR_2g096100|histone H4	GO:0000785//chromatin;GO:0031090//organelle membrane;GO:0009536//plastid	GO:0003676//nucleic acid binding	GO:0034728//nucleosome organization	gi|296086257|emb|CBI31698.3|/1.87617e-45/unnamed protein product [Vitis vinifera]
GSVIVT01025500001	2.4205	0.884172	-	GO:0009536//plastid	GO:0003676//nucleic acid binding	GO:0006351//transcription, DNA-dependent	gi|225435806|ref|XP_002285757.1|/1.45288e-152/PREDICTED: uncharacterized protein LOC100265613 [Vitis vinifera]
GSVIVT01011679001	-1.18821	0.822903	K13464|1|0.0|720|vvi:100262965|jasmonate ZIM domain-containing protein	-	-	-	gi|297737647|emb|CBI26848.3|/0/unnamed protein product [Vitis vinifera]
GSVIVT01027902001	-3.69876	0.935367	-	GO:0009534//chloroplast thylakoid	-	GO:0006950//response to stress;GO:0009642//response to light intensity;GO:0009767//photosynthetic electron transport chain	gi|225433241|ref|XP_002285437.1|/2.51162e-67/PREDICTED: protein PROTON GRADIENT REGULATION 5, chloroplastic isoform 1 [Vitis vinifera]
GSVIVT01027558001	-3.73845	0.843181	K00517|1|6e-116|417|osa:4348172|[EC:1.14.-.-];K05280|5|6e-97|354|mtr:MTR_3g025230|flavonoid 3'-monooxygenase [EC:1.14.13.21]	-	GO:0016491//oxidoreductase activity;GO:0005506//iron ion binding	-	gi|296089103|emb|CBI38806.3|/0/unnamed protein product [Vitis vinifera]
GSVIVT01034364001	1.25577	0.811804	-	-	-	-	gi|297742727|emb|CBI35361.3|/8.54774e-26/unnamed protein product [Vitis vinifera]
GSVIVT01030626001	-2.13839	0.882511	-	-	GO:0005488//binding	GO:0007049//cell cycle	gi|225447342|ref|XP_002280596.1|/1.20894e-112/PREDICTED: cyclin-U1-1 [Vitis vinifera]
GSVIVT01032735001	-3.05682	0.900122	K07562|1|1e-39|163|sbi:SORBI_03g046345|nonsense-mediated mRNA decay protein 3;K14945|2|3e-19|95.9|rcu:RCOM_0126290|protein quaking	GO:0009534//chloroplast thylakoid	-	-	gi|225448586|ref|XP_002278231.1|/0/PREDICTED: uncharacterized protein LOC100253544 [Vitis vinifera]
GSVIVT01019413001	-1.7889	0.867238	-	-	-	-	gi|225426154|ref|XP_002278542.1|/1.78098e-40/PREDICTED: uncharacterized protein LOC100258716 [Vitis vinifera]
GSVIVT01023241001	1.58464	0.857842	K02925|1|0.0|726|vvi:100260533|large subunit ribosomal protein L3e	GO:0030529//ribonucleoprotein complex	GO:0005198//structural molecule activity	GO:0010467//gene expression	gi|359486157|ref|XP_002263053.2|/0/PREDICTED: 60S ribosomal protein L3 [Vitis vinifera]
GSVIVT01028907001	-5.32267	0.969322	-	-	-	-	gi|302143835|emb|CBI22696.3|/9.3328e-67/unnamed protein product [Vitis vinifera]
GSVIVT01009980001	-2.23056	0.888782	K00688|1|2e-06|52.8|gmx:100779066|starch phosphorylase [EC:2.4.1.1]	GO:0044444//cytoplasmic part	GO:0031406//carboxylic acid binding	-	gi|302142726|emb|CBI19929.3|/0/unnamed protein product [Vitis vinifera]
GSVIVT01037728001	3.34238	0.922519	-	-	-	-	gi|359494079|ref|XP_002277391.2|/5.56456e-51/PREDICTED: LOW QUALITY PROTEIN: 65-kDa microtubule-associated protein 1-like [Vitis vinifera]
GSVIVT01009399001	4.1734	0.838221	K06627|1|4e-171|599|vvi:100250548|cyclin A	GO:0043231//intracellular membrane-bounded organelle	GO:0005488//binding;GO:0019887//protein kinase regulator activity	GO:0007049//cell cycle	gi|359491997|ref|XP_002285074.2|/3.1386e-175/PREDICTED: putative cyclin-A3-1-like isoform 1 [Vitis vinifera]
GSVIVT01037105001	-1.38943	0.854827	K06995|1|2e-45|180|gmx:100527470|	GO:0009536//plastid	-	-	gi|225459910|ref|XP_002263772.1|/5.8741e-76/PREDICTED: uncharacterized protein LOC100244771 [Vitis vinifera]
GSVIVT01027734001	-3.81496	0.896189	K13229|1|4e-84|310|zma:541977|2,4-dihydroxy-1,4-benzoxazin-3-one-glucoside dioxygenase [EC:1.14.20.2];K06892|2|1e-55|215|pop:POPTR_550478|;K05277|3|4e-41|167|gmx:547615|leucoanthocyanidin dioxygenase [EC:1.14.11.19]	-	GO:0046914//transition metal ion binding;GO:0016706//oxidoreductase activity, acting on paired donors, with incorporation or reduction of molecular oxygen, 2-oxoglutarate as one donor, and incorporation of one atom each of oxygen into both donors	GO:0008152//metabolic process	gi|225433009|ref|XP_002284582.1|/0/PREDICTED: 1-aminocyclopropane-1-carboxylate oxidase homolog 1 [Vitis vinifera]
GSVIVT01011689001	-2.18924	0.884325	-	-	-	-	gi|297737654|emb|CBI26855.3|/1.85328e-135/unnamed protein product [Vitis vinifera]
GSVIVT01028864001	-2.44861	0.906896	K15746|1|4e-178|622|vvi:100268009|beta-carotene 3-hydroxylase [EC:1.14.13.129]	GO:0031224//intrinsic to membrane	GO:0046914//transition metal ion binding;GO:0003824//catalytic activity	GO:0006631//fatty acid metabolic process	gi|225464577|ref|XP_002273581.1|/4.61052e-177/PREDICTED: beta-carotene hydroxylase 2, chloroplastic isoform 1 [Vitis vinifera]
GSVIVT01011433001	-3.79676	0.93056	-	-	-	-	gi|296082933|emb|CBI22234.3|/0/unnamed protein product [Vitis vinifera]
GSVIVT01024946001	2.36695	0.886269	-	GO:0044464//cell part	-	-	gi|297746064|emb|CBI16120.3|/4.5755e-165/unnamed protein product [Vitis vinifera]
GSVIVT01004836001	-1.79246	0.832627	-	-	-	GO:0010876//lipid localization	gi|359474412|ref|XP_003631458.1|/1.7603e-64/PREDICTED: uncharacterized protein LOC100853220 [Vitis vinifera]
GSVIVT01029948001	2.28882	0.86656	-	GO:0009536//plastid	GO:0004175//endopeptidase activity	GO:0009314//response to radiation;GO:0019684//photosynthesis, light reaction;GO:0009725//response to hormone stimulus;GO:0009668;GO:0043623//cellular protein complex assembly;GO:0019538//protein metabolic process;GO:0009630//gravitropism	gi|225439191|ref|XP_002269447.1|/0/PREDICTED: uncharacterized protein LOC100253507 [Vitis vinifera]
GSVIVT01027054001	-1.65861	0.813136	K10143|1|0.0|662|ppp:PHYPADRAFT_126406|E3 ubiquitin-protein ligase RFWD2 [EC:6.3.2.19]	GO:0043231//intracellular membrane-bounded organelle;GO:0043234//protein complex	GO:0005515//protein binding;GO:0003824//catalytic activity	GO:0048573//photoperiodism, flowering;GO:0048572;GO:0009640//photomorphogenesis;GO:0007602//phototransduction;GO:0008152//metabolic process	gi|297745400|emb|CBI40480.3|/0/unnamed protein product [Vitis vinifera]
GSVIVT01025914001	5.78858	0.962876	K01206|1|6e-29|127|ath:AT1G67830|alpha-L-fucosidase [EC:3.2.1.51];K00514|3|7e-27|120|rcu:RCOM_1428040|zeta-carotene desaturase [EC:1.3.5.6]	GO:0031410//cytoplasmic vesicle	GO:0016787//hydrolase activity	GO:0044238//primary metabolic process	gi|359493337|ref|XP_002278219.2|/0/PREDICTED: GDSL esterase/lipase At1g71691-like [Vitis vinifera]
GSVIVT01031930001	-3.60194	0.932789	K08150|1|6e-47|163|gmx:100802679|MFS transporter, SP family, solute carrier family 2 (myo-inositol transporter), member 13	GO:0031224//intrinsic to membrane	GO:0016491//oxidoreductase activity;GO:0022857//transmembrane transporter activity	GO:0006810//transport	gi|359475274|ref|XP_003631630.1|/0/PREDICTED: polyol transporter 5-like [Vitis vinifera]
GSVIVT01030485001	2.68487	0.851505	K06995|1|5e-13|73.2|ppp:PHYPADRAFT_144325|	GO:0000229;GO:0043231//intracellular membrane-bounded organelle	-	-	gi|225447105|ref|XP_002271026.1|/1.03873e-80/PREDICTED: uncharacterized protein LOC100249947 [Vitis vinifera]
GSVIVT01018832001	-2.46279	0.817244	K09755|1|8e-173|605|vvi:100267863|ferulate-5-hydroxylase [EC:1.14.-.-]	-	GO:0046872//metal ion binding	-	gi|297735054|emb|CBI17416.3|/0/unnamed protein product [Vitis vinifera]
GSVIVT01000650001	1.69244	0.855045	K13421|1|0.0|890|vvi:100261809|uridine monophosphate synthetase [EC:2.4.2.10 4.1.1.23]	-	GO:0016763//transferase activity, transferring pentosyl groups;GO:0046872//metal ion binding;GO:0016831//carboxy-lyase activity	GO:0010038//response to metal ion;GO:0019856//pyrimidine nucleobase biosynthetic process;GO:0009267//cellular response to starvation;GO:0006222//UMP biosynthetic process	gi|225465947|ref|XP_002272325.1|/0/PREDICTED: uridine 5'-monophosphate synthase-like [Vitis vinifera]
GSVIVT01033349001	2.76751	0.893589	K01213|1|1e-13|76.6|pop:POPTR_552472|galacturan 1,4-alpha-galacturonidase [EC:3.2.1.67];K01184|2|2e-11|69.3|aly:ARALYDRAFT_486197|polygalacturonase [EC:3.2.1.15]	GO:0031090//organelle membrane;GO:0031410//cytoplasmic vesicle	GO:0004553//hydrolase activity, hydrolyzing O-glycosyl compounds	GO:0045229//external encapsulating structure organization;GO:0044238//primary metabolic process	gi|297739712|emb|CBI29894.3|/0/unnamed protein product [Vitis vinifera]
GSVIVT01007190001	3.55161	0.913407	K01183|1|3e-111|399|vvi:100232985|chitinase [EC:3.2.1.14]	-	GO:0004553//hydrolase activity, hydrolyzing O-glycosyl compounds;GO:0030247//polysaccharide binding	GO:0006026	gi|296080858|emb|CBI18788.3|/1.01109e-148/unnamed protein product [Vitis vinifera]
GSVIVT01004820001	1.20468	0.820063	K00895|1|0.0|1108|vvi:100256839|pyrophosphate--fructose-6-phosphate 1-phosphotransferase [EC:2.7.1.90]	GO:0030312//external encapsulating structure;GO:0010316	GO:0008443//phosphofructokinase activity;GO:0032559	GO:0006796//phosphate-containing compound metabolic process;GO:0010038//response to metal ion;GO:0006007//glucose catabolic process	gi|359494836|ref|XP_002269934.2|/0/PREDICTED: pyrophosphate--fructose 6-phosphate 1-phosphotransferase subunit beta-like [Vitis vinifera]
GSVIVT01013434001	1.76032	0.803828	K09753|1|4e-81|301|pop:POPTR_828721|cinnamoyl-CoA reductase [EC:1.2.1.44]	-	GO:0016620//oxidoreductase activity, acting on the aldehyde or oxo group of donors, NAD or NADP as acceptor;GO:0048037//cofactor binding;GO:0016616//oxidoreductase activity, acting on the CH-OH group of donors, NAD or NADP as acceptor	GO:0009699//phenylpropanoid biosynthetic process;GO:0010038//response to metal ion	gi|225457658|ref|XP_002275562.1|/0/PREDICTED: bifunctional dihydroflavonol 4-reductase/flavanone 4-reductase [Vitis vinifera]
GSVIVT01000145001	3.16486	0.916838	-	-	-	-	gi|296087340|emb|CBI33714.3|/2.18317e-108/unnamed protein product [Vitis vinifera]
GSVIVT01001503001	3.09006	0.81967	K11253|1|7e-24|75.5|ota:Ot11g02340|histone H3	GO:0005694//chromosome;GO:0016020//membrane;GO:0005634//nucleus;GO:0009536//plastid;GO:0044446//intracellular organelle part	GO:0003676//nucleic acid binding	GO:0006810//transport;GO:0009987//cellular process	gi|414587287|tpg|DAA37858.1|/8.48401e-24/TPA: histone H3.2 [Zea mays]
GSVIVT01036535001	2.36814	0.814841	-	-	-	-	gi|298204445|emb|CBI16925.3|/0/unnamed protein product [Vitis vinifera]
GSVIVT01025131001	-1.48039	0.84329	-	-	GO:0003824//catalytic activity	-	gi|297746210|emb|CBI16266.3|/1.19833e-72/unnamed protein product [Vitis vinifera]
GSVIVT01018979001	4.53619	0.829546	K11654|1|3e-115|414|ath:AT3G06400|SWI/SNF-related matrix-associated actin-dependent regulator of chromatin subfamily A member 5 [EC:3.6.4.-]	GO:0000785//chromatin	GO:0003676//nucleic acid binding;GO:0003678//DNA helicase activity	GO:0032196//transposition;GO:0009292//genetic transfer;GO:0031062//positive regulation of histone methylation;GO:0006342//chromatin silencing;GO:0009207;GO:0051052;GO:0035067//negative regulation of histone acetylation	gi|297735171|emb|CBI17533.3|/0/unnamed protein product [Vitis vinifera]
GSVIVT01012577001	2.66742	0.883385	K13263|1|4e-106|383|gmx:100101902|isoflavone 7-O-glucosyltransferase [EC:2.4.1.170];K08237|2|6e-76|283|vvi:100246482|hydroquinone glucosyltransferase [EC:2.4.1.218]	-	GO:0016757//transferase activity, transferring glycosyl groups	-	gi|298204824|emb|CBI25657.3|/0/unnamed protein product [Vitis vinifera]
GSVIVT01001853001	-1.60204	0.857296	K03320|1|3e-62|236|vvi:100258016|ammonium transporter, Amt family	GO:0031224//intrinsic to membrane;GO:0043231//intracellular membrane-bounded organelle	GO:0015101//organic cation transmembrane transporter activity	GO:0010102//lateral root morphogenesis;GO:0009725//response to hormone stimulus;GO:0009628//response to abiotic stimulus;GO:0015696//ammonium transport;GO:0043623//cellular protein complex assembly	gi|296088260|emb|CBI35768.3|/1.00357e-126/unnamed protein product [Vitis vinifera]
GSVIVT01020146001	3.86751	0.903028	K14492|1|9e-65|244|rcu:RCOM_0699760|two-component response regulator ARR-A family	-	GO:0004871//signal transducer activity;GO:0016772//transferase activity, transferring phosphorus-containing groups	GO:0006351//transcription, DNA-dependent;GO:0007165//signal transduction;GO:0006796//phosphate-containing compound metabolic process	gi|296086487|emb|CBI32076.3|/1.93572e-100/unnamed protein product [Vitis vinifera]
GSVIVT01025505001	-1.29414	0.827383	K11982|1|5e-46|183|sbi:SORBI_03g011120|E3 ubiquitin-protein ligase RNF115/126 [EC:6.3.2.19]	-	GO:0046914//transition metal ion binding	-	gi|297746512|emb|CBI16568.3|/4.66409e-146/unnamed protein product [Vitis vinifera]
GSVIVT01021862001	-1.24256	0.805227	K15441|1|3e-08|57.8|ppp:PHYPADRAFT_86831|tRNA-specific adenosine deaminase 2 [EC:3.5.4.-]	-	GO:0016814//hydrolase activity, acting on carbon-nitrogen (but not peptide) bonds, in cyclic amidines;GO:0046914//transition metal ion binding	-	gi|225451245|ref|XP_002276494.1|/1.46832e-92/PREDICTED: guanine deaminase [Vitis vinifera]
GSVIVT01038643001	2.62735	0.907814	-	GO:0009532//plastid stroma;GO:0030529//ribonucleoprotein complex	GO:0003723//RNA binding	GO:0010467//gene expression	gi|359490749|ref|XP_003634154.1|/2.07367e-145/PREDICTED: 30S ribosomal protein 1, chloroplastic-like [Vitis vinifera]
GSVIVT01008962001	1.97482	0.866997	-	-	-	-	gi|302141898|emb|CBI19101.3|/1.41834e-82/unnamed protein product [Vitis vinifera]
GSVIVT01008753001	-1.76196	0.841585	-	-	-	-	gi|302141723|emb|CBI18926.3|/7.89774e-32/unnamed protein product [Vitis vinifera]
GSVIVT01019774001	2.23623	0.876677	K07375|1|1e-14|76.3|mtr:MTR_7g089120|tubulin beta	-	-	-	gi|297742537|emb|CBI34686.3|/3.24311e-17/unnamed protein product [Vitis vinifera]
GSVIVT01032754001	1.16879	0.830704	K00522|1|4e-119|426|vvi:100267235|ferritin heavy chain [EC:1.16.3.1]	GO:0009536//plastid	GO:0016491//oxidoreductase activity;GO:0005506//iron ion binding	GO:0008152//metabolic process;GO:0000041//transition metal ion transport;GO:0006875//cellular metal ion homeostasis	gi|225448548|ref|XP_002277114.1|/4.55048e-118/PREDICTED: ferritin-3, chloroplastic [Vitis vinifera]
GSVIVT01012660001	5.37131	0.95182	K08339|1|4e-12|70.1|olu:OSTLU_8657|autophagy-related protein 5	-	-	-	gi|302144090|emb|CBI23195.3|/1.41868e-100/unnamed protein product [Vitis vinifera]
GSVIVT01023590001	-3.31884	0.927064	K00131|1|0.0|991|vvi:100260378|glyceraldehyde-3-phosphate dehydrogenase (NADP) [EC:1.2.1.9]	GO:0044424//intracellular part	-	GO:0008152//metabolic process	gi|225445885|ref|XP_002279374.1|/0/PREDICTED: NADP-dependent glyceraldehyde-3-phosphate dehydrogenase [Vitis vinifera]
GSVIVT01007583001	4.85716	0.958921	K00517|1|1e-106|385|ath:AT3G48360|[EC:1.14.-.-];K04498|3|2e-11|68.9|sbi:SORBI_04g003020|E1A/CREB-binding protein [EC:2.3.1.48]	GO:0043231//intracellular membrane-bounded organelle	GO:0000989//transcription factor binding transcription factor activity;GO:0004468//lysine N-acetyltransferase activity;GO:0046914//transition metal ion binding;GO:0005515//protein binding	GO:0009725//response to hormone stimulus;GO:0000302//response to reactive oxygen species;GO:0048229//gametophyte development;GO:0006351//transcription, DNA-dependent	gi|225456816|ref|XP_002278192.1|/0/PREDICTED: BTB/POZ and TAZ domain-containing protein 1-like [Vitis vinifera]
GSVIVT01008238001	-1.28772	0.835751	K13081|1|8e-180|628|vvi:100233112|leucoanthocyanidin reductase [EC:1.17.1.3]	-	-	-	gi|225455852|ref|XP_002273915.1|/1.02239e-178/PREDICTED: leucoanthocyanidin reductase [Vitis vinifera]
GSVIVT01012865001	2.94753	0.916445	-	-	-	-	gi|296084553|emb|CBI25574.3|/2.69471e-116/unnamed protein product [Vitis vinifera]
GSVIVT01022100001	-1.76512	0.8623	K00588|1|3e-142|502|vvi:100243978|caffeoyl-CoA O-methyltransferase [EC:2.1.1.104]	-	GO:0008171//O-methyltransferase activity;GO:0043169//cation binding	GO:0006730//one-carbon metabolic process;GO:0009699//phenylpropanoid biosynthetic process	gi|225438756|ref|XP_002282867.1|/4.3936e-141/PREDICTED: caffeoyl-CoA O-methyltransferase [Vitis vinifera]
GSVIVT01024735001	-3.02048	0.919875	K06215|1|2e-79|294|vvi:100260451|pyridoxine biosynthesis protein [EC:4.-.-.-]	GO:0009536//plastid;GO:0016020//membrane	GO:0042802//identical protein binding;GO:0046983//protein dimerization activity	GO:0019752//carboxylic acid metabolic process;GO:0033194//response to hydroperoxide;GO:0008614//pyridoxine metabolic process;GO:0006778//porphyrin-containing compound metabolic process;GO:0042364;GO:0006972//hyperosmotic response	gi|297745895|emb|CBI15951.3|/4.09765e-161/unnamed protein product [Vitis vinifera]
GSVIVT01010044001	-1.64376	0.874776	-	-	-	-	gi|225457751|ref|XP_002263092.1|/1.20362e-139/PREDICTED: pathogen-related protein [Vitis vinifera]
GSVIVT01011966001	-2.54879	0.907748	-	GO:0009527//plastid outer membrane	-	GO:0009658//chloroplast organization	gi|147860149|emb|CAN78725.1|/0/hypothetical protein VITISV_020008 [Vitis vinifera]
GSVIVT01020462001	2.35074	0.871695	-	-	-	-	gi|296082795|emb|CBI21800.3|/1.05553e-112/unnamed protein product [Vitis vinifera]
GSVIVT01026582001	5.762	0.966788	K11253|1|4e-40|161|mtr:MTR_1g105310|histone H3	GO:0043231//intracellular membrane-bounded organelle	GO:0005488//binding	-	gi|296088610|emb|CBI37601.3|/6.26625e-56/unnamed protein product [Vitis vinifera]
GSVIVT01016164001	2.72813	0.906896	K11252|1|4e-30|128|mtr:MTR_087s0002|histone H2B	GO:0000785//chromatin;GO:0043231//intracellular membrane-bounded organelle	GO:0003676//nucleic acid binding	GO:0034728//nucleosome organization	gi|460409198|ref|XP_004250026.1|/4.68698e-29/PREDICTED: probable histone H2B.1-like [Solanum lycopersicum]
GSVIVT01020711001	1.29954	0.804309	K10268|1|2e-17|89.4|smo:SELMODRAFT_118815|F-box and leucine-rich repeat protein 2/20	-	-	-	gi|302143426|emb|CBI21987.3|/0/unnamed protein product [Vitis vinifera]
GSVIVT01008252001	-2.84681	0.868199	K12603|1|4e-33|140|smo:SELMODRAFT_178984|CCR4-NOT transcription complex subunit 6	-	-	-	gi|297734177|emb|CBI15424.3|/0/unnamed protein product [Vitis vinifera]
GSVIVT01000755001	1.35559	0.847376	K11275|1|1e-31|135|vvi:100247613|histone H1/5	GO:0043229//intracellular organelle	-	-	gi|297735513|emb|CBI17953.3|/9.69531e-31/unnamed protein product [Vitis vinifera]
GSVIVT01030135001	-2.49795	0.905891	-	-	-	-	gi|225447462|ref|XP_002263769.1|/1.39176e-57/PREDICTED: uncharacterized protein LOC100252914 [Vitis vinifera]
GSVIVT01020828001	-3.7182	0.933859	K02291|1|0.0|797|vvi:100252385|phytoene synthase [EC:2.5.1.32]	GO:0009536//plastid	GO:0004337//geranyltranstransferase activity	GO:0016109	gi|225446787|ref|XP_002283193.1|/0/PREDICTED: phytoene synthase, chloroplastic isoform 1 [Vitis vinifera]
GSVIVT01035406001	-1.03864	0.801119	-	-	GO:0046914//transition metal ion binding;GO:0001071//nucleic acid binding transcription factor activity;GO:0003677//DNA binding	GO:0050789//regulation of biological process;GO:0006351//transcription, DNA-dependent	gi|225429550|ref|XP_002279283.1|/5.59278e-151/PREDICTED: putative GATA transcription factor 22 [Vitis vinifera]
GSVIVT01024812001	2.02885	0.867806	K06636|1|3e-28|124|ppp:PHYPADRAFT_79481|structural maintenance of chromosome 1	-	-	GO:0009630//gravitropism;GO:0009416//response to light stimulus	gi|359478573|ref|XP_002279931.2|/0/PREDICTED: uncharacterized protein LOC100265690 [Vitis vinifera]
GSVIVT01032044001	2.38912	0.842154	K13420|1|7e-55|213|ath:AT5G46330|LRR receptor-like serine/threonine-protein kinase FLS2 [EC:2.7.11.1]	-	-	-	gi|297736211|emb|CBI24849.3|/0/unnamed protein product [Vitis vinifera]
GSVIVT01016101001	2.14054	0.863217	-	-	-	-	gi|298204766|emb|CBI25264.3|/0/unnamed protein product [Vitis vinifera]
GSVIVT01024018001	1.14408	0.801643	-	-	-	GO:0006810//transport	gi|297744604|emb|CBI37866.3|/5.07678e-114/unnamed protein product [Vitis vinifera]
GSVIVT01036543001	-1.98895	0.870799	-	-	-	-	gi|298204449|emb|CBI16929.3|/1.69564e-94/unnamed protein product [Vitis vinifera]
GSVIVT01019848001	8.6954	0.969366	-	-	-	-	gi|297742590|emb|CBI34739.3|/1.00814e-50/unnamed protein product [Vitis vinifera]
GSVIVT01025541001	-1.36035	0.800769	K15336|1|3e-23|108|vvi:100259391|tRNA (cytosine38-C5)-methyltransferase [EC:2.1.1.204]	-	-	-	gi|225439759|ref|XP_002273255.1|/0/PREDICTED: pentatricopeptide repeat-containing protein At5g02830, chloroplastic [Vitis vinifera]
GSVIVT01009175001	1.42015	0.803129	K16052|1|6e-145|513|ppp:PHYPADRAFT_129972|MscS family membrane protein YnaI	GO:0044464//cell part	-	GO:0006810//transport	gi|225459093|ref|XP_002283836.1|/0/PREDICTED: uncharacterized protein LOC100259028 [Vitis vinifera]
GSVIVT01030190001	1.40216	0.856247	-	-	GO:0005488//binding	GO:0051234//establishment of localization;GO:0010876//lipid localization	gi|297735549|emb|CBI18043.3|/4.8592e-76/unnamed protein product [Vitis vinifera]
GSVIVT01000416001	4.29814	0.94721	K08235|1|3e-167|586|vvi:100248328|xyloglucan:xyloglucosyl transferase [EC:2.4.1.207]	GO:0005576//extracellular region;GO:0030312//external encapsulating structure	GO:0016798//hydrolase activity, acting on glycosyl bonds;GO:0016758//transferase activity, transferring hexosyl groups	GO:0044042//glucan metabolic process	gi|225447415|ref|XP_002281574.1|/3.38255e-166/PREDICTED: xyloglucan endotransglucosylase/hydrolase protein 9 [Vitis vinifera]
GSVIVT01018916001	3.26306	0.815977	K08241|1|2e-93|341|vvi:100260930|jasmonate O-methyltransferase [EC:2.1.1.141]	-	GO:0016741	GO:0006730//one-carbon metabolic process	gi|359476675|ref|XP_002265700.2|/0/PREDICTED: benzoate carboxyl methyltransferase-like [Vitis vinifera]
GSVIVT01033976001	-1.53861	0.820194	K15535|1|6e-11|67.0|cre:CHLREDRAFT_192398|phosphoglucan, water dikinase [EC:2.7.9.5]	-	-	-	gi|297740222|emb|CBI30404.3|/0/unnamed protein product [Vitis vinifera]
GSVIVT01021723001	-3.0688	0.862343	-	-	GO:0016491//oxidoreductase activity;GO:0050662//coenzyme binding	GO:0008152//metabolic process	gi|297740882|emb|CBI31064.3|/6.52222e-82/unnamed protein product [Vitis vinifera]
GSVIVT01004084001	-1.56366	0.871127	K14272|1|0.0|970|vvi:100261274|glutamate--glyoxylate aminotransferase [EC:2.6.1.4 2.6.1.2 2.6.1.44 2.6.1.-]	GO:0009532//plastid stroma;GO:0042579//microbody	GO:0048037//cofactor binding;GO:0016846//carbon-sulfur lyase activity;GO:0047635	GO:0008652//cellular amino acid biosynthetic process;GO:0043094	gi|225470587|ref|XP_002273994.1|/0/PREDICTED: alanine aminotransferase 2 isoform 1 [Vitis vinifera]
GSVIVT01015311001	1.2104	0.832124	K00029|1|0.0|1175|vvi:100233140|malate dehydrogenase (oxaloacetate-decarboxylating)(NADP+) [EC:1.1.1.40]	GO:0044424//intracellular part	GO:0004470//malic enzyme activity;GO:0000166//nucleotide binding;GO:0043169//cation binding	GO:0043648//dicarboxylic acid metabolic process	gi|225445108|ref|XP_002283751.1|/0/PREDICTED: NADP-dependent malic enzyme [Vitis vinifera]
GSVIVT01006112001	-1.96207	0.853188	K09561|1|1e-08|59.7|vcn:VOLCADRAFT_67840|STIP1 homology and U-box containing protein 1 [EC:6.3.2.19];K08332|3|4e-06|51.6|vcn:VOLCADRAFT_41528|vacuolar protein 8	GO:0043234//protein complex	GO:0046914//transition metal ion binding;GO:0019787//small conjugating protein ligase activity	GO:0032446//protein modification by small protein conjugation	gi|359496637|ref|XP_003635287.1|/0/PREDICTED: U-box domain-containing protein 8-like [Vitis vinifera]
GSVIVT01024400001	-1.83049	0.878971	K01904|1|0.0|998|vvi:100245991|4-coumarate--CoA ligase [EC:6.2.1.12]	-	GO:0016405//CoA-ligase activity;GO:0016703;GO:0032559	GO:0006725//cellular aromatic compound metabolic process	gi|225454787|ref|XP_002274994.1|/0/PREDICTED: 4-coumarate--CoA ligase 2 [Vitis vinifera]
GSVIVT01028722001	-2.6387	0.898724	K05666|1|1e-166|586|olu:OSTLU_35503|ATP-binding cassette, subfamily C (CFTR/MRP), member 2;K05658|2|5e-62|238|bdi:100833702|ATP-binding cassette, subfamily B (MDR/TAP), member 1	GO:0031224//intrinsic to membrane	GO:0017111//nucleoside-triphosphatase activity;GO:0016628//oxidoreductase activity, acting on the CH-CH group of donors, NAD or NADP as acceptor;GO:0015405;GO:0032559	GO:0006810//transport;GO:0009207	gi|302143690|emb|CBI22551.3|/0/unnamed protein product [Vitis vinifera]
GSVIVT01032057001	1.71079	0.844644	K03216|1|1e-59|228|smo:SELMODRAFT_47811|tRNA (cytidine/uridine-2'-O-)-methyltransferase [EC:2.1.1.207]	GO:0043231//intracellular membrane-bounded organelle	GO:0003677//DNA binding;GO:0001071//nucleic acid binding transcription factor activity;GO:0008173//RNA methyltransferase activity	GO:0001510//RNA methylation;GO:0010467//gene expression;GO:0009267//cellular response to starvation	gi|297736221|emb|CBI24859.3|/7.22162e-143/unnamed protein product [Vitis vinifera]
GSVIVT01026974001	-1.44919	0.830791	-	-	-	GO:0009414//response to water deprivation	gi|225454314|ref|XP_002277223.1|/5.26338e-81/PREDICTED: late embryogenesis abundant protein Lea14-A [Vitis vinifera]
GSVIVT01017483001	2.28695	0.815431	K02690|1|7e-169|591|vvi:4025090|photosystem I P700 chlorophyll a apoprotein A2	GO:0009521;GO:0031224//intrinsic to membrane;GO:0009534//chloroplast thylakoid	GO:0046906//tetrapyrrole binding;GO:0046872//metal ion binding;GO:0051536//iron-sulfur cluster binding	GO:0051234//establishment of localization;GO:0006464//cellular protein modification process;GO:0006091//generation of precursor metabolites and energy	gi|297743561|emb|CBI36428.3|/0/unnamed protein product [Vitis vinifera]
GSVIVT01018209001	1.56055	0.814753	-	GO:0009536//plastid	-	-	gi|359489323|ref|XP_002274362.2|/1.00456e-106/PREDICTED: probable plastid-lipid-associated protein 11, chloroplastic-like [Vitis vinifera]
GSVIVT01011786001	-1.40921	0.836757	-	GO:0043231//intracellular membrane-bounded organelle	-	GO:0006359//regulation of transcription from RNA polymerase III promoter	gi|225424164|ref|XP_002284050.1|/6.25673e-129/PREDICTED: repressor of RNA polymerase III transcription MAF1 homolog [Vitis vinifera]
GSVIVT01016950001	2.41065	0.903618	K01206|1|4e-24|110|ath:AT1G67830|alpha-L-fucosidase [EC:3.2.1.51];K00514|3|4e-19|94.4|rcu:RCOM_1428040|zeta-carotene desaturase [EC:1.3.5.6]	-	GO:0016787//hydrolase activity	GO:0044238//primary metabolic process	gi|297743164|emb|CBI36031.3|/0/unnamed protein product [Vitis vinifera]
GSVIVT01035074001	-1.38514	0.852358	-	-	-	-	gi|359477157|ref|XP_002273790.2|/3.79453e-69/PREDICTED: major allergen Pru ar 1 [Vitis vinifera]
GSVIVT01013653001	-1.21291	0.811017	K09495|1|5e-07|52.8|vvi:100255417|T-complex protein 1 subunit gamma;K03283|4|9e-06|48.5|sbi:SORBI_08g018750|heat shock 70kDa protein 1/8	-	-	-	gi|297739337|emb|CBI29327.3|/1.92107e-57/unnamed protein product [Vitis vinifera]
GSVIVT01007147001	2.53823	0.84093	K06685|1|8e-14|77.0|aly:ARALYDRAFT_492950|maintenance of ploidy protein MOB1 (MPS1 binder 1);K03013|5|6e-09|60.8|vvi:100258335|DNA-directed RNA polymerases I, II, and III subunit RPABC1	-	GO:0032559	GO:0012501//programmed cell death;GO:0006950//response to stress	gi|359496928|ref|XP_003635374.1|/6.37868e-138/PREDICTED: probable disease resistance protein At5g66900-like [Vitis vinifera]
GSVIVT01009444001	3.16645	0.854958	K10576|1|1e-52|206|vvi:100250088|ubiquitin-conjugating enzyme E2 H [EC:6.3.2.19];K13415|2|5e-48|191|rcu:RCOM_0478150|protein brassinosteroid insensitive 1 [EC:2.7.10.1 2.7.11.1]	-	GO:0004672//protein kinase activity;GO:0032559	GO:0006464//cellular protein modification process;GO:0007167//enzyme linked receptor protein signaling pathway	gi|302142279|emb|CBI19482.3|/0/unnamed protein product [Vitis vinifera]
GSVIVT01028986001	-1.75737	0.83999	K10143|1|7e-15|79.3|gmx:100788171|E3 ubiquitin-protein ligase RFWD2 [EC:6.3.2.19]	-	-	-	gi|302143897|emb|CBI22758.3|/1.19653e-140/unnamed protein product [Vitis vinifera]
GSVIVT01033966001	-1.55568	0.85345	K10802|1|6e-41|167|vvi:100256381|high mobility group protein B1	-	-	-	gi|359481661|ref|XP_002279947.2|/8.50239e-40/PREDICTED: high mobility group B protein 1-like [Vitis vinifera]
GSVIVT01018820001	-1.73374	0.883997	K01623|1|0.0|639|vvi:100852851|fructose-bisphosphate aldolase, class I [EC:4.1.2.13]	-	GO:0016832//aldehyde-lyase activity	GO:0006007//glucose catabolic process	gi|297735045|emb|CBI17407.3|/0/unnamed protein product [Vitis vinifera]
GSVIVT01031715001	-1.59552	0.831075	K00588|1|6e-131|465|vvi:100243978|caffeoyl-CoA O-methyltransferase [EC:2.1.1.104]	-	GO:0008171//O-methyltransferase activity;GO:0043169//cation binding	GO:0006730//one-carbon metabolic process;GO:0009699//phenylpropanoid biosynthetic process	gi|225428851|ref|XP_002285106.1|/1.69643e-137/PREDICTED: caffeoyl-CoA O-methyltransferase [Vitis vinifera]
GSVIVT01007578001	2.42555	0.906175	K01251|1|7e-146|515|vvi:100265604|adenosylhomocysteinase [EC:3.3.1.1]	GO:0043231//intracellular membrane-bounded organelle;GO:0031090//organelle membrane	GO:0016802;GO:0046914//transition metal ion binding	GO:0010608//posttranscriptional regulation of gene expression;GO:0006342//chromatin silencing;GO:0003006//developmental process involved in reproduction	gi|225456806|ref|XP_002278000.1|/9.11229e-145/PREDICTED: adenosylhomocysteinase-like isoform 1 [Vitis vinifera]
GSVIVT01003143001	2.95486	0.870209	K13068|1|7e-41|166|aly:ARALYDRAFT_479675|sinapate 1-glucosyltransferase [EC:2.4.1.120];K13691|3|3e-20|97.4|mtr:MTR_8g088560|pathogen-inducible salicylic acid glucosyltransferase [EC:2.4.1.-];K13692|5|4e-19|93.6|pop:POPTR_767628|UDP-glucose:(indol-3-yl)acetate beta-D-glucosyltransferase [EC:2.4.1.121]	-	GO:0016757//transferase activity, transferring glycosyl groups	-	gi|296090435|emb|CBI40254.3|/5.62414e-135/unnamed protein product [Vitis vinifera]
GSVIVT01001366001	2.04288	0.814491	K09338|1|8e-57|219|ath:AT5G06710|homeobox-leucine zipper protein	GO:0043231//intracellular membrane-bounded organelle	GO:0003677//DNA binding;GO:0001071//nucleic acid binding transcription factor activity	GO:0006351//transcription, DNA-dependent	gi|297741218|emb|CBI32169.3|/6.60723e-135/unnamed protein product [Vitis vinifera]
GSVIVT01021553001	2.09625	0.87104	K14486|1|4e-161|567|pop:POPTR_589324|auxin response factor	GO:0043231//intracellular membrane-bounded organelle	GO:0003676//nucleic acid binding;GO:0005515//protein binding	GO:0006351//transcription, DNA-dependent;GO:0009755//hormone-mediated signaling pathway	gi|297740768|emb|CBI30950.3|/0/unnamed protein product [Vitis vinifera]
GSVIVT01037416001	1.78884	0.865883	K07199|1|6e-118|422|gmx:100789052|5'-AMP-activated protein kinase, regulatory beta subunit	-	GO:0005488//binding	GO:0031669//cellular response to nutrient levels	gi|225435969|ref|XP_002270683.1|/8.3699e-169/PREDICTED: SNF1-related protein kinase regulatory subunit beta-1 [Vitis vinifera]
GSVIVT01016402001	1.19553	0.812983	K13030|1|2e-53|208|sbi:SORBI_01g001220|cyanohydrin beta-glucosyltransferase [EC:2.4.1.85];K13493|2|8e-32|136|ath:AT5G05870|cytokinin-N-glucosyltransferase [EC:2.4.1.-];K13068|4|6e-27|120|aly:ARALYDRAFT_479675|sinapate 1-glucosyltransferase [EC:2.4.1.120]	-	-	-	gi|225449258|ref|XP_002280528.1|/0/PREDICTED: UDP-glycosyltransferase 85A1 [Vitis vinifera]
GSVIVT01038629001	3.08004	0.904602	-	-	-	-	gi|302143968|emb|CBI23073.3|/0/unnamed protein product [Vitis vinifera]
GSVIVT01010593001	8.0618	0.953022	-	-	-	-	gi|225455400|ref|XP_002278502.1|/7.81113e-60/PREDICTED: uncharacterized protein LOC100241934 [Vitis vinifera]
GSVIVT01017928001	4.48552	0.838854	-	-	-	-	gi|297737018|emb|CBI26219.3|/1.99201e-87/unnamed protein product [Vitis vinifera]
GSVIVT01022354001	3.02803	0.916379	-	-	-	-	gi|296082607|emb|CBI21612.3|/1.46897e-156/unnamed protein product [Vitis vinifera]
GSVIVT01019563001	-1.31889	0.845803	-	-	-	-	gi|225426282|ref|XP_002266388.1|/2.22798e-115/PREDICTED: uncharacterized protein LOC100252953 [Vitis vinifera]
GSVIVT01033920001	1.81851	0.82511	K02962|1|3e-74|275|vvi:100256195|small subunit ribosomal protein S17e	GO:0030529//ribonucleoprotein complex	GO:0005198//structural molecule activity	GO:0010467//gene expression	gi|225440759|ref|XP_002281256.1|/4.03939e-73/PREDICTED: 40S ribosomal protein S17 [Vitis vinifera]
GSVIVT01001847001	1.33244	0.824127	K00036|1|0.0|1044|vvi:100254253|glucose-6-phosphate 1-dehydrogenase [EC:1.1.1.49]	GO:0044444//cytoplasmic part	GO:0016616//oxidoreductase activity, acting on the CH-OH group of donors, NAD or NADP as acceptor;GO:0000166//nucleotide binding	GO:0006098//pentose-phosphate shunt	gi|225452196|ref|XP_002266527.1|/0/PREDICTED: glucose-6-phosphate 1-dehydrogenase, cytoplasmic isoform [Vitis vinifera]
GSVIVT01028050001	1.46023	0.810624	K09286|1|2e-25|115|pop:POPTR_828432|EREBP-like factor	-	-	-	gi|297743922|emb|CBI36892.3|/1.23175e-128/unnamed protein product [Vitis vinifera]
GSVIVT01034944001	3.31012	0.910851	-	-	-	-	gi|225432057|ref|XP_002280462.1|/0/PREDICTED: uncharacterized protein LOC100233037 [Vitis vinifera]
GSVIVT01011582001	-2.51858	0.85109	K08243|1|4e-93|340|gmx:547911|6'-deoxychalcone synthase [EC:2.3.1.170];K00011|3|6e-77|286|ath:AT2G37790|aldehyde reductase [EC:1.1.1.21];K00002|4|3e-70|264|osa:4338987|alcohol dehydrogenase (NADP+) [EC:1.1.1.2];K00085|5|6e-51|200|ath:AT2G21260|aldose-6-phosphate reductase (NADPH2) [EC:1.1.1.200]	-	GO:0016747//transferase activity, transferring acyl groups other than amino-acyl groups	GO:0008152//metabolic process	gi|297737566|emb|CBI26767.3|/0/unnamed protein product [Vitis vinifera]
GSVIVT01025530001	1.27903	0.829087	-	-	-	-	gi|225439743|ref|XP_002274395.1|/3.00158e-156/PREDICTED: uncharacterized protein LOC100248230 isoform 3 [Vitis vinifera]
GSVIVT01030436001	-1.72165	0.872373	-	GO:0009528//plastid inner membrane	GO:0004175//endopeptidase activity	GO:0019538//protein metabolic process;GO:0009657//plastid organization	gi|297739156|emb|CBI28807.3|/1.26926e-174/unnamed protein product [Vitis vinifera]
GSVIVT01000917001	-1.40705	0.800878	K00688|1|2e-07|55.8|mtr:MTR_2g014460|starch phosphorylase [EC:2.4.1.1]	-	GO:0031406//carboxylic acid binding	-	gi|225425204|ref|XP_002266641.1|/0/PREDICTED: uncharacterized protein LOC100250497 [Vitis vinifera]
GSVIVT01036490001	-2.94477	0.916903	K01611|1|3e-65|246|vvi:100265287|S-adenosylmethionine decarboxylase [EC:4.1.1.50]	-	GO:0016831//carboxy-lyase activity	GO:0006596//polyamine biosynthetic process	gi|298204413|emb|CBI16893.3|/1.3815e-75/unnamed protein product [Vitis vinifera]
GSVIVT01033962001	1.46254	0.845366	K07300|1|3e-159|560|pop:POPTR_653119|Ca2+:H+ antiporter	GO:0016020//membrane	-	GO:0006810//transport	gi|359481659|ref|XP_002274791.2|/0/PREDICTED: vacuolar cation/proton exchanger 3-like [Vitis vinifera]
GSVIVT01023921001	-3.12458	0.87718	-	-	GO:0003676//nucleic acid binding	GO:0009887//organ morphogenesis;GO:0008361//regulation of cell size;GO:0003006//developmental process involved in reproduction;GO:0009743//response to carbohydrate stimulus	gi|225428195|ref|XP_002281816.1|/8.66025e-152/PREDICTED: putative NAC domain-containing protein 94 [Vitis vinifera]
GSVIVT01023852001	-1.54742	0.860595	K00021|1|0.0|965|vvi:100245191|hydroxymethylglutaryl-CoA reductase (NADPH) [EC:1.1.1.34]	GO:0043231//intracellular membrane-bounded organelle;GO:0031224//intrinsic to membrane	GO:0016616//oxidoreductase activity, acting on the CH-OH group of donors, NAD or NADP as acceptor;GO:0048037//cofactor binding;GO:0000166//nucleotide binding	GO:0006720//isoprenoid metabolic process;GO:0006732//coenzyme metabolic process	gi|297744455|emb|CBI37717.3|/0/unnamed protein product [Vitis vinifera]
GSVIVT01007339001	-1.60646	0.815671	K13422|1|4e-06|51.2|vvi:100250607|transcription factor MYC2	GO:0043231//intracellular membrane-bounded organelle	-	-	gi|297741862|emb|CBI33226.3|/1.12519e-123/unnamed protein product [Vitis vinifera]
GSVIVT01031326001	-1.25102	0.815453	K11717|1|9e-07|53.5|bdi:100829643|cysteine desulfurase / selenocysteine lyase [EC:2.8.1.7 4.4.1.16]	GO:0009536//plastid	GO:0048037//cofactor binding;GO:0016855//racemase and epimerase activity, acting on amino acids and derivatives	-	gi|296089848|emb|CBI39667.3|/0/unnamed protein product [Vitis vinifera]
GSVIVT01023028001	-1.96551	0.81897	K06685|1|4e-27|122|ath:AT4G19050|maintenance of ploidy protein MOB1 (MPS1 binder 1);K13459|2|4e-24|112|vvi:100254298|disease resistance protein RPS2	-	-	-	gi|298204612|emb|CBI23887.3|/0/unnamed protein product [Vitis vinifera]
GSVIVT01002784001	-1.8402	0.871586	K06617|1|0.0|795|ath:AT3G57520|raffinose synthase [EC:2.4.1.82]	-	GO:0008378//galactosyltransferase activity	GO:0009628//response to abiotic stimulus	gi|359497361|ref|XP_002269491.2|/0/PREDICTED: probable galactinol--sucrose galactosyltransferase 2-like [Vitis vinifera]
GSVIVT01006113001	-2.087	0.826531	-	-	-	-	gi|296084803|emb|CBI25941.3|/1.33552e-10/unnamed protein product [Vitis vinifera]
GSVIVT01011490001	-2.95395	0.9112	-	-	-	-	gi|225452938|ref|XP_002284191.1|/0/PREDICTED: uncharacterized protein LOC100268024 isoform 1 [Vitis vinifera]
GSVIVT01018537001	1.38099	0.817026	K02953|1|2e-82|303|vvi:100242961|small subunit ribosomal protein S13e	GO:0030529//ribonucleoprotein complex	GO:0005198//structural molecule activity	GO:0010467//gene expression	gi|225455529|ref|XP_002266109.1|/2.56553e-81/PREDICTED: 40S ribosomal protein S13 [Vitis vinifera]
GSVIVT01029967001	5.21433	0.817965	-	-	-	-	gi|296085907|emb|CBI31231.3|/0/unnamed protein product [Vitis vinifera]
GSVIVT01016504001	2.4041	0.827383	-	GO:0044464//cell part	-	GO:0009607//response to biotic stimulus	gi|225449436|ref|XP_002278079.1|/6.99967e-131/PREDICTED: thaumatin-like protein [Vitis vinifera]
GSVIVT01007985001	1.63989	0.856116	K10610|1|7e-23|107|ota:Ot10g03450|DNA damage-binding protein 1;K03671|2|1e-09|63.2|pop:POPTR_219472|thioredoxin 1	GO:0009941//chloroplast envelope;GO:0009532//plastid stroma	GO:0015036//disulfide oxidoreductase activity	GO:0018904;GO:0019725//cellular homeostasis	gi|225457383|ref|XP_002284847.1|/5.9883e-159/PREDICTED: thioredoxin-like 1-1, chloroplastic [Vitis vinifera]
GSVIVT01009371001	-1.51335	0.859503	-	-	GO:0070011//peptidase activity, acting on L-amino acid peptides	GO:0008152//metabolic process	gi|302142222|emb|CBI19425.3|/0/unnamed protein product [Vitis vinifera]
GSVIVT01031853001	-1.76193	0.863108	-	-	-	-	gi|297741373|emb|CBI32504.3|/0/unnamed protein product [Vitis vinifera]
GSVIVT01013216001	-2.85024	0.862911	K00861|1|3e-13|74.3|pop:POPTR_798665|riboflavin kinase [EC:2.7.1.26]	-	GO:0016791//phosphatase activity	-	gi|225427284|ref|XP_002281681.1|/8.89275e-143/PREDICTED: phosphatase YqaB [Vitis vinifera]
GSVIVT01038633001	1.5113	0.838046	K11294|1|1e-09|63.5|vvi:100262769|nucleolin;K13126|2|9e-09|60.5|bdi:100829057|polyadenylate-binding protein;K13091|3|2e-08|59.3|rcu:RCOM_1646720|RNA-binding protein 39	-	GO:0005488//binding	-	gi|225455232|ref|XP_002272223.1|/9.90476e-177/PREDICTED: uncharacterized protein LOC100245327 [Vitis vinifera]
GSVIVT01009155001	2.0511	0.8923	-	GO:0005576//extracellular region;GO:0005618//cell wall	-	-	gi|359492937|ref|XP_002283889.2|/3.06865e-85/PREDICTED: aspartic proteinase nepenthesin-1-like [Vitis vinifera]
GSVIVT01010127001	-1.26643	0.802342	-	-	-	-	gi|297738216|emb|CBI27417.3|/0/unnamed protein product [Vitis vinifera]
GSVIVT01025542001	-1.20181	0.829983	-	GO:0009534//chloroplast thylakoid	-	-	gi|297741487|emb|CBI32619.3|/8.41343e-70/unnamed protein product [Vitis vinifera]
GSVIVT01020495001	-1.17648	0.82723	K02519|1|0.0|1429|vvi:100252450|translation initiation factor IF-2	GO:0009526//plastid envelope	GO:0008135//translation factor activity, nucleic acid binding	GO:0006412//translation	gi|296082812|emb|CBI21817.3|/0/unnamed protein product [Vitis vinifera]
GSVIVT01008534001	3.35985	0.914041	-	-	GO:0016772//transferase activity, transferring phosphorus-containing groups	GO:0006796//phosphate-containing compound metabolic process	gi|225456307|ref|XP_002283726.1|/0/PREDICTED: SNF1-related protein kinase regulatory subunit gamma-1-like [Vitis vinifera]
GSVIVT01008044001	2.73611	0.831687	-	-	-	-	gi|225456705|ref|XP_002273979.1|/0/PREDICTED: uncharacterized protein LOC100241687 [Vitis vinifera]
GSVIVT01024970001	2.53312	0.906284	-	-	-	-	gi|359478953|ref|XP_003632193.1|/2.94581e-06/PREDICTED: metallothionein-like protein type 2-like isoform 5 [Vitis vinifera]
GSVIVT01008472001	1.33139	0.831644	K10576|1|8e-65|247|vvi:100250088|ubiquitin-conjugating enzyme E2 H [EC:6.3.2.19];K13415|2|3e-44|179|sbi:SORBI_03g032990|protein brassinosteroid insensitive 1 [EC:2.7.10.1 2.7.11.1]	GO:0031090//organelle membrane	GO:0004672//protein kinase activity;GO:0032559	GO:0007167//enzyme linked receptor protein signaling pathway;GO:0006464//cellular protein modification process	gi|359491530|ref|XP_002279127.2|/0/PREDICTED: probable inactive receptor kinase At1g48480-like [Vitis vinifera]
GSVIVT01036591001	-2.59333	0.896736	K14493|1|6e-31|132|ppp:PHYPADRAFT_118478|gibberellin receptor GID1 [EC:3.-.-.-]	-	-	-	gi|296087809|emb|CBI35065.3|/8.4416e-178/unnamed protein product [Vitis vinifera]
GSVIVT01022403001	1.82217	0.863982	K01601|1|1e-102|344|vvi:4025045|ribulose-bisphosphate carboxylase large chain [EC:4.1.1.39]	GO:0009536//plastid	GO:0046872//metal ion binding;GO:0016491//oxidoreductase activity;GO:0016831//carboxy-lyase activity	GO:0043094;GO:0015977//carbon fixation	gi|289105|gb|AAA93537.1|/1.42239e-101/ribulose-1,5-bisphosphate carboxylase/oxygenase large subunit, partial (chloroplast) [Acer saccharum]
GSVIVT01016112001	-2.50025	0.902941	K02866|1|4e-23|106|osa:4332737|large subunit ribosomal protein L10e	-	GO:0016791//phosphatase activity	-	gi|359483145|ref|XP_003632911.1|/9.5806e-141/PREDICTED: acid phosphatase 1-like [Vitis vinifera]
GSVIVT01031317001	2.10963	0.846305	K14489|1|2e-18|93.2|vvi:100263145|arabidopsis histidine kinase 2/3/4 (cytokinin receptor) [EC:2.7.13.3]	-	GO:0016787//hydrolase activity	-	gi|225450460|ref|XP_002276666.1|/0/PREDICTED: uncharacterized protein LOC100254519 [Vitis vinifera]
GSVIVT01031620001	2.8495	0.913276	K12462|1|1e-104|378|vvi:100260088|Rho GDP-dissociation inhibitor	-	-	-	gi|225433634|ref|XP_002263904.1|/1.42082e-103/PREDICTED: rho GDP-dissociation inhibitor 1 [Vitis vinifera]
GSVIVT01016667001	1.62939	0.859983	K01051|1|0.0|739|vvi:100251413|pectinesterase [EC:3.1.1.11]	-	GO:0016788//hydrolase activity, acting on ester bonds	GO:0071555//cell wall organization	gi|297742928|emb|CBI35795.3|/0/unnamed protein product [Vitis vinifera]
GSVIVT01009299001	4.34837	0.897653	-	-	-	-	gi|359492530|ref|XP_002283504.2|/0/PREDICTED: uncharacterized protein LOC100260890 [Vitis vinifera]
GSVIVT01037250001	1.84203	0.808373	-	-	GO:0046872//metal ion binding;GO:0005543//phospholipid binding	GO:0006970//response to osmotic stress	gi|225436604|ref|XP_002279669.1|/1.01058e-179/PREDICTED: annexin D8 [Vitis vinifera]
GSVIVT01009160001	1.99559	0.848359	-	-	-	-	gi|302142051|emb|CBI19254.3|/2.09135e-24/unnamed protein product [Vitis vinifera]
GSVIVT01037797001	6.14758	0.901674	K13289|1|1e-126|451|mtr:MTR_4g021500|cathepsin A (carboxypeptidase C) [EC:3.4.16.5];K09756|3|9e-117|419|ath:AT5G09640|serine carboxypeptidase-like 19 [EC:3.4.16.- 2.3.1.91]	-	GO:0004180//carboxypeptidase activity	-	gi|296083020|emb|CBI22424.3|/0/unnamed protein product [Vitis vinifera]
GSVIVT01036094001	1.68159	0.867281	-	-	-	-	gi|225464902|ref|XP_002274217.1|/1.13698e-89/PREDICTED: uncharacterized protein LOC100258720 [Vitis vinifera]
GSVIVT01015888001	4.20035	0.813115	-	-	-	-	gi|225464740|ref|XP_002264361.1|/5.11143e-61/PREDICTED: uncharacterized protein LOC100265579 [Vitis vinifera]
GSVIVT01008192001	9.57713	0.825788	K01757|1|8e-65|247|ath:AT1G74000|strictosidine synthase [EC:4.3.3.2]	-	-	-	gi|297734131|emb|CBI15378.3|/0/unnamed protein product [Vitis vinifera]
GSVIVT01012182001	-1.10093	0.813792	-	-	-	-	gi|297738055|emb|CBI27256.3|/6.00266e-40/unnamed protein product [Vitis vinifera]
GSVIVT01017125001	-2.16406	0.881003	-	-	-	-	gi|225442677|ref|XP_002284798.1|/6.30558e-63/PREDICTED: uncharacterized protein LOC100256715 [Vitis vinifera]
GSVIVT01017699001	-1.6523	0.874732	-	-	-	-	gi|297736822|emb|CBI26023.3|/3.38364e-132/unnamed protein product [Vitis vinifera]
GSVIVT01011149001	-2.55936	0.904645	K09480|1|0.0|1211|vvi:100259167|digalactosyldiacylglycerol synthase [EC:2.4.1.241]	GO:0009527//plastid outer membrane;GO:0030659//cytoplasmic vesicle membrane	GO:0035250//UDP-galactosyltransferase activity	GO:0044403//symbiosis, encompassing mutualism through parasitism;GO:0008152//metabolic process	gi|296083152|emb|CBI22788.3|/0/unnamed protein product [Vitis vinifera]
GSVIVT01020928001	-2.69884	0.902198	K00696|1|0.0|1965|vvi:100262385|sucrose-phosphate synthase [EC:2.4.1.14]	-	GO:0035251//UDP-glucosyltransferase activity	GO:0005984//disaccharide metabolic process	gi|298205168|emb|CBI17227.3|/0/unnamed protein product [Vitis vinifera]
GSVIVT01032059001	1.76691	0.844754	-	-	-	-	gi|297736222|emb|CBI24860.3|/7.66786e-38/unnamed protein product [Vitis vinifera]
GSVIVT01030185001	-1.79381	0.842875	-	-	-	-	gi|297735545|emb|CBI18039.3|/1.44134e-95/unnamed protein product [Vitis vinifera]
GSVIVT01001406001	3.21468	0.918302	K12124|1|0.0|1022|vvi:100254197|GIGANTEA	-	-	-	gi|225470820|ref|XP_002264755.1|/0/PREDICTED: protein GIGANTEA-like [Vitis vinifera]
GSVIVT01034187001	2.99021	0.840777	K06694|1|8e-16|84.0|cre:CHLREDRAFT_140415|26S proteasome non-ATPase regulatory subunit 10;K13118|2|3e-15|82.0|cre:CHLREDRAFT_17930|protein DGCR14	-	GO:0046914//transition metal ion binding	-	gi|225440340|ref|XP_002264434.1|/0/PREDICTED: putative E3 ubiquitin-protein ligase XBAT31 [Vitis vinifera]
GSVIVT01038086001	3.53853	0.829721	-	GO:0043231//intracellular membrane-bounded organelle;GO:0016020//membrane;GO:0044463	-	GO:0042445//hormone metabolic process;GO:0009926//auxin polar transport	gi|296086776|emb|CBI32925.3|/4.26877e-162/unnamed protein product [Vitis vinifera]
GSVIVT01020076001	1.3095	0.802342	K14638|1|6e-91|334|smo:SELMODRAFT_448814|solute carrier family 15 (peptide/histidine transporter), member 3/4	GO:0016020//membrane	GO:0046872//metal ion binding	GO:0051707//response to other organism	gi|296086434|emb|CBI32023.3|/0/unnamed protein product [Vitis vinifera]
GSVIVT01024338001	-2.05588	0.883931	-	-	-	-	gi|297737275|emb|CBI26476.3|/2.99833e-92/unnamed protein product [Vitis vinifera]
GSVIVT01029445001	-5.58652	0.975506	-	GO:0042579//microbody	-	-	gi|225443486|ref|XP_002274112.1|/9.55924e-66/PREDICTED: uncharacterized protein LOC100261598 [Vitis vinifera]
GSVIVT01031814001	-1.82171	0.871564	K06892|1|9e-101|365|ath:AT3G19010|;K05278|4|2e-42|171|pop:POPTR_665178|flavonol synthase [EC:1.14.11.23]	-	GO:0016491//oxidoreductase activity;GO:0046914//transition metal ion binding	GO:0008152//metabolic process	gi|359475228|ref|XP_003631618.1|/0/PREDICTED: gibberellin 20 oxidase 1-like [Vitis vinifera]
GSVIVT01008801001	-1.46725	0.856007	-	GO:0043234//protein complex;GO:0009534//chloroplast thylakoid	GO:0016651//oxidoreductase activity, acting on NAD(P)H	GO:0010257;GO:0008152//metabolic process	gi|209573123|sp|A7NVJ4.1|NDHM_VITVI/8.99632e-97/RecName: Full=NAD(P)H-quinone oxidoreductase subunit M, chloroplastic; AltName: Full=NAD(P)H dehydrogenase I subunit M; Short=NDH-1 subunit M; Short=NDH-M; Flags: Precursor
GSVIVT01038230001	-1.54164	0.847288	K00276|1|4e-36|150|cme:CMS002C|primary-amine oxidase [EC:1.4.3.21]	GO:0044464//cell part	GO:0046914//transition metal ion binding;GO:0016641//oxidoreductase activity, acting on the CH-NH2 group of donors, oxygen as acceptor;GO:0048037//cofactor binding	GO:0006807//nitrogen compound metabolic process	gi|255537061|ref|XP_002509597.1|/0/Amine oxidase [copper-containing] precursor, putative [Ricinus communis]
GSVIVT01016933001	1.87707	0.84471	K13418|1|2e-67|256|aly:ARALYDRAFT_895025|somatic embryogenesis receptor kinase 1 [EC:2.7.10.1 2.7.11.1];K13416|3|1e-66|253|aly:ARALYDRAFT_491347|brassinosteroid insensitive 1-associated receptor kinase 1 [EC:2.7.10.1 2.7.11.1]	-	GO:0004672//protein kinase activity;GO:0000166//nucleotide binding	-	gi|297743150|emb|CBI36017.3|/0/unnamed protein product [Vitis vinifera]
GSVIVT01036301001	-1.13326	0.819888	-	GO:0009536//plastid	-	-	gi|297740945|emb|CBI31257.3|/6.08285e-95/unnamed protein product [Vitis vinifera]
GSVIVT01024022001	2.57321	0.907595	K07213|1|4e-09|60.1|mtr:MTR_7g013660|copper chaperone	GO:0016020//membrane	GO:0043169//cation binding	GO:0006812//cation transport;GO:0009408//response to heat	gi|225428033|ref|XP_002278879.1|/2.85373e-87/PREDICTED: uncharacterized protein LOC100260571 isoform 1 [Vitis vinifera]
GSVIVT01033529001	1.82542	0.842307	-	GO:0043231//intracellular membrane-bounded organelle;GO:0030312//external encapsulating structure	-	-	gi|297739862|emb|CBI30044.3|/0/unnamed protein product [Vitis vinifera]
GSVIVT01012332001	10.4053	0.896058	K00423|1|2e-60|232|zma:100273169|L-ascorbate oxidase [EC:1.10.3.3]	-	GO:0046872//metal ion binding;GO:0016682//oxidoreductase activity, acting on diphenols and related substances as donors, oxygen as acceptor	GO:0008152//metabolic process	gi|296085581|emb|CBI29313.3|/0/unnamed protein product [Vitis vinifera]
GSVIVT01008822001	-1.13763	0.807215	-	GO:0005618//cell wall;GO:0031410//cytoplasmic vesicle;GO:0031090//organelle membrane;GO:0043231//intracellular membrane-bounded organelle	-	-	gi|302141778|emb|CBI18981.3|/0/unnamed protein product [Vitis vinifera]
GSVIVT01015378001	-3.60415	0.929861	K15336|1|5e-45|181|vvi:100259391|tRNA (cytosine38-C5)-methyltransferase [EC:2.1.1.204]	-	-	-	gi|225445222|ref|XP_002280919.1|/0/PREDICTED: pentatricopeptide repeat-containing protein At5g21222 [Vitis vinifera]
GSVIVT01026888001	2.3566	0.89466	-	-	-	-	gi|225454180|ref|XP_002272142.1|/2.21753e-139/PREDICTED: uncharacterized protein LOC100265498 [Vitis vinifera]
GSVIVT01001841001	1.33556	0.821177	-	GO:0043231//intracellular membrane-bounded organelle;GO:0044446//intracellular organelle part;GO:0016020//membrane	-	GO:0009987//cellular process;GO:0042221//response to chemical stimulus;GO:0016043//cellular component organization;GO:0006950//response to stress	gi|296090263|emb|CBI40082.3|/9.90351e-72/unnamed protein product [Vitis vinifera]
GSVIVT01013850001	1.35554	0.81578	K04564|1|5e-109|392|pop:POPTR_253123|superoxide dismutase, Fe-Mn family [EC:1.15.1.1]	-	GO:0003824//catalytic activity;GO:0016209//antioxidant activity;GO:0043169//cation binding	GO:0072593//reactive oxygen species metabolic process	gi|225454956|ref|XP_002280522.1|/5.04393e-153/PREDICTED: superoxide dismutase [Fe], chloroplastic [Vitis vinifera]
GSVIVT01014407001	-2.07455	0.896867	K13348|1|6e-22|103|cme:CMS031C|protein Mpv17	GO:0031224//intrinsic to membrane;GO:0009536//plastid	-	-	gi|225461355|ref|XP_002284644.1|/1.18332e-178/PREDICTED: uncharacterized protein LOC100253839 [Vitis vinifera]
GSVIVT01022235001	-1.57406	0.870734	K06185|1|9e-57|220|cre:CHLREDRAFT_132213|ATP-binding cassette, subfamily F, member 2;K06158|5|4e-51|201|aly:ARALYDRAFT_474891|ATP-binding cassette, subfamily F, member 3	-	GO:0017111//nucleoside-triphosphatase activity;GO:0004672//protein kinase activity;GO:0032559	GO:0006464//cellular protein modification process	gi|296082509|emb|CBI21514.3|/0/unnamed protein product [Vitis vinifera]
GSVIVT01024997001	5.03461	0.960167	-	GO:0005618//cell wall	-	GO:0009607//response to biotic stimulus	gi|297746104|emb|CBI16160.3|/2.01685e-86/unnamed protein product [Vitis vinifera]
GSVIVT01009066001	4.20654	0.925141	-	-	-	-	gi|302141982|emb|CBI19185.3|/7.42335e-172/unnamed protein product [Vitis vinifera]
GSVIVT01038221001	-1.59363	0.848534	K07119|1|8e-150|528|vvi:100256090|;K08070|5|4e-113|406|ath:AT1G26320|2-alkenal reductase [EC:1.3.1.74]	-	GO:0003824//catalytic activity;GO:0046914//transition metal ion binding	GO:0008152//metabolic process	gi|225434189|ref|XP_002279359.1|/1.0759e-148/PREDICTED: NADP-dependent alkenal double bond reductase P2 [Vitis vinifera]
GSVIVT01034233001	-1.4195	0.8512	K00924|1|4e-54|209|ath:AT1G30270|[EC:2.7.1.-];K07198|5|2e-29|127|bdi:100839912|5'-AMP-activated protein kinase, catalytic alpha subunit [EC:2.7.11.11]	-	GO:0004672//protein kinase activity	-	gi|297745099|emb|CBI38938.3|/0/unnamed protein product [Vitis vinifera]
GSVIVT01001119001	3.94711	0.892431	K02540|1|0.0|1736|vvi:100266163|minichromosome maintenance protein 2	GO:0043231//intracellular membrane-bounded organelle	GO:0003676//nucleic acid binding;GO:0032559	GO:0006259//DNA metabolic process	gi|225425318|ref|XP_002273675.1|/0/PREDICTED: DNA replication licensing factor mcm2 [Vitis vinifera]
GSVIVT01033401001	1.39273	0.823712	K11128|1|8e-55|212|vvi:100245323|H/ACA ribonucleoprotein complex subunit 1	GO:0044452;GO:0032991//macromolecular complex	GO:0016866//intramolecular transferase activity;GO:0003723//RNA binding	-	gi|225441619|ref|XP_002281927.1|/9.57706e-54/PREDICTED: putative H/ACA ribonucleoprotein complex subunit 1-like protein 1 isoform 1 [Vitis vinifera]
GSVIVT01013272001	-4.99797	0.962308	K01177|1|0.0|931|vvi:100247246|beta-amylase [EC:3.2.1.2]	GO:0009532//plastid stroma	GO:0016160//amylase activity;GO:0043167//ion binding	GO:0005982//starch metabolic process;GO:0006950//response to stress;GO:0000023//maltose metabolic process	gi|297742190|emb|CBI33977.3|/0/unnamed protein product [Vitis vinifera]
GSVIVT01035995001	-1.98185	0.877726	K03715|1|0.0|983|vvi:100247378|1,2-diacylglycerol 3-beta-galactosyltransferase [EC:2.4.1.46]	GO:0009941//chloroplast envelope;GO:0009528//plastid inner membrane	GO:0005488//binding;GO:0035250//UDP-galactosyltransferase activity	GO:0009668;GO:0007275//multicellular organismal development;GO:0030258//lipid modification;GO:0009247//glycolipid biosynthetic process	gi|359476186|ref|XP_002283410.2|/0/PREDICTED: monogalactosyldiacylglycerol synthase, chloroplastic-like [Vitis vinifera]
GSVIVT01014471001	-2.34348	0.884521	K12135|1|4e-07|54.3|ath:AT5G15840|zinc finger protein CONSTANS	GO:0044464//cell part	GO:0046914//transition metal ion binding	-	gi|302143108|emb|CBI20403.3|/3.61132e-125/unnamed protein product [Vitis vinifera]
GSVIVT01031009001	1.83563	0.835489	K01056|1|4e-91|333|sbi:SORBI_03g007130|peptidyl-tRNA hydrolase, PTH1 family [EC:3.1.1.29]	GO:0009532//plastid stroma;GO:0032991//macromolecular complex	GO:0004091//carboxylesterase activity	GO:0006396//RNA processing	gi|225452074|ref|XP_002284030.1|/3.83467e-142/PREDICTED: chloroplastic group IIB intron splicing facilitator CRS2, chloroplastic [Vitis vinifera]
GSVIVT01024326001	2.65344	0.812175	-	-	-	-	gi|297737265|emb|CBI26466.3|/8.33903e-177/unnamed protein product [Vitis vinifera]
GSVIVT01003859001	-1.09931	0.81082	K00600|1|0.0|948|pop:POPTR_421205|glycine hydroxymethyltransferase [EC:2.1.2.1]	GO:0043231//intracellular membrane-bounded organelle	GO:0016742//hydroxymethyl-, formyl- and related transferase activity;GO:0048037//cofactor binding	GO:0009069//serine family amino acid metabolic process;GO:0006730//one-carbon metabolic process	gi|359495798|ref|XP_002262872.2|/0/PREDICTED: serine hydroxymethyltransferase, mitochondrial-like [Vitis vinifera]
GSVIVT01010000001	-1.68219	0.838789	-	-	-	-	gi|302142741|emb|CBI19944.3|/0/unnamed protein product [Vitis vinifera]
GSVIVT01021650001	1.18601	0.810274	K02641|1|0.0|694|vvi:100242418|ferredoxin--NADP+ reductase [EC:1.18.1.2]	GO:0034357;GO:0009536//plastid	GO:0046914//transition metal ion binding;GO:0008937//ferredoxin-NAD(P) reductase activity;GO:0050662//coenzyme binding;GO:0000166//nucleotide binding	GO:0051234//establishment of localization;GO:0006091//generation of precursor metabolites and energy	gi|359483949|ref|XP_002263658.2|/0/PREDICTED: ferredoxin--NADP reductase, root isozyme, chloroplastic-like [Vitis vinifera]
GSVIVT01023803001	-2.0823	0.865075	-	-	-	-	gi|359474932|ref|XP_002280381.2|/0/PREDICTED: F-box protein At2g16365-like [Vitis vinifera]
GSVIVT01024086001	1.48268	0.862518	K01803|1|4e-166|582|vvi:100260576|triosephosphate isomerase (TIM) [EC:5.3.1.1]	GO:0009536//plastid	GO:0016861//intramolecular oxidoreductase activity, interconverting aldoses and ketoses	GO:0015977//carbon fixation	gi|225427917|ref|XP_002274871.1|/4.75011e-165/PREDICTED: triosephosphate isomerase, chloroplastic-like isoform 1 [Vitis vinifera]
GSVIVT01031042001	-2.20302	0.895075	K15397|1|1e-77|287|vvi:100266928|3-ketoacyl-CoA synthase [EC:2.3.1.-]	-	GO:0016740//transferase activity	GO:0008152//metabolic process	gi|296087283|emb|CBI33657.3|/2.17481e-102/unnamed protein product [Vitis vinifera]
GSVIVT01003762001	4.31541	0.900363	K13449|1|5e-27|119|rcu:RCOM_1381930|pathogenesis-related protein 1	-	-	-	gi|225468210|ref|XP_002262744.1|/1.84472e-98/PREDICTED: STS14 protein [Vitis vinifera]
GSVIVT01038378001	-2.53704	0.824739	K03809|1|3e-22|101|vvi:100232919|Trp repressor binding protein	-	GO:0000166//nucleotide binding;GO:0003824//catalytic activity	-	gi|359483027|ref|XP_003632884.1|/1.25564e-24/PREDICTED: flavoprotein wrbA-like [Vitis vinifera]
GSVIVT01017010001	1.49519	0.829043	K09338|1|0.0|1434|aly:ARALYDRAFT_314555|homeobox-leucine zipper protein	GO:0043231//intracellular membrane-bounded organelle	GO:0003677//DNA binding;GO:0001071//nucleic acid binding transcription factor activity	GO:0006351//transcription, DNA-dependent	gi|225442501|ref|XP_002284003.1|/0/PREDICTED: homeobox-leucine zipper protein ATHB-15-like isoform 1 [Vitis vinifera]
GSVIVT01020837001	1.15182	0.820303	K00457|1|0.0|870|vvi:100248785|4-hydroxyphenylpyruvate dioxygenase [EC:1.13.11.27]	GO:0009536//plastid	GO:0016702//oxidoreductase activity, acting on single donors with incorporation of molecular oxygen, incorporation of two atoms of oxygen;GO:0005515//protein binding	GO:0045426//quinone cofactor biosynthetic process;GO:0042360//vitamin E metabolic process;GO:0006520//cellular amino acid metabolic process;GO:0016109	gi|225446801|ref|XP_002283275.1|/0/PREDICTED: 4-hydroxyphenylpyruvate dioxygenase-like [Vitis vinifera]
GSVIVT01013726001	9.0418	0.991129	K13366|1|0.0|967|vvi:100241347|polyamine oxidase (propane-1,3-diamine-forming) [EC:1.5.3.14]	GO:0031410//cytoplasmic vesicle	GO:0003824//catalytic activity	GO:0008152//metabolic process	gi|225425517|ref|XP_002267667.1|/0/PREDICTED: polyamine oxidase [Vitis vinifera]
GSVIVT01014547001	2.36492	0.904427	K06236|1|2e-21|101|pop:POPTR_584471|collagen, type I/II/III/V/XI, alpha	GO:0009536//plastid	-	-	gi|225461197|ref|XP_002283211.1|/7.41411e-110/PREDICTED: DAG protein, chloroplastic isoform 1 [Vitis vinifera]
GSVIVT01015235001	1.80099	0.802823	-	GO:0016020//membrane	-	-	gi|297738696|emb|CBI27941.3|/3.30299e-151/unnamed protein product [Vitis vinifera]
GSVIVT01027597001	9.80266	0.847419	K15277|1|0.0|693|vvi:100242001|solute carrier family 35 (adenosine 3'-phospho 5'-phosphosulfate transporter), member B3	GO:0031224//intrinsic to membrane	-	GO:0006810//transport	gi|225453883|ref|XP_002273090.1|/0/PREDICTED: adenosine 3'-phospho 5'-phosphosulfate transporter 2 [Vitis vinifera]
GSVIVT01005963001	2.38451	0.901652	-	-	-	-	gi|225448835|ref|XP_002282487.1|/3.57022e-35/PREDICTED: uncharacterized protein LOC100267224 [Vitis vinifera]
GSVIVT01015538001	-2.14741	0.878928	-	GO:0043231//intracellular membrane-bounded organelle	GO:0004871//signal transducer activity	GO:0010647//positive regulation of cell communication;GO:0009267//cellular response to starvation	gi|225445503|ref|XP_002285199.1|/2.474e-142/PREDICTED: SPX domain-containing protein 2 isoform 1 [Vitis vinifera]
GSVIVT01024762001	4.36602	0.837172	K13263|1|1e-28|84.0|gmx:100101902|isoflavone 7-O-glucosyltransferase [EC:2.4.1.170];K13496|3|1e-28|70.9|ath:AT2G36750|UDP-glucosyl transferase 73C [EC:2.4.1.-]	-	GO:0035251//UDP-glucosyltransferase activity	-	gi|359478858|ref|XP_002279444.2|/8.91206e-99/PREDICTED: UDP-glycosyltransferase 71C4-like [Vitis vinifera]
GSVIVT01038046001	1.91119	0.88155	K00799|1|5e-89|325|gmx:547936|glutathione S-transferase [EC:2.5.1.18]	-	-	-	gi|225462624|ref|XP_002264437.1|/1.70102e-117/PREDICTED: probable glutathione S-transferase [Vitis vinifera]
GSVIVT01027975001	3.6309	0.831665	-	GO:0044444//cytoplasmic part	GO:0005515//protein binding	GO:0010286//heat acclimation;GO:0009791//post-embryonic development	gi|297743858|emb|CBI36828.3|/3.69946e-53/unnamed protein product [Vitis vinifera]
GSVIVT01034129001	-1.86628	0.885505	-	GO:0043231//intracellular membrane-bounded organelle	-	-	gi|225440430|ref|XP_002270357.1|/5.00289e-62/PREDICTED: uncharacterized protein LOC100263187 [Vitis vinifera]
GSVIVT01034647001	-1.21934	0.814229	-	-	-	-	gi|296084460|emb|CBI25019.3|/1.00221e-115/unnamed protein product [Vitis vinifera]
GSVIVT01018629001	-1.29166	0.821439	-	-	-	-	gi|296084199|emb|CBI24587.3|/2.89469e-51/unnamed protein product [Vitis vinifera]
GSVIVT01015083001	1.84731	0.864572	-	-	-	-	gi|225444734|ref|XP_002278077.1|/2.92465e-70/PREDICTED: uncharacterized protein LOC100264608 [Vitis vinifera]
GSVIVT01025006001	-1.57864	0.83278	-	-	GO:0031406//carboxylic acid binding	-	gi|225435020|ref|XP_002284171.1|/0/PREDICTED: uncharacterized protein LOC100262189 [Vitis vinifera]
GSVIVT01021975001	-2.04184	0.859525	K02986|1|4e-63|241|vvi:4025094|small subunit ribosomal protein S4	GO:0030529//ribonucleoprotein complex;GO:0009536//plastid	GO:0003723//RNA binding;GO:0005198//structural molecule activity	GO:0010467//gene expression	gi|298204988|emb|CBI34295.3|/2.40192e-70/unnamed protein product [Vitis vinifera]
GSVIVT01023693001	-1.4828	0.853254	K03255|1|4e-64|245|ppp:PHYPADRAFT_203627|protein TIF31	-	GO:0008135//translation factor activity, nucleic acid binding	GO:0009725//response to hormone stimulus;GO:0006412//translation	gi|297743699|emb|CBI36582.3|/0/unnamed protein product [Vitis vinifera]
GSVIVT01028121001	1.52859	0.837084	K01278|1|1e-08|61.2|zma:100381646|dipeptidyl-peptidase 4 [EC:3.4.14.5];K01303|2|5e-08|58.9|mtr:MTR_5g042400|acylaminoacyl-peptidase [EC:3.4.19.1]	GO:0009532//plastid stroma	GO:0070011//peptidase activity, acting on L-amino acid peptides	GO:0019538//protein metabolic process	gi|359479944|ref|XP_002270510.2|/0/PREDICTED: probable glutamyl endopeptidase, chloroplastic-like [Vitis vinifera]
GSVIVT01024454001	-1.88205	0.887209	K00366|1|3e-07|54.7|ota:Ot10g00930|ferredoxin-nitrite reductase [EC:1.7.7.1]	GO:0009526//plastid envelope;GO:0009534//chloroplast thylakoid	GO:0043169//cation binding	-	gi|359489916|ref|XP_002275188.2|/1.38149e-112/PREDICTED: uncharacterized protein LOC100263114 [Vitis vinifera]
GSVIVT01032644001	3.22903	0.904558	K12129|1|0.0|720|pop:POPTR_563807|pseudo-response regulator 7	-	-	-	gi|297736458|emb|CBI25329.3|/0/unnamed protein product [Vitis vinifera]
GSVIVT01029587001	7.45978	0.918761	-	-	-	-	gi|297735775|emb|CBI18462.3|/2.3257e-87/unnamed protein product [Vitis vinifera]
GSVIVT01026228001	7.07162	0.963248	K05337|1|5e-18|90.9|olu:OSTLU_7956|ferredoxin;K03686|4|6e-08|57.4|cre:CHLREDRAFT_55286|molecular chaperone DnaJ	GO:0043231//intracellular membrane-bounded organelle	GO:0005515//protein binding	GO:0044267//cellular protein metabolic process	gi|296085315|emb|CBI29047.3|/0/unnamed protein product [Vitis vinifera]
GSVIVT01034510001	2.99734	0.913429	K11253|1|2e-40|163|ota:Ot11g02340|histone H3	GO:0043231//intracellular membrane-bounded organelle	GO:0005488//binding	-	gi|296088610|emb|CBI37601.3|/5.9215e-44/unnamed protein product [Vitis vinifera]
GSVIVT01017917001	-2.53205	0.811694	-	-	-	-	gi|297737008|emb|CBI26209.3|/0/unnamed protein product [Vitis vinifera]
GSVIVT01032779001	-1.02481	0.801097	K01955|1|8e-31|130|vvi:100262205|carbamoyl-phosphate synthase large subunit [EC:6.3.5.5];K13944|2|7e-30|127|vvi:100261792|LOB domain-containing protein 16	-	-	-	gi|225448503|ref|XP_002272821.1|/2.73524e-95/PREDICTED: LOB domain-containing protein 21 [Vitis vinifera]
GSVIVT01032039001	1.32778	0.845366	K11294|1|3e-16|84.7|smo:SELMODRAFT_15428|nucleolin;K13091|2|5e-10|63.9|ppp:PHYPADRAFT_198566|RNA-binding protein 39;K13201|3|5e-10|63.9|zma:100283683|nucleolysin TIA-1/TIAR;K13126|4|5e-10|63.9|pop:POPTR_287102|polyadenylate-binding protein;K13095|5|1e-09|62.8|sbi:SORBI_01g038690|splicing factor 1	GO:0009526//plastid envelope;GO:0009532//plastid stroma;GO:0009534//chloroplast thylakoid;GO:0030529//ribonucleoprotein complex	GO:0003723//RNA binding	-	gi|225450219|ref|XP_002265629.1|/1.0844e-112/PREDICTED: 30S ribosomal protein 2, chloroplastic [Vitis vinifera]
GSVIVT01030881001	2.14173	0.881462	K05350|1|0.0|801|rcu:RCOM_1071830|beta-glucosidase [EC:3.2.1.21]	GO:0005840//ribosome;GO:0005618//cell wall	GO:0043167//ion binding;GO:0015923//mannosidase activity;GO:0008422//beta-glucosidase activity	GO:0044238//primary metabolic process	gi|225453116|ref|XP_002272413.1|/0/PREDICTED: beta-glucosidase 44-like [Vitis vinifera]
GSVIVT01026487001	1.37646	0.839947	K11228|1|8e-72|270|ota:Ot13g01170|mitogen-activated protein kinase kinase kinase [EC:2.7.11.1];K13414|2|3e-67|255|pop:POPTR_1071643|mitogen-activated protein kinase kinase kinase 1, plant [EC:2.7.11.25]	-	GO:0004672//protein kinase activity;GO:0032559	GO:0006464//cellular protein modification process	gi|296088548|emb|CBI37539.3|/0/unnamed protein product [Vitis vinifera]
GSVIVT01014662001	-3.01044	0.843355	K05389|1|2e-86|317|osa:4334137|potassium channel subfamily K, other eukaryote	GO:0031224//intrinsic to membrane	GO:0046872//metal ion binding;GO:0005261//cation channel activity	GO:0034220//ion transmembrane transport;GO:0030001//metal ion transport	gi|225461896|ref|XP_002264798.1|/0/PREDICTED: calcium-activated outward-rectifying potassium channel 1 [Vitis vinifera]
GSVIVT01009581001	2.7228	0.852926	K15015|1|1e-09|63.5|cre:CHLREDRAFT_196429|solute carrier family 32 (vesicular inhibitory amino acid transporter);K14209|3|2e-06|52.4|ppp:PHYPADRAFT_144039|solute carrier family 36 (proton-coupled amino acid transporter)	GO:0031224//intrinsic to membrane	GO:0005275//amine transmembrane transporter activity	-	gi|225458487|ref|XP_002284114.1|/0/PREDICTED: lysine histidine transporter-like 8 [Vitis vinifera]
GSVIVT01021903001	-1.19428	0.804724	-	-	-	-	gi|298204935|emb|CBI34242.3|/0/unnamed protein product [Vitis vinifera]
GSVIVT01007216001	4.31653	0.816654	-	-	-	-	gi|297744925|emb|CBI38440.3|/0/unnamed protein product [Vitis vinifera]
GSVIVT01007183001	3.4156	0.90375	-	-	-	-	gi|225467749|ref|XP_002265070.1|/4.24668e-90/PREDICTED: uncharacterized protein LOC100267455 [Vitis vinifera]
GSVIVT01002746001	1.92045	0.853254	K11251|1|2e-35|147|vvi:100251194|histone H2A	GO:0000785//chromatin;GO:0031981//nuclear lumen	GO:0003676//nucleic acid binding	GO:0006950//response to stress;GO:0034728//nucleosome organization;GO:0051707//response to other organism;GO:0009292//genetic transfer	gi|225469123|ref|XP_002272843.1|/2.05489e-34/PREDICTED: probable histone H2A.3 [Vitis vinifera]
GSVIVT01010052001	1.72836	0.852117	K00924|1|3e-139|494|aly:ARALYDRAFT_473063|[EC:2.7.1.-];K08286|4|4e-125|447|aly:ARALYDRAFT_491919|protein-serine/threonine kinase [EC:2.7.11.-]	-	GO:0004672//protein kinase activity	-	gi|302142780|emb|CBI19983.3|/0/unnamed protein product [Vitis vinifera]
GSVIVT01001977001	1.2039	0.834681	K03146|1|8e-67|252|bdi:100841709|thiamine biosynthetic enzyme	-	-	-	gi|297735964|emb|CBI23938.3|/1.94072e-107/unnamed protein product [Vitis vinifera]
GSVIVT01035829001	-3.04048	0.893152	-	GO:0043231//intracellular membrane-bounded organelle	GO:0046872//metal ion binding;GO:0001071//nucleic acid binding transcription factor activity;GO:0005515//protein binding;GO:0043566//structure-specific DNA binding	GO:0009411//response to UV;GO:0009640//photomorphogenesis;GO:0031325//positive regulation of cellular metabolic process;GO:0010476//gibberellin mediated signaling pathway;GO:0006351//transcription, DNA-dependent	gi|147844008|emb|CAN83322.1|/1.13561e-45/hypothetical protein VITISV_024883 [Vitis vinifera]
GSVIVT01035408001	-1.68976	0.879277	K00281|1|0.0|1739|vvi:100266170|glycine dehydrogenase [EC:1.4.4.2]	GO:0043234//protein complex;GO:0009526//plastid envelope;GO:0005576//extracellular region	GO:0016642;GO:0016628//oxidoreductase activity, acting on the CH-CH group of donors, NAD or NADP as acceptor;GO:0048037//cofactor binding;GO:0032559	GO:0010038//response to metal ion;GO:0006546//glycine catabolic process	gi|359476246|ref|XP_002279590.2|/0/PREDICTED: glycine dehydrogenase [decarboxylating], mitochondrial [Vitis vinifera]
GSVIVT01010619001	-1.44757	0.828956	-	GO:0043231//intracellular membrane-bounded organelle	-	GO:0006915//apoptotic process	gi|297741106|emb|CBI31837.3|/1.49716e-148/unnamed protein product [Vitis vinifera]
GSVIVT01015086001	-1.50125	0.819604	-	GO:0043231//intracellular membrane-bounded organelle	GO:0016407//acetyltransferase activity	-	gi|297738568|emb|CBI27813.3|/0/unnamed protein product [Vitis vinifera]
GSVIVT01032848001	-2.60247	0.885024	K13428|1|5e-70|265|aly:ARALYDRAFT_488953|LRR receptor-like serine/threonine-protein kinase EFR [EC:2.7.11.1]	-	GO:0016740//transferase activity	-	gi|297736629|emb|CBI25500.3|/0/unnamed protein product [Vitis vinifera]
GSVIVT01007337001	1.58546	0.853254	K03671|1|3e-14|77.4|osa:4325189|thioredoxin 1	GO:0044444//cytoplasmic part	GO:0015036//disulfide oxidoreductase activity	GO:0006457//protein folding;GO:0006464//cellular protein modification process;GO:0018904;GO:0019725//cellular homeostasis	gi|225469004|ref|XP_002265334.1|/6.37043e-52/PREDICTED: thioredoxin h [Vitis vinifera]
GSVIVT01018466001	1.57201	0.853953	K11262|1|2e-08|59.3|aly:ARALYDRAFT_473714|acetyl-CoA carboxylase / biotin carboxylase [EC:6.4.1.2 6.3.4.14]	GO:0005576//extracellular region	GO:0005515//protein binding;GO:0004175//endopeptidase activity	GO:0019538//protein metabolic process;GO:0044092//negative regulation of molecular function	gi|296084092|emb|CBI24480.3|/0/unnamed protein product [Vitis vinifera]
GSVIVT01014240001	2.09205	0.864091	K07300|1|3e-08|58.9|osa:4333044|Ca2+:H+ antiporter	GO:0005773//vacuole;GO:0031224//intrinsic to membrane;GO:0031090//organelle membrane	GO:0046872//metal ion binding	GO:0006810//transport	gi|359493612|ref|XP_003634635.1|/0/PREDICTED: uncharacterized protein LOC100264164 [Vitis vinifera]
GSVIVT01020541001	-1.68194	0.877005	-	-	-	-	gi|225446347|ref|XP_002272559.1|/1.37885e-24/PREDICTED: uncharacterized protein LOC100262522 [Vitis vinifera]
GSVIVT01008935001	-1.68121	0.875825	K00360|1|2e-180|630|ppp:PHYPADRAFT_184973|nitrate reductase (NADH) [EC:1.7.1.1]	-	GO:0008940//nitrate reductase activity;GO:0005506//iron ion binding	GO:0008152//metabolic process	gi|302141875|emb|CBI19078.3|/0/unnamed protein product [Vitis vinifera]
GSVIVT01009241001	-1.29098	0.843639	K02492|1|0.0|845|vvi:100259052|glutamyl-tRNA reductase [EC:1.2.1.70]	GO:0009536//plastid	GO:0016620//oxidoreductase activity, acting on the aldehyde or oxo group of donors, NAD or NADP as acceptor;GO:0016616//oxidoreductase activity, acting on the CH-OH group of donors, NAD or NADP as acceptor;GO:0000166//nucleotide binding	GO:0009314//response to radiation;GO:0006779//porphyrin-containing compound biosynthetic process	gi|302142113|emb|CBI19316.3|/0/unnamed protein product [Vitis vinifera]
GSVIVT01006970001	-1.34517	0.824258	-	-	GO:0070011//peptidase activity, acting on L-amino acid peptides	GO:0008152//metabolic process	gi|297744929|emb|CBI38460.3|/0/unnamed protein product [Vitis vinifera]
GSVIVT01015278001	3.11237	0.872373	-	GO:0005618//cell wall	-	-	gi|297738734|emb|CBI27979.3|/0/unnamed protein product [Vitis vinifera]
GSVIVT01001658001	-5.27681	0.908076	-	-	-	-	gi|296088100|emb|CBI35489.3|/7.20727e-84/unnamed protein product [Vitis vinifera]
GSVIVT01034971001	1.13269	0.814688	-	-	-	GO:0006351//transcription, DNA-dependent	gi|225431998|ref|XP_002279307.1|/3.78841e-86/PREDICTED: transcription factor bHLH147 [Vitis vinifera]
GSVIVT01008299001	2.27615	0.835817	K12126|1|6e-12|69.7|ath:AT1G09530|phytochrome-interacting factor 3;K10863|3|8e-07|52.8|ath:AT5G01310|aprataxin [EC:3.-.-.-]	GO:0043231//intracellular membrane-bounded organelle	-	-	gi|225455954|ref|XP_002276500.1|/1.28515e-149/PREDICTED: transcription factor BEE 3 [Vitis vinifera]
GSVIVT01006926001	-2.0953	0.804178	K00511|1|0.0|1005|vvi:100262930|squalene monooxygenase [EC:1.14.13.132]	GO:0031224//intrinsic to membrane	GO:0004497//monooxygenase activity;GO:0050662//coenzyme binding	GO:0008152//metabolic process	gi|359496817|ref|XP_003635346.1|/0/PREDICTED: squalene monooxygenase-like [Vitis vinifera]
GSVIVT01027051001	-2.76032	0.912162	-	-	-	-	gi|225454454|ref|XP_002280531.1|/2.94004e-42/PREDICTED: uncharacterized protein LOC100261908 [Vitis vinifera]
GSVIVT01018024001	1.73924	0.863742	K02984|1|5e-131|465|vvi:100249434|small subunit ribosomal protein S3Ae	GO:0030529//ribonucleoprotein complex	GO:0005198//structural molecule activity	GO:0010467//gene expression	gi|269969539|sp|A5B4K1.1|RS3A1_VITVI/6.00458e-130/RecName: Full=40S ribosomal protein S3a-1
GSVIVT01011060001	-1.17853	0.808766	-	GO:0009536//plastid	-	GO:0010726;GO:0002239//response to oomycetes	gi|225436878|ref|XP_002273337.1|/1.50513e-121/PREDICTED: uncharacterized protein LOC100240873 [Vitis vinifera]
GSVIVT01011634001	1.62496	0.84329	K16055|1|0.0|1328|vvi:100252552|trehalose 6-phosphate synthase/phosphatase [EC:2.4.1.15 3.1.3.12]	-	GO:0019203//carbohydrate phosphatase activity;GO:0035251//UDP-glucosyltransferase activity	GO:0005991//trehalose metabolic process	gi|297737611|emb|CBI26812.3|/0/unnamed protein product [Vitis vinifera]
GSVIVT01025364001	-1.43774	0.839335	K10256|1|0.0|655|vvi:100258789|omega-6 fatty acid desaturase (delta-12 desaturase) [EC:1.14.19.-]	-	GO:0016705//oxidoreductase activity, acting on paired donors, with incorporation or reduction of molecular oxygen	GO:0044238//primary metabolic process	gi|297746402|emb|CBI16458.3|/0/unnamed protein product [Vitis vinifera]
GSVIVT01025314001	4.60855	0.856924	-	-	-	-	gi|147862095|emb|CAN80883.1|/0/hypothetical protein VITISV_018652 [Vitis vinifera]
GSVIVT01020727001	1.42075	0.801119	K02863|1|8e-33|140|olu:OSTLU_12802|large subunit ribosomal protein L1	GO:0030529//ribonucleoprotein complex	-	GO:0010467//gene expression	gi|225446639|ref|XP_002281125.1|/6.2666e-165/PREDICTED: 50S ribosomal protein L1-like [Vitis vinifera]
GSVIVT01009159001	2.17057	0.85935	-	-	-	-	gi|302142050|emb|CBI19253.3|/4.89822e-94/unnamed protein product [Vitis vinifera]
GSVIVT01011714001	3.66767	0.926889	K01840|1|0.0|793|osa:4341038|phosphomannomutase [EC:5.4.2.8]	GO:0009536//plastid	GO:0016868//intramolecular transferase activity, phosphotransferases	GO:0044238//primary metabolic process	gi|225424281|ref|XP_002280911.1|/0/PREDICTED: phosphomannomutase/phosphoglucomutase [Vitis vinifera]
GSVIVT01028404001	2.50535	0.850959	K02866|1|2e-19|94.7|osa:4332737|large subunit ribosomal protein L10e	GO:0009536//plastid	GO:0016791//phosphatase activity	-	gi|225438005|ref|XP_002273448.1|/5.20192e-139/PREDICTED: acid phosphatase 1 [Vitis vinifera]
GSVIVT01000017001	2.63027	0.882249	K04733|1|1e-80|298|smo:SELMODRAFT_33807|interleukin-1 receptor-associated kinase 4 [EC:2.7.11.1];K13430|2|9e-80|295|zma:100283091|serine/threonine-protein kinase PBS1 [EC:2.7.11.1]	-	GO:0004672//protein kinase activity;GO:0032559	GO:0006464//cellular protein modification process	gi|225451019|ref|XP_002281041.1|/0/PREDICTED: receptor-like serine/threonine-protein kinase ALE2 [Vitis vinifera]
GSVIVT01037778001	-3.91262	0.917908	-	-	-	-	gi|225460765|ref|XP_002274080.1|/1.33043e-46/PREDICTED: uncharacterized protein LOC100250451 [Vitis vinifera]
GSVIVT01009696001	2.5652	0.82664	K01520|1|1e-130|464|vvi:100242070|dUTP pyrophosphatase [EC:3.6.1.23]	-	GO:0046872//metal ion binding;GO:0047429//nucleoside-triphosphate diphosphatase activity;GO:0005515//protein binding	GO:0006259//DNA metabolic process;GO:0009211	gi|225458307|ref|XP_002282840.1|/1.76895e-129/PREDICTED: deoxyuridine 5'-triphosphate nucleotidohydrolase-like [Vitis vinifera]
GSVIVT01034112001	-1.64946	0.876043	K08081|1|6e-150|528|vvi:100252918|tropine dehydrogenase [EC:1.1.1.206]	-	GO:0003824//catalytic activity	GO:0008152//metabolic process	gi|225440460|ref|XP_002271837.1|/8.37025e-149/PREDICTED: tropinone reductase homolog [Vitis vinifera]
GSVIVT01015359001	1.37158	0.808744	K04392|1|2e-104|377|vvi:100266265|Ras-related C3 botulinum toxin substrate 1	GO:0016020//membrane	GO:0032561//guanyl ribonucleotide binding;GO:0004620//phospholipase activity	GO:0035556//intracellular signal transduction;GO:0006810//transport	gi|225445190|ref|XP_002284205.1|/2.36749e-103/PREDICTED: rac-like GTP-binding protein ARAC7 isoform 1 [Vitis vinifera]
GSVIVT01020783001	4.36466	0.949482	K13993|1|9e-150|528|vvi:100267696|HSP20 family protein	-	-	-	gi|225446714|ref|XP_002282438.1|/1.16616e-148/PREDICTED: uncharacterized protein LOC100267696 [Vitis vinifera]
GSVIVT01006662001	1.61049	0.820806	K02705|1|4e-99|345|rcu:RCOM_ORF00030|photosystem II CP43 chlorophyll apoprotein	GO:0009521;GO:0031224//intrinsic to membrane;GO:0009534//chloroplast thylakoid	GO:0046906//tetrapyrrole binding;GO:0009055//electron carrier activity	GO:0006464//cellular protein modification process;GO:0009767//photosynthetic electron transport chain	gi|326457298|gb|ADZ74559.1|/3.22641e-98/photosystem II CP43 chlorophyll apoprotein [Gossypium longicalyx]
GSVIVT01025630001	3.72257	0.879911	K10400|1|1e-10|66.2|rcu:RCOM_0773970|kinesin family member 15;K10696|2|3e-09|62.0|bdi:100828493|E3 ubiquitin-protein ligase BRE1 [EC:6.3.2.19];K09291|4|7e-07|53.9|mtr:MTR_2g063480|nucleoprotein TPR	-	-	-	gi|297741559|emb|CBI32691.3|/0/unnamed protein product [Vitis vinifera]
GSVIVT01032307001	-1.19889	0.813814	-	GO:0009534//chloroplast thylakoid	-	-	gi|225445631|ref|XP_002263171.1|/3.26861e-76/PREDICTED: uncharacterized protein LOC100246766 [Vitis vinifera]
GSVIVT01018539001	4.45093	0.934143	K15397|1|6e-106|383|gmx:100816997|3-ketoacyl-CoA synthase [EC:2.3.1.-]	GO:0044464//cell part	GO:0016747//transferase activity, transferring acyl groups other than amino-acyl groups	GO:0006631//fatty acid metabolic process	gi|225455525|ref|XP_002267424.1|/0/PREDICTED: 3-ketoacyl-CoA synthase 5 [Vitis vinifera]
GSVIVT01024224001	-1.8914	0.857034	-	-	GO:0003677//DNA binding	GO:0006351//transcription, DNA-dependent	gi|297744767|emb|CBI38029.3|/0/unnamed protein product [Vitis vinifera]
GSVIVT01000793001	6.21376	0.983481	-	-	-	-	gi|225446871|ref|XP_002283883.1|/1.30732e-29/PREDICTED: uncharacterized protein LOC100259123 [Vitis vinifera]
GSVIVT01017341001	-1.70143	0.801403	-	-	-	GO:0006656//phosphatidylcholine biosynthetic process	gi|359482360|ref|XP_002266079.2|/1.09846e-161/PREDICTED: uncharacterized protein LOC100242207 [Vitis vinifera]
GSVIVT01026343001	1.98133	0.884652	K01206|1|2e-20|98.6|ath:AT1G67830|alpha-L-fucosidase [EC:3.2.1.51];K00514|3|4e-16|84.3|rcu:RCOM_1428040|zeta-carotene desaturase [EC:1.3.5.6]	-	GO:0016787//hydrolase activity	GO:0044238//primary metabolic process	gi|225430639|ref|XP_002268296.1|/0/PREDICTED: GDSL esterase/lipase At5g33370 [Vitis vinifera]
GSVIVT01022328001	-1.6002	0.830879	-	-	GO:0016787//hydrolase activity	-	gi|296082587|emb|CBI21592.3|/0/unnamed protein product [Vitis vinifera]
GSVIVT01034026001	1.72186	0.85463	-	-	GO:0005515//protein binding	GO:0044267//cellular protein metabolic process	gi|297740262|emb|CBI30444.3|/0/unnamed protein product [Vitis vinifera]
GSVIVT01013023001	-2.11129	0.854259	K15078|1|2e-106|385|vvi:100250139|structure-specific endonuclease subunit SLX1 [EC:3.6.1.-];K03798|3|4e-93|340|rcu:RCOM_0340700|cell division protease FtsH [EC:3.4.24.-];K15271|4|1e-75|282|rcu:RCOM_1095670|ATP-dependent DNA helicase HFM1/MER3 [EC:3.6.4.12]	-	-	-	gi|225427070|ref|XP_002275784.1|/0/PREDICTED: pentatricopeptide repeat-containing protein At1g31920 [Vitis vinifera]
GSVIVT01009919001	1.48776	0.865621	K01802|1|1e-72|271|ath:AT2G21130|peptidylprolyl isomerase [EC:5.2.1.8]	GO:0044424//intracellular part	GO:0005488//binding;GO:0016859//cis-trans isomerase activity	GO:0044267//cellular protein metabolic process	gi|225457957|ref|XP_002274869.1|/4.13072e-87/PREDICTED: peptidyl-prolyl cis-trans isomerase isoform 1 [Vitis vinifera]
GSVIVT01026077001	1.2922	0.841192	-	GO:0031224//intrinsic to membrane	-	GO:0051234//establishment of localization	gi|225460394|ref|XP_002267428.1|/0/PREDICTED: patellin-5 isoform 1 [Vitis vinifera]
GSVIVT01036262001	1.37444	0.804287	-	-	GO:0005488//binding	GO:0048827//phyllome development	gi|296087914|emb|CBI35197.3|/6.54993e-70/unnamed protein product [Vitis vinifera]
GSVIVT01025362001	1.75296	0.836997	K11000|1|0.0|3798|vvi:100265625|callose synthase [EC:2.4.1.-]	GO:0043234//protein complex;GO:0044444//cytoplasmic part;GO:0016020//membrane	GO:0035251//UDP-glucosyltransferase activity	GO:0006074//(1->3)-beta-D-glucan metabolic process	gi|359478773|ref|XP_002283298.2|/0/PREDICTED: callose synthase 3-like [Vitis vinifera]
GSVIVT01016436001	1.73139	0.842634	-	-	-	-	gi|296086145|emb|CBI31586.3|/7.44292e-73/unnamed protein product [Vitis vinifera]
GSVIVT01015308001	-1.48172	0.820369	K14497|1|0.0|714|vvi:100243875|protein phosphatase 2C [EC:3.1.3.16]	GO:0043234//protein complex	GO:0004721//phosphoprotein phosphatase activity;GO:0043169//cation binding	GO:0006464//cellular protein modification process	gi|147767775|emb|CAN71518.1|/0/hypothetical protein VITISV_042313 [Vitis vinifera]
GSVIVT01025781001	3.87399	0.866997	K05868|1|0.0|747|vvi:100261859|cyclin B	GO:0043231//intracellular membrane-bounded organelle	-	GO:0007049//cell cycle	gi|225440137|ref|XP_002283152.1|/0/PREDICTED: G2/mitotic-specific cyclin S13-6 [Vitis vinifera]
GSVIVT01009269001	1.59002	0.801053	-	-	-	-	gi|302142136|emb|CBI19339.3|/2.9203e-40/unnamed protein product [Vitis vinifera]
GSVIVT01000156001	1.25006	0.827361	-	GO:0005618//cell wall;GO:0005576//extracellular region	GO:0004175//endopeptidase activity;GO:0005515//protein binding	GO:0019538//protein metabolic process;GO:0010191;GO:0003006//developmental process involved in reproduction;GO:0044092//negative regulation of molecular function;GO:0009845//seed germination	gi|296087351|emb|CBI33725.3|/0/unnamed protein product [Vitis vinifera]
GSVIVT01014673001	1.44671	0.812612	K08065|1|2e-55|214|gmx:100813169|nuclear transcription Y subunit beta;K02326|4|5e-08|57.8|smo:SELMODRAFT_115079|DNA polymerase epsilon subunit 3 [EC:2.7.7.7]	GO:0043231//intracellular membrane-bounded organelle	GO:0003677//DNA binding	GO:0006351//transcription, DNA-dependent	gi|147834100|emb|CAN64334.1|/1.01718e-118/hypothetical protein VITISV_039730 [Vitis vinifera]
GSVIVT01001969001	-1.33208	0.850304	K08770|1|1e-65|139|vvi:100267431|ubiquitin C	GO:0043231//intracellular membrane-bounded organelle	-	GO:0043412//macromolecule modification;GO:0010033//response to organic substance;GO:0032502//developmental process	gi|297735959|emb|CBI23933.3|/8.28881e-68/unnamed protein product [Vitis vinifera]
GSVIVT01035679001	-1.06009	0.810296	-	-	-	-	gi|225430043|ref|XP_002284269.1|/3.71047e-160/PREDICTED: dehydration-responsive protein RD22 [Vitis vinifera]
GSVIVT01020411001	3.99782	0.918083	-	GO:0009536//plastid	-	-	gi|225462172|ref|XP_002267512.1|/1.07366e-121/PREDICTED: protein Iojap [Vitis vinifera]
GSVIVT01035976001	-1.49103	0.830486	-	-	-	-	gi|225430500|ref|XP_002285546.1|/1.40651e-97/PREDICTED: uncharacterized protein LOC100266275 [Vitis vinifera]
GSVIVT01031313001	-1.29122	0.839291	K00789|1|9e-150|528|vvi:100251171|S-adenosylmethionine synthetase [EC:2.5.1.6]	-	GO:0046872//metal ion binding;GO:0000166//nucleotide binding;GO:0016740//transferase activity	-	gi|296089837|emb|CBI39656.3|/7.75311e-174/unnamed protein product [Vitis vinifera]
GSVIVT01032710001	1.23473	0.829721	K01599|1|0.0|682|vvi:100257034|uroporphyrinogen decarboxylase [EC:4.1.1.37]	GO:0009526//plastid envelope;GO:0009532//plastid stroma	GO:0016831//carboxy-lyase activity	GO:0006779//porphyrin-containing compound biosynthetic process	gi|359486347|ref|XP_002274385.2|/0/PREDICTED: uroporphyrinogen decarboxylase, chloroplastic-like [Vitis vinifera]
GSVIVT01014999001	1.62001	0.864004	K01051|1|0.0|755|pop:POPTR_553829|pectinesterase [EC:3.1.1.11]	GO:0030312//external encapsulating structure	GO:0030234//enzyme regulator activity;GO:0004091//carboxylesterase activity	GO:0071555//cell wall organization;GO:0045229//external encapsulating structure organization	gi|8671350|emb|CAB95025.1|/0/pectin methylesterase [Nicotiana tabacum]
GSVIVT01031632001	-1.56037	0.861032	K02945|1|1e-15|82.8|gmx:100806905|small subunit ribosomal protein S1	GO:0009532//plastid stroma	GO:0003676//nucleic acid binding	GO:0006950//response to stress	gi|225433644|ref|XP_002264430.1|/0/PREDICTED: 30S ribosomal protein S1 homolog [Vitis vinifera]
GSVIVT01029690001	1.94329	0.862278	-	GO:0016020//membrane	-	-	gi|225447781|ref|XP_002265790.1|/5.16208e-87/PREDICTED: uncharacterized protein LOC100267543 [Vitis vinifera]
GSVIVT01025478001	1.07953	0.809225	K02930|1|0.0|713|vvi:100251826|large subunit ribosomal protein L4e	GO:0030529//ribonucleoprotein complex	GO:0005198//structural molecule activity	GO:0010467//gene expression	gi|225435782|ref|XP_002285741.1|/0/PREDICTED: 60S ribosomal protein L4-1 [Vitis vinifera]
GSVIVT01020748001	-1.30758	0.835293	K05337|1|4e-19|94.4|olu:OSTLU_7956|ferredoxin;K03686|4|1e-09|62.8|rcu:RCOM_1526580|molecular chaperone DnaJ	GO:0009536//plastid	GO:0046914//transition metal ion binding;GO:0051540;GO:0005515//protein binding	GO:0044267//cellular protein metabolic process	gi|225446674|ref|XP_002281976.1|/1.08082e-171/PREDICTED: uncharacterized protein LOC100260760 [Vitis vinifera]
GSVIVT01004798001	2.57058	0.851724	K09286|1|2e-13|72.8|ath:AT4G17500|EREBP-like factor;K14517|3|9e-08|53.9|ath:AT5G47220|ethylene-responsive transcription factor 2	-	-	-	gi|296084649|emb|CBI25772.3|/2.25584e-82/unnamed protein product [Vitis vinifera]
GSVIVT01004905001	-2.88216	0.80184	K01669|1|0.0|936|vvi:100243038|deoxyribodipyrimidine photo-lyase [EC:4.1.99.3]	GO:0043231//intracellular membrane-bounded organelle	GO:0003913//DNA photolyase activity	GO:0009411//response to UV;GO:0009267//cellular response to starvation;GO:0006290//pyrimidine dimer repair;GO:0006351//transcription, DNA-dependent	gi|296082842|emb|CBI22143.3|/0/unnamed protein product [Vitis vinifera]
GSVIVT01028118001	4.13855	0.818686	K02210|1|0.0|1339|vvi:100267599|minichromosome maintenance protein 7 (cell division control protein 47)	GO:0043231//intracellular membrane-bounded organelle	GO:0003676//nucleic acid binding;GO:0016462//pyrophosphatase activity;GO:0032559	GO:0006259//DNA metabolic process	gi|225437557|ref|XP_002276329.1|/0/PREDICTED: protein PROLIFERA [Vitis vinifera]
GSVIVT01033386001	1.31002	0.806232	-	-	GO:0004518//nuclease activity;GO:0005488//binding	-	gi|225441641|ref|XP_002282210.1|/1.47126e-164/PREDICTED: uncharacterized protein LOC100264031 [Vitis vinifera]
GSVIVT01028042001	2.98405	0.905366	K01179|1|2e-168|591|sbi:SORBI_02g030710|endoglucanase [EC:3.2.1.4]	GO:0044464//cell part	GO:0004553//hydrolase activity, hydrolyzing O-glycosyl compounds	GO:0044238//primary metabolic process	gi|225437426|ref|XP_002271736.1|/0/PREDICTED: endoglucanase 17 [Vitis vinifera]
GSVIVT01035972001	4.0756	0.927566	-	-	GO:0046914//transition metal ion binding	-	gi|225430494|ref|XP_002285538.1|/2.21114e-94/PREDICTED: early nodulin-like protein 1 [Vitis vinifera]
GSVIVT01007704001	-1.7478	0.862693	-	-	-	GO:0003006//developmental process involved in reproduction	gi|225466700|ref|XP_002263464.1|/0/PREDICTED: uncharacterized protein LOC100265372 [Vitis vinifera]
GSVIVT01027961001	1.14145	0.816873	K00799|1|1e-43|174|vvi:100265903|glutathione S-transferase [EC:2.5.1.18]	GO:0009526//plastid envelope;GO:0009532//plastid stroma;GO:0031090//organelle membrane	GO:0042277//peptide binding;GO:0016765//transferase activity, transferring alkyl or aryl (other than methyl) groups	GO:0006952//defense response;GO:0006970//response to osmotic stress;GO:0009404//toxin metabolic process	gi|225437288|ref|XP_002262842.1|/1.34194e-42/PREDICTED: glutathione S-transferase [Vitis vinifera]
GSVIVT01007849001	4.73638	0.827601	K07466|1|0.0|1120|vvi:100255412|replication factor A1	GO:0043231//intracellular membrane-bounded organelle	GO:0003676//nucleic acid binding	GO:0006259//DNA metabolic process;GO:0009411//response to UV	gi|297733862|emb|CBI15109.3|/0/unnamed protein product [Vitis vinifera]
GSVIVT01005906001	-1.44355	0.811104	K04733|1|8e-36|143|aly:ARALYDRAFT_916421|interleukin-1 receptor-associated kinase 4 [EC:2.7.11.1];K00924|3|1e-35|149|ath:AT1G24650|[EC:2.7.1.-]	-	GO:0004672//protein kinase activity	-	gi|225455116|ref|XP_002268775.1|/0/PREDICTED: probable receptor-like protein kinase At1g67000-like [Vitis vinifera]
GSVIVT01027418001	1.37826	0.832539	-	-	-	-	gi|296088992|emb|CBI38695.3|/8.31673e-56/unnamed protein product [Vitis vinifera]
GSVIVT01008725001	-1.58173	0.857514	K00799|1|4e-126|449|vvi:100260869|glutathione S-transferase [EC:2.5.1.18]	-	GO:0016765//transferase activity, transferring alkyl or aryl (other than methyl) groups	-	gi|225459777|ref|XP_002285906.1|/4.78511e-125/PREDICTED: glutathione S-transferase PARB [Vitis vinifera]
GSVIVT01017873001	-1.47635	0.857908	K00924|1|4e-174|610|ath:AT2G01450|[EC:2.7.1.-];K04371|2|9e-90|330|smo:SELMODRAFT_449429|extracellular signal-regulated kinase 1/2 [EC:2.7.11.24];K14512|4|3e-89|328|pop:POPTR_718188|mitogen-activated protein kinase 6 [EC:2.7.11.24]	GO:0043231//intracellular membrane-bounded organelle;GO:0016020//membrane	GO:0004702//receptor signaling protein serine/threonine kinase activity;GO:0032559	GO:0006464//cellular protein modification process;GO:0023052//signaling	gi|359477479|ref|XP_002279719.2|/0/PREDICTED: mitogen-activated protein kinase 16-like [Vitis vinifera]
GSVIVT01037043001	2.1883	0.808307	K00873|1|0.0|1100|vvi:100244565|pyruvate kinase [EC:2.7.1.40]	-	GO:0031420;GO:0016301//kinase activity	GO:0006796//phosphate-containing compound metabolic process;GO:0006007//glucose catabolic process	gi|225429183|ref|XP_002275785.1|/0/PREDICTED: pyruvate kinase isozyme A, chloroplastic [Vitis vinifera]
GSVIVT01025810001	2.10614	0.812962	K00705|1|0.0|1926|vvi:100267188|4-alpha-glucanotransferase [EC:2.4.1.25]	GO:0044444//cytoplasmic part	GO:0030247//polysaccharide binding;GO:0043167//ion binding;GO:0004133//glycogen debranching enzyme activity	GO:0005982//starch metabolic process;GO:0000023//maltose metabolic process	gi|297741704|emb|CBI32836.3|/0/unnamed protein product [Vitis vinifera]
GSVIVT01029368001	2.25222	0.859983	-	-	-	-	gi|296088005|emb|CBI35288.3|/0/unnamed protein product [Vitis vinifera]
GSVIVT01029025001	1.75962	0.868155	K04077|1|0.0|1074|vvi:100244356|chaperonin GroEL	GO:0005840//ribosome;GO:0031090//organelle membrane;GO:0044429//mitochondrial part	GO:0046914//transition metal ion binding;GO:0005515//protein binding;GO:0032559	GO:0006996//organelle organization;GO:0010038//response to metal ion;GO:0006457//protein folding;GO:0006950//response to stress	gi|225433375|ref|XP_002285608.1|/0/PREDICTED: chaperonin CPN60-2, mitochondrial isoform 1 [Vitis vinifera]
GSVIVT01032007001	5.47665	0.86077	K01188|1|0.0|717|rcu:RCOM_1769070|beta-glucosidase [EC:3.2.1.21]	-	GO:0015926//glucosidase activity;GO:0043167//ion binding	GO:0044238//primary metabolic process	gi|297736182|emb|CBI24820.3|/0/unnamed protein product [Vitis vinifera]
GSVIVT01028006001	-1.31362	0.818206	K01188|1|1e-161|568|osa:4338560|beta-glucosidase [EC:3.2.1.21];K05350|3|2e-128|458|smo:SELMODRAFT_185578|beta-glucosidase [EC:3.2.1.21]	-	GO:0004553//hydrolase activity, hydrolyzing O-glycosyl compounds	GO:0008152//metabolic process	gi|297743886|emb|CBI36856.3|/0/unnamed protein product [Vitis vinifera]
GSVIVT01034964001	1.63576	0.845606	K00849|1|0.0|945|vvi:100244839|galactokinase [EC:2.7.1.6]	GO:0044424//intracellular part	GO:0016773//phosphotransferase activity, alcohol group as acceptor;GO:0032559	GO:0016310//phosphorylation;GO:0019318//hexose metabolic process	gi|225432012|ref|XP_002279647.1|/0/PREDICTED: galactokinase [Vitis vinifera]
GSVIVT01017754001	-1.54004	0.839597	K01090|1|3e-09|62.4|ath:AT2G25070|protein phosphatase [EC:3.1.3.16];K14497|4|8e-08|57.8|mtr:MTR_5g009370|protein phosphatase 2C [EC:3.1.3.16]	-	GO:0004721//phosphoprotein phosphatase activity	-	gi|297736872|emb|CBI26073.3|/0/unnamed protein product [Vitis vinifera]
GSVIVT01024199001	-2.7102	0.872569	-	GO:0009536//plastid	GO:0015291//secondary active transmembrane transporter activity	GO:0015893//drug transport	gi|225427734|ref|XP_002274783.1|/0/PREDICTED: MATE efflux family protein 4, chloroplastic-like [Vitis vinifera]
GSVIVT01011979001	-1.56448	0.833501	K01595|1|0.0|1878|vvi:100247335|phosphoenolpyruvate carboxylase [EC:4.1.1.31]	-	GO:0046872//metal ion binding;GO:0004611//phosphoenolpyruvate carboxykinase activity	GO:0071704;GO:0009060//aerobic respiration;GO:0043648//dicarboxylic acid metabolic process	gi|297737886|emb|CBI27087.3|/0/unnamed protein product [Vitis vinifera]
GSVIVT01035676001	1.73243	0.85345	K03978|1|8e-116|415|pop:POPTR_867910|GTP-binding protein	GO:0009536//plastid	GO:0032561//guanyl ribonucleotide binding	GO:0032506	gi|225430037|ref|XP_002284246.1|/8.03604e-152/PREDICTED: GTP-binding protein At2g22870 [Vitis vinifera]
GSVIVT01020847001	-1.12365	0.80243	-	GO:0009534//chloroplast thylakoid	-	-	gi|225446815|ref|XP_002283386.1|/9.74341e-70/PREDICTED: uncharacterized protein LOC100243650 isoform 1 [Vitis vinifera]
GSVIVT01016900001	-1.54436	0.807259	-	-	-	-	gi|297743122|emb|CBI35989.3|/2.41054e-96/unnamed protein product [Vitis vinifera]
GSVIVT01025703001	-1.6569	0.870362	K10775|1|0.0|825|pop:POPTR_739479|phenylalanine ammonia-lyase [EC:4.3.1.24]	GO:0044424//intracellular part	GO:0016840	GO:0006558//L-phenylalanine metabolic process	gi|297737254|emb|CBI26455.3|/0/unnamed protein product [Vitis vinifera]
GSVIVT01022113001	5.5307	0.830966	K02320|1|0.0|1561|vvi:100250805|DNA polymerase alpha subunit A [EC:2.7.7.7]	-	GO:0003676//nucleic acid binding;GO:0034061	GO:0006259//DNA metabolic process;GO:0009908//flower development;GO:0009887//organ morphogenesis	gi|296082407|emb|CBI21412.3|/0/unnamed protein product [Vitis vinifera]
GSVIVT01020557001	-3.25588	0.881593	K10143|1|9e-86|315|pop:POPTR_1113820|E3 ubiquitin-protein ligase RFWD2 [EC:6.3.2.19]	GO:0043234//protein complex;GO:0044424//intracellular part	GO:0005515//protein binding;GO:0003824//catalytic activity	-	gi|359485383|ref|XP_002274192.2|/2.57542e-158/PREDICTED: protein SPA1-RELATED 3 [Vitis vinifera]
GSVIVT01011390001	1.73993	0.867194	K11290|1|3e-99|359|vvi:100249121|template-activating factor I	-	-	-	gi|296082895|emb|CBI22196.3|/1.92136e-107/unnamed protein product [Vitis vinifera]
GSVIVT01017836001	5.43779	0.834615	K08145|1|4e-111|400|smo:SELMODRAFT_437958|MFS transporter, SP family, solute carrier family 2 (facilitated glucose transporter), member 8	GO:0031224//intrinsic to membrane	GO:0022891//substrate-specific transmembrane transporter activity	GO:0006810//transport	gi|225432432|ref|XP_002278197.1|/0/PREDICTED: sugar transporter ERD6-like 16-like [Vitis vinifera]
GSVIVT01031461001	-3.48748	0.913276	-	-	-	-	gi|297734896|emb|CBI17130.3|/5.1354e-119/unnamed protein product [Vitis vinifera]
GSVIVT01037653001	1.8738	0.878032	K03113|1|4e-55|213|vvi:100243506|translation initiation factor 1	-	GO:0008135//translation factor activity, nucleic acid binding	GO:0006412//translation	gi|225460971|ref|XP_002280065.1|/4.6836e-54/PREDICTED: protein translation factor SUI1 homolog isoform 1 [Vitis vinifera]
GSVIVT01037910001	-3.51485	0.897697	-	-	-	-	gi|225429295|ref|XP_002269470.1|/5.50568e-132/PREDICTED: uncharacterized protein LOC100254416 [Vitis vinifera]
GSVIVT01000334001	-2.12561	0.854084	K01495|1|4e-106|383|vvi:100244016|GTP cyclohydrolase I [EC:3.5.4.16]	-	GO:0003933//GTP cyclohydrolase activity	GO:0008152//metabolic process	gi|225429269|ref|XP_002266199.1|/5.60902e-105/PREDICTED: uncharacterized protein LOC100244016 [Vitis vinifera]
GSVIVT01015282001	1.91522	0.859568	K14489|1|4e-15|81.6|vvi:100263145|arabidopsis histidine kinase 2/3/4 (cytokinin receptor) [EC:2.7.13.3]	GO:0005618//cell wall;GO:0031225//anchored to membrane;GO:0031410//cytoplasmic vesicle	GO:0043167//ion binding;GO:0008422//beta-glucosidase activity	GO:0044238//primary metabolic process	gi|225445059|ref|XP_002283473.1|/0/PREDICTED: glucan endo-1,3-beta-glucosidase 13 [Vitis vinifera]
GSVIVT01018536001	5.38514	0.857733	K13416|1|4e-64|244|ath:AT4G33430|brassinosteroid insensitive 1-associated receptor kinase 1 [EC:2.7.10.1 2.7.11.1];K13417|2|6e-64|243|aly:ARALYDRAFT_899604|somatic embryogenesis receptor kinase 4 [EC:2.7.10.1 2.7.11.1];K13418|3|8e-64|243|aly:ARALYDRAFT_895025|somatic embryogenesis receptor kinase 1 [EC:2.7.10.1 2.7.11.1]	GO:0031224//intrinsic to membrane	GO:0004871//signal transducer activity;GO:0004672//protein kinase activity;GO:0016628//oxidoreductase activity, acting on the CH-CH group of donors, NAD or NADP as acceptor;GO:0032559	GO:0006464//cellular protein modification process;GO:0007167//enzyme linked receptor protein signaling pathway	gi|296084139|emb|CBI24527.3|/0/unnamed protein product [Vitis vinifera]
GSVIVT01007593001	-2.3498	0.88297	K13428|1|1e-17|89.0|ath:AT5G20480|LRR receptor-like serine/threonine-protein kinase EFR [EC:2.7.11.1]	GO:0016020//membrane	GO:0004674//protein serine/threonine kinase activity;GO:0032559	GO:0006952//defense response;GO:0008219//cell death;GO:0007167//enzyme linked receptor protein signaling pathway;GO:0051093//negative regulation of developmental process;GO:0006464//cellular protein modification process	gi|297733660|emb|CBI14907.3|/0/unnamed protein product [Vitis vinifera]
GSVIVT01029589001	11.703	0.998274	-	-	-	-	gi|297735777|emb|CBI18464.3|/7.87139e-13/unnamed protein product [Vitis vinifera]
GSVIVT01025367001	1.64148	0.854324	-	GO:0009534//chloroplast thylakoid	-	-	gi|225435622|ref|XP_002283329.1|/0/PREDICTED: probable plastid-lipid-associated protein 12, chloroplastic [Vitis vinifera]
GSVIVT01019771001	-1.459	0.833676	K01904|1|1e-50|199|vvi:100267198|4-coumarate--CoA ligase [EC:6.2.1.12]	GO:0005576//extracellular region;GO:0009536//plastid	GO:0016405//CoA-ligase activity;GO:0032559	GO:0010038//response to metal ion	gi|225426389|ref|XP_002272145.1|/0/PREDICTED: putative peroxisomal-coenzyme A synthetase [Vitis vinifera]
GSVIVT01029227001	3.54284	0.903378	K13289|1|8e-113|405|mtr:MTR_4g021500|cathepsin A (carboxypeptidase C) [EC:3.4.16.5];K09756|3|6e-108|389|ath:AT5G09640|serine carboxypeptidase-like 19 [EC:3.4.16.- 2.3.1.91]	-	GO:0004180//carboxypeptidase activity	GO:0019538//protein metabolic process	gi|225446024|ref|XP_002268517.1|/0/PREDICTED: serine carboxypeptidase-like 18 [Vitis vinifera]
GSVIVT01019734001	-1.61738	0.847267	K01535|1|0.0|1575|vvi:100246127|H+-transporting ATPase [EC:3.6.3.6]	GO:0031224//intrinsic to membrane	GO:0042625//ATPase activity, coupled to transmembrane movement of ions;GO:0032559	GO:0009206;GO:0006811//ion transport;GO:0009207	gi|297742504|emb|CBI34653.3|/0/unnamed protein product [Vitis vinifera]
GSVIVT01033388001	1.6996	0.850347	K00059|1|9e-24|107|vvi:100246875|3-oxoacyl-[acyl-carrier protein] reductase [EC:1.1.1.100]	-	GO:0003824//catalytic activity	GO:0010035//response to inorganic substance;GO:0008152//metabolic process	gi|297739748|emb|CBI29930.3|/4.04434e-64/unnamed protein product [Vitis vinifera]
GSVIVT01018556001	1.67256	0.83597	-	GO:0005618//cell wall	-	GO:0009628//response to abiotic stimulus	gi|296084153|emb|CBI24541.3|/1.61527e-173/unnamed protein product [Vitis vinifera]
GSVIVT01010679001	1.51562	0.819801	-	GO:0043231//intracellular membrane-bounded organelle	GO:0030234//enzyme regulator activity	GO:0006140	gi|225464420|ref|XP_002269381.1|/1.58289e-19/PREDICTED: uncharacterized protein At2g27730, mitochondrial [Vitis vinifera]
GSVIVT01035911001	3.77438	0.901499	K09286|1|1e-12|72.4|rcu:RCOM_1034530|EREBP-like factor	-	-	GO:0050896//response to stimulus;GO:0050794//regulation of cellular process;GO:0010467//gene expression	gi|296082087|emb|CBI21092.3|/4.30685e-64/unnamed protein product [Vitis vinifera]
GSVIVT01001198001	-1.83293	0.885177	-	GO:0031224//intrinsic to membrane	GO:0015291//secondary active transmembrane transporter activity	GO:0015698//inorganic anion transport	gi|359479669|ref|XP_003632327.1|/0/PREDICTED: sulfate transporter 3.1-like [Vitis vinifera]
GSVIVT01017806001	2.66373	0.826618	-	-	-	-	gi|359477302|ref|XP_002276724.2|/1.12593e-10/PREDICTED: uncharacterized protein LOC100245973 [Vitis vinifera]
GSVIVT01030716001	1.60721	0.801971	K14489|1|2e-16|85.9|vvi:100263145|arabidopsis histidine kinase 2/3/4 (cytokinin receptor) [EC:2.7.13.3]	-	GO:0043167//ion binding;GO:0008422//beta-glucosidase activity	GO:0044238//primary metabolic process	gi|296087105|emb|CBI33479.3|/0/unnamed protein product [Vitis vinifera]
GSVIVT01009558001	1.50674	0.821527	K13201|1|8e-34|143|osa:4346063|nucleolysin TIA-1/TIAR	-	GO:0005488//binding	-	gi|359492060|ref|XP_003634360.1|/3.02549e-170/PREDICTED: uncharacterized RNA-binding protein C23E6.01c-like isoform 2 [Vitis vinifera]
GSVIVT01015493001	-1.13301	0.806538	-	-	-	-	gi|297738916|emb|CBI28161.3|/1.01186e-162/unnamed protein product [Vitis vinifera]
GSVIVT01018606001	5.56442	0.972512	K02355|1|3e-28|123|vvi:100257414|elongation factor G;K01051|2|3e-20|97.1|rcu:RCOM_0417480|pectinesterase [EC:3.1.1.11]	-	GO:0004091//carboxylesterase activity;GO:0030234//enzyme regulator activity	-	gi|225466065|ref|XP_002264028.1|/1.66759e-108/PREDICTED: 21 kDa protein [Vitis vinifera]
GSVIVT01010249001	2.44387	0.84152	-	-	-	-	gi|297738287|emb|CBI27488.3|/4.90022e-21/unnamed protein product [Vitis vinifera]
GSVIVT01001349001	-1.4007	0.814251	-	GO:0044464//cell part	-	-	gi|359487445|ref|XP_002270525.2|/0/PREDICTED: uncharacterized MFS-type transporter C19orf28-like [Vitis vinifera]
GSVIVT01013440001	4.36933	0.904624	K00924|1|2e-149|527|ath:AT1G76540|[EC:2.7.1.-];K07760|4|4e-112|402|ath:AT3G54180|cyclin-dependent kinase [EC:2.7.11.22];K02206|5|9e-94|342|osa:4331415|cyclin-dependent kinase 2 [EC:2.7.11.22]	-	GO:0004674//protein serine/threonine kinase activity;GO:0032559	GO:0006464//cellular protein modification process	gi|225457670|ref|XP_002276150.1|/0/PREDICTED: cyclin-dependent kinase B2-1-like [Vitis vinifera]
GSVIVT01019399001	-1.43753	0.848752	-	GO:0043231//intracellular membrane-bounded organelle;GO:0044444//cytoplasmic part	GO:0005488//binding	GO:0003006//developmental process involved in reproduction	gi|359474075|ref|XP_002279230.2|/0/PREDICTED: homeobox protein BEL1 homolog [Vitis vinifera]
GSVIVT01031578001	2.09979	0.895337	K08235|1|1e-110|397|vvi:100263523|xyloglucan:xyloglucosyl transferase [EC:2.4.1.207]	GO:0005576//extracellular region;GO:0030312//external encapsulating structure	GO:0016798//hydrolase activity, acting on glycosyl bonds;GO:0016758//transferase activity, transferring hexosyl groups	GO:0044042//glucan metabolic process	gi|225463319|ref|XP_002267838.1|/2.23049e-118/PREDICTED: brassinosteroid-regulated protein BRU1 [Vitis vinifera]
GSVIVT01024082001	1.11409	0.812153	K13249|1|6e-128|455|vvi:100250330|translocon-associated protein subunit alpha	GO:0043231//intracellular membrane-bounded organelle	-	-	gi|225427923|ref|XP_002275216.1|/7.68109e-127/PREDICTED: translocon-associated protein subunit alpha [Vitis vinifera]
GSVIVT01032631001	1.57097	0.861207	K11254|1|7e-26|115|mtr:MTR_2g096100|histone H4	GO:0000785//chromatin;GO:0031090//organelle membrane;GO:0009536//plastid	GO:0003676//nucleic acid binding	GO:0034728//nucleosome organization	gi|470116831|ref|XP_004294578.1|/7.45488e-25/PREDICTED: histone H4-like [Fragaria vesca subsp. vesca]
GSVIVT01019849001	2.0333	0.857973	-	-	-	-	gi|297742591|emb|CBI34740.3|/3.03623e-134/unnamed protein product [Vitis vinifera]
GSVIVT01032509001	4.35143	0.891098	-	GO:0044464//cell part	-	-	gi|225452524|ref|XP_002279776.1|/0/PREDICTED: auxin-induced protein 5NG4 [Vitis vinifera]
GSVIVT01025578001	-2.32138	0.82074	-	-	-	-	gi|297741515|emb|CBI32647.3|/2.42457e-115/unnamed protein product [Vitis vinifera]
GSVIVT01031393001	-1.31163	0.806057	K15634|1|0.0|967|vvi:100255054|probable phosphoglycerate mutase [EC:5.4.2.1]	GO:0043231//intracellular membrane-bounded organelle	GO:0016868//intramolecular transferase activity, phosphotransferases	-	gi|297734844|emb|CBI17078.3|/0/unnamed protein product [Vitis vinifera]
GSVIVT01008423001	2.28376	0.898964	-	GO:0044464//cell part	-	GO:0009607//response to biotic stimulus	gi|147818820|emb|CAN59843.1|/4.74021e-144/hypothetical protein VITISV_030359 [Vitis vinifera]
GSVIVT01008752001	-1.92067	0.869532	-	-	-	GO:0050794//regulation of cellular process	gi|302141722|emb|CBI18925.3|/5.39731e-139/unnamed protein product [Vitis vinifera]
GSVIVT01038113001	5.66354	0.927173	K01183|1|3e-100|362|vvi:100250948|chitinase [EC:3.2.1.14]	-	-	GO:0008152//metabolic process	gi|296084264|emb|CBI24652.3|/2.17623e-138/unnamed protein product [Vitis vinifera]
GSVIVT01001863001	-3.92272	0.932199	K01177|1|0.0|764|vvi:100242636|beta-amylase [EC:3.2.1.2]	GO:0043231//intracellular membrane-bounded organelle;GO:0044444//cytoplasmic part;GO:0016020//membrane	GO:0016772//transferase activity, transferring phosphorus-containing groups;GO:0016160//amylase activity;GO:0005102//receptor binding;GO:0043167//ion binding;GO:0032559	GO:0005982//starch metabolic process;GO:0009933//meristem structural organization;GO:0007167//enzyme linked receptor protein signaling pathway;GO:0010073//meristem maintenance;GO:0003006//developmental process involved in reproduction;GO:0006950//response to stress;GO:0006464//cellular protein modification process	gi|296088264|emb|CBI35772.3|/0/unnamed protein product [Vitis vinifera]
GSVIVT01033464001	3.93057	0.812962	K00558|1|0.0|1595|vvi:100252100|DNA (cytosine-5-)-methyltransferase [EC:2.1.1.37]	GO:0043229//intracellular organelle	GO:0005488//binding;GO:0008168//methyltransferase activity	GO:0006306//DNA methylation	gi|297739809|emb|CBI29991.3|/0/unnamed protein product [Vitis vinifera]
GSVIVT01031207001	5.47	0.972119	K09510|1|4e-14|77.0|smo:SELMODRAFT_142303|DnaJ homolog subfamily B member 4	-	GO:0005515//protein binding	GO:0044267//cellular protein metabolic process;GO:0050896//response to stimulus	gi|359487530|ref|XP_003633609.1|/6.6429e-68/PREDICTED: chaperone protein DnaJ-like [Vitis vinifera]
GSVIVT01025724001	-1.82117	0.873312	K13692|1|1e-44|179|pop:POPTR_587034|UDP-glucose:(indol-3-yl)acetate beta-D-glucosyltransferase [EC:2.4.1.121];K13691|2|3e-44|177|rcu:RCOM_0101360|pathogen-inducible salicylic acid glucosyltransferase [EC:2.4.1.-];K13068|5|4e-43|174|aly:ARALYDRAFT_479675|sinapate 1-glucosyltransferase [EC:2.4.1.120]	-	GO:0016757//transferase activity, transferring glycosyl groups	-	gi|297741634|emb|CBI32766.3|/0/unnamed protein product [Vitis vinifera]
GSVIVT01013914001	1.29733	0.817266	K09286|1|1e-72|239|vvi:100254616|EREBP-like factor	-	-	-	gi|297745005|emb|CBI38597.3|/1.29113e-133/unnamed protein product [Vitis vinifera]
GSVIVT01034001001	-1.74694	0.84388	K12134|1|9e-06|49.3|aly:ARALYDRAFT_904154|circadian clock associated 1	GO:0043231//intracellular membrane-bounded organelle	GO:0003676//nucleic acid binding;GO:0001071//nucleic acid binding transcription factor activity	GO:0006351//transcription, DNA-dependent	gi|297740240|emb|CBI30422.3|/6.95799e-122/unnamed protein product [Vitis vinifera]
GSVIVT01029461001	-1.25762	0.820325	-	-	-	-	gi|225443466|ref|XP_002269717.1|/0/PREDICTED: protein STRUBBELIG-RECEPTOR FAMILY 5-like [Vitis vinifera]
GSVIVT01013401001	4.45025	0.844863	K14489|1|5e-13|74.3|vvi:100263145|arabidopsis histidine kinase 2/3/4 (cytokinin receptor) [EC:2.7.13.3]	-	GO:0043167//ion binding;GO:0008422//beta-glucosidase activity	GO:0044238//primary metabolic process	gi|297745577|emb|CBI40742.3|/0/unnamed protein product [Vitis vinifera]
GSVIVT01003139001	5.95754	0.967946	K11251|1|2e-59|226|vvi:100257988|histone H2A	GO:0043231//intracellular membrane-bounded organelle;GO:0000785//chromatin	GO:0003676//nucleic acid binding	GO:0006952//defense response;GO:0009266//response to temperature stimulus;GO:0009791//post-embryonic development;GO:0034728//nucleosome organization	gi|225437178|ref|XP_002281266.1|/2.99264e-58/PREDICTED: histone H2A variant 1 [Vitis vinifera]
GSVIVT01020707001	1.22552	0.806516	K02116|1|0.0|642|vvi:100243760|ATP synthase protein I	-	-	-	gi|225446613|ref|XP_002280622.1|/0/PREDICTED: uncharacterized protein LOC100243760 [Vitis vinifera]
GSVIVT01028159001	-2.93187	0.899773	-	-	-	-	gi|225437628|ref|XP_002278548.1|/9.62132e-129/PREDICTED: uncharacterized protein LOC100243451 [Vitis vinifera]
GSVIVT01012727001	1.47912	0.864616	K00430|1|5e-151|363|vvi:100241814|peroxidase [EC:1.11.1.7]	-	GO:0005506//iron ion binding;GO:0003824//catalytic activity;GO:0016209//antioxidant activity	GO:0008152//metabolic process;GO:0006950//response to stress	gi|225444515|ref|XP_002274769.1|/5.91677e-150/PREDICTED: peroxidase 42 isoform 1 [Vitis vinifera]
GSVIVT01036671001	4.84706	0.956452	K00924|1|3e-19|95.1|aly:ARALYDRAFT_489138|[EC:2.7.1.-]	GO:0005618//cell wall	GO:0004175//endopeptidase activity	GO:0019538//protein metabolic process	gi|225465837|ref|XP_002264626.1|/0/PREDICTED: aspartic proteinase nepenthesin-1-like isoform 1 [Vitis vinifera]
GSVIVT01005455001	-2.05244	0.877748	K14270|1|3e-174|609|vvi:100244464|aminotransferase	-	GO:0016740//transferase activity;GO:0048037//cofactor binding;GO:0016846//carbon-sulfur lyase activity	GO:0008652//cellular amino acid biosynthetic process	gi|296083566|emb|CBI23558.3|/0/unnamed protein product [Vitis vinifera]
GSVIVT01021405001	1.28964	0.845956	K08912|1|5e-59|224|vvi:100241745|light-harvesting complex II chlorophyll a/b binding protein 1	-	-	-	gi|297740653|emb|CBI30835.3|/2.7309e-78/unnamed protein product [Vitis vinifera]
GSVIVT01033904001	-2.18048	0.871061	K01285|1|0.0|992|vvi:100252778|lysosomal Pro-X carboxypeptidase [EC:3.4.16.2]	-	GO:0008238//exopeptidase activity	GO:0019538//protein metabolic process	gi|297740163|emb|CBI30345.3|/0/unnamed protein product [Vitis vinifera]
GSVIVT01015585001	-1.90356	0.833719	K13448|1|2e-16|82.0|pop:POPTR_412211|calcium-binding protein CML	GO:0044424//intracellular part	-	GO:0009566//fertilization	gi|297738995|emb|CBI28240.3|/8.08534e-40/unnamed protein product [Vitis vinifera]
GSVIVT01006226001	1.51087	0.806275	-	GO:0009536//plastid	-	-	gi|359496444|ref|XP_002263438.2|/0/PREDICTED: uncharacterized protein LOC100265443 [Vitis vinifera]
GSVIVT01024369001	-1.93035	0.856138	-	-	-	GO:0006950//response to stress	gi|225454743|ref|XP_002273566.1|/2.17822e-69/PREDICTED: S-norcoclaurine synthase [Vitis vinifera]
GSVIVT01011942001	1.30171	0.819014	K14491|1|5e-13|74.3|aly:ARALYDRAFT_479152|two-component response regulator ARR-B family	-	-	GO:0006351//transcription, DNA-dependent	gi|359472983|ref|XP_002281762.2|/1.29596e-175/PREDICTED: uncharacterized protein LOC100257723 isoform 1 [Vitis vinifera]
GSVIVT01015036001	1.98465	0.891863	K04078|1|1e-42|172|cre:CHLREDRAFT_188610|chaperonin GroES	GO:0009532//plastid stroma;GO:0009526//plastid envelope;GO:0009534//chloroplast thylakoid;GO:0005576//extracellular region	GO:0046914//transition metal ion binding;GO:0005515//protein binding;GO:0032559	GO:0010038//response to metal ion;GO:0044267//cellular protein metabolic process;GO:0006950//response to stress	gi|50660327|gb|AAT80888.1|/6.85769e-136/chloroplast chaperonin 21 [Vitis vinifera]
GSVIVT01012714001	-1.74802	0.812109	K01759|1|4e-170|595|vvi:100257313|lactoylglutathione lyase [EC:4.4.1.5]	GO:0009526//plastid envelope;GO:0016020//membrane;GO:0042579//microbody	GO:0043169//cation binding;GO:0016846//carbon-sulfur lyase activity	GO:0044238//primary metabolic process;GO:0010038//response to metal ion	gi|359483362|ref|XP_002273346.2|/1.83296e-169/PREDICTED: lactoylglutathione lyase [Vitis vinifera]
GSVIVT01028041001	2.08551	0.880239	K01051|1|0.0|909|vvi:100245304|pectinesterase [EC:3.1.1.11]	-	GO:0016788//hydrolase activity, acting on ester bonds	-	gi|297743913|emb|CBI36883.3|/0/unnamed protein product [Vitis vinifera]
GSVIVT01035323001	4.2521	0.864397	K08850|1|1e-170|597|vvi:100268070|aurora kinase, other [EC:2.7.11.1]	GO:0015630//microtubule cytoskeleton;GO:0031981//nuclear lumen	GO:0035174//histone serine kinase activity;GO:0032559	GO:0035404//histone-serine phosphorylation	gi|225429402|ref|XP_002275382.1|/1.73706e-169/PREDICTED: serine/threonine-protein kinase Aurora-1 [Vitis vinifera]
GSVIVT01025420001	-1.32236	0.844688	K04382|1|0.0|665|vvi:100262164|protein phosphatase 2 (formerly 2A), catalytic subunit [EC:3.1.3.16]	GO:0008287//protein serine/threonine phosphatase complex;GO:0031981//nuclear lumen	GO:0043169//cation binding;GO:0004721//phosphoprotein phosphatase activity	GO:0006464//cellular protein modification process	gi|225435710|ref|XP_002285694.1|/0/PREDICTED: serine/threonine-protein phosphatase PP2A catalytic subunit [Vitis vinifera]
GSVIVT01024263001	1.54145	0.827558	-	GO:0009528//plastid inner membrane	GO:0015151//alpha-glucoside transmembrane transporter activity	GO:0005984//disaccharide metabolic process;GO:0051707//response to other organism;GO:0005982//starch metabolic process;GO:0009628//response to abiotic stimulus;GO:0032501//multicellular organismal process;GO:0000017//alpha-glucoside transport	gi|225454603|ref|XP_002265122.1|/0/PREDICTED: maltose excess protein 1, chloroplastic [Vitis vinifera]
GSVIVT01007810001	-1.32095	0.846873	-	-	-	-	gi|225457116|ref|XP_002283493.1|/1.92078e-70/PREDICTED: uncharacterized protein LOC100265593 [Vitis vinifera]
GSVIVT01013935001	1.26065	0.828934	K09286|1|1e-37|155|vvi:100254616|EREBP-like factor	-	-	-	gi|225455050|ref|XP_002282181.1|/2.08349e-82/PREDICTED: ethylene-responsive transcription factor 5 [Vitis vinifera]
GSVIVT01031546001	-1.57582	0.800725	-	GO:0009536//plastid	-	-	gi|359479459|ref|XP_002274681.2|/0/PREDICTED: uncharacterized protein LOC100251769 [Vitis vinifera]
GSVIVT01017279001	-1.81154	0.83621	K01184|1|3e-95|347|rcu:RCOM_0968450|polygalacturonase [EC:3.2.1.15]	-	GO:0004553//hydrolase activity, hydrolyzing O-glycosyl compounds	GO:0008152//metabolic process	gi|297743417|emb|CBI36284.3|/0/unnamed protein product [Vitis vinifera]
GSVIVT01033985001	-1.15659	0.805511	-	-	-	-	gi|225440648|ref|XP_002279238.1|/9.84262e-131/PREDICTED: uncharacterized protein LOC100261363 [Vitis vinifera]
GSVIVT01016733001	-3.73855	0.931434	-	-	-	-	gi|297742986|emb|CBI35853.3|/2.68973e-113/unnamed protein product [Vitis vinifera]
GSVIVT01006576001	-2.4641	0.899074	K04708|1|2e-07|55.5|cre:CHLREDRAFT_55666|3-dehydrosphinganine reductase [EC:1.1.1.102];K00059|3|2e-06|51.6|bdi:100843198|3-oxoacyl-[acyl-carrier protein] reductase [EC:1.1.1.100]	-	GO:0003824//catalytic activity	GO:0008152//metabolic process	gi|297739381|emb|CBI29397.3|/7.09682e-161/unnamed protein product [Vitis vinifera]
GSVIVT01019884001	-1.58567	0.831906	-	GO:0009536//plastid	-	GO:0006787	gi|297742622|emb|CBI34771.3|/6.56455e-138/unnamed protein product [Vitis vinifera]
GSVIVT01020046001	7.88682	0.859219	-	-	-	-	gi|296086409|emb|CBI31998.3|/0/unnamed protein product [Vitis vinifera]
GSVIVT01016881001	-1.51929	0.813617	K13248|1|2e-150|530|vvi:100248102|pyridoxal phosphate phosphatase PHOSPHO2 [EC:3.1.3.74]	-	GO:0016791//phosphatase activity	GO:0006796//phosphate-containing compound metabolic process	gi|225442331|ref|XP_002280867.1|/2.03728e-149/PREDICTED: inorganic pyrophosphatase 2 [Vitis vinifera]
GSVIVT01031329001	1.775	0.832561	K08245|1|0.0|992|vvi:100266485|phytepsin [EC:3.4.23.40]	-	GO:0004175//endopeptidase activity	GO:0019538//protein metabolic process	gi|359487701|ref|XP_002276363.2|/0/PREDICTED: aspartic proteinase oryzasin-1-like [Vitis vinifera]
GSVIVT01028385001	1.76093	0.818883	K12462|1|1e-44|178|smo:SELMODRAFT_121538|Rho GDP-dissociation inhibitor	GO:0044424//intracellular part	GO:0005092//GDP-dissociation inhibitor activity	-	gi|225438035|ref|XP_002271565.1|/1.34787e-92/PREDICTED: rho GDP-dissociation inhibitor 1 [Vitis vinifera]
GSVIVT01001422001	2.08904	0.851702	K14548|1|5e-166|582|rcu:RCOM_0962120|U3 small nucleolar RNA-associated protein 4	-	GO:0048037//cofactor binding;GO:0016846//carbon-sulfur lyase activity	-	gi|225470836|ref|XP_002266138.1|/0/PREDICTED: tryptophan aminotransferase-related protein 4 [Vitis vinifera]
GSVIVT01014333001	-2.04122	0.885308	K10143|1|6e-146|363|vvi:100258898|E3 ubiquitin-protein ligase RFWD2 [EC:6.3.2.19]	GO:0031234//extrinsic to internal side of plasma membrane;GO:0031461//cullin-RING ubiquitin ligase complex	GO:0016301//kinase activity;GO:0005515//protein binding;GO:0016628//oxidoreductase activity, acting on the CH-CH group of donors, NAD or NADP as acceptor;GO:0032559	GO:0006464//cellular protein modification process	gi|359493656|ref|XP_002282441.2|/4.53101e-150/PREDICTED: protein SPA1-RELATED 3-like [Vitis vinifera]
GSVIVT01005518001	3.11042	0.817441	K00759|1|2e-41|166|gmx:100306411|adenine phosphoribosyltransferase [EC:2.4.2.7]	GO:0044424//intracellular part	GO:0016763//transferase activity, transferring pentosyl groups	GO:0043096//purine nucleobase salvage	gi|359497689|ref|XP_002268529.2|/2.36874e-45/PREDICTED: adenine phosphoribosyltransferase 1 [Vitis vinifera]
GSVIVT01032703001	2.96815	0.830507	-	GO:0043234//protein complex;GO:0009526//plastid envelope;GO:0030894//replisome	-	GO:0006281//DNA repair;GO:0007059//chromosome segregation	gi|297736511|emb|CBI25382.3|/0/unnamed protein product [Vitis vinifera]
GSVIVT01021443001	3.05524	0.869117	-	GO:0031224//intrinsic to membrane	-	-	gi|225444537|ref|XP_002275370.1|/0/PREDICTED: uncharacterized protein LOC100253669 [Vitis vinifera]
GSVIVT01001005001	2.22137	0.836472	-	GO:0044464//cell part	-	-	gi|225450256|ref|XP_002269148.1|/0/PREDICTED: uncharacterized protein LOC100251081 [Vitis vinifera]
GSVIVT01037479001	1.20577	0.814447	K00423|1|0.0|850|vvi:100251280|L-ascorbate oxidase [EC:1.10.3.3]	-	GO:0046872//metal ion binding;GO:0016491//oxidoreductase activity	-	gi|296083986|emb|CBI24374.3|/0/unnamed protein product [Vitis vinifera]
GSVIVT01000719001	1.39304	0.826705	-	-	GO:0003677//DNA binding	-	gi|297735490|emb|CBI17930.3|/3.01326e-160/unnamed protein product [Vitis vinifera]
GSVIVT01022377001	-1.88337	0.827907	-	GO:0043231//intracellular membrane-bounded organelle	GO:0005488//binding	-	gi|296082624|emb|CBI21629.3|/0/unnamed protein product [Vitis vinifera]
GSVIVT01003175001	2.51086	0.894485	K14505|1|5e-165|579|vvi:100264093|cyclin D3, plant	GO:0043231//intracellular membrane-bounded organelle	-	GO:0009987//cellular process	gi|296090459|emb|CBI40278.3|/1.31149e-167/unnamed protein product [Vitis vinifera]
GSVIVT01011120001	1.30416	0.814382	-	-	-	-	gi|296086732|emb|CBI32367.3|/0/unnamed protein product [Vitis vinifera]
GSVIVT01027047001	-2.98648	0.860595	-	-	-	-	gi|359489701|ref|XP_002276598.2|/1.52733e-117/PREDICTED: uncharacterized protein LOC100249906 [Vitis vinifera]
GSVIVT01036936001	1.20344	0.806166	K13418|1|4e-92|338|rcu:RCOM_0186340|somatic embryogenesis receptor kinase 1 [EC:2.7.10.1 2.7.11.1]	GO:0031224//intrinsic to membrane;GO:0031410//cytoplasmic vesicle	GO:0004871//signal transducer activity;GO:0004713//protein tyrosine kinase activity;GO:0032559	GO:0000902//cell morphogenesis;GO:0007167//enzyme linked receptor protein signaling pathway;GO:0006464//cellular protein modification process	gi|359474742|ref|XP_002266702.2|/0/PREDICTED: LRR receptor-like serine/threonine-protein kinase FEI 1-like isoform 1 [Vitis vinifera]
GSVIVT01029443001	-2.62635	0.907836	K15891|1|2e-07|56.2|ppp:PHYPADRAFT_193687|farnesol dehydrogenase [EC:1.1.1.216]	GO:0009526//plastid envelope	-	GO:0006412//translation	gi|225443490|ref|XP_002274181.1|/0/PREDICTED: uncharacterized protein LOC100256501 isoform 1 [Vitis vinifera]
GSVIVT01005753001	-1.71575	0.881528	K14640|1|0.0|816|vvi:100247658|solute carrier family 20 (sodium-dependent phosphate transporter)	GO:0009526//plastid envelope	-	GO:0015698//inorganic anion transport	gi|225470559|ref|XP_002271876.1|/0/PREDICTED: inorganic phosphate transporter 2-1, chloroplastic-like [Vitis vinifera]
GSVIVT01015781001	2.43901	0.881812	-	-	-	-	gi|225462839|ref|XP_002270540.1|/8.98064e-10/PREDICTED: uncharacterized protein LOC100259788 [Vitis vinifera]
GSVIVT01021978001	8.00644	0.963051	K13832|1|0.0|1048|vvi:100248678|3-dehydroquinate dehydratase / shikimate dehydrogenase [EC:4.2.1.10 1.1.1.25]	GO:0044424//intracellular part	GO:0016616//oxidoreductase activity, acting on the CH-OH group of donors, NAD or NADP as acceptor;GO:0016836//hydro-lyase activity;GO:0000166//nucleotide binding	GO:0008652//cellular amino acid biosynthetic process	gi|225451146|ref|XP_002270188.1|/0/PREDICTED: bifunctional 3-dehydroquinate dehydratase/shikimate dehydrogenase, chloroplastic [Vitis vinifera]
GSVIVT01024785001	-3.07039	0.920159	-	-	-	-	gi|147856054|emb|CAN78614.1|/2.20678e-20/hypothetical protein VITISV_028924 [Vitis vinifera]
GSVIVT01001971001	-1.44725	0.860792	K08770|1|6e-140|495|mtr:MTR_8g018230|ubiquitin C	GO:0044424//intracellular part	-	GO:0043412//macromolecule modification;GO:0010033//response to organic substance;GO:0032502//developmental process	gi|413935668|gb|AFW70219.1|/9.75374e-142/polyubiquitin-like protein [Zea mays]
GSVIVT01024198001	3.79271	0.847441	-	GO:0009536//plastid	GO:0015291//secondary active transmembrane transporter activity	GO:0015893//drug transport	gi|297744747|emb|CBI38009.3|/0/unnamed protein product [Vitis vinifera]
GSVIVT01015471001	-1.88546	0.875016	-	GO:0009534//chloroplast thylakoid	-	-	gi|225445392|ref|XP_002284984.1|/0/PREDICTED: uncharacterized protein LOC100264696 [Vitis vinifera]
GSVIVT01003906001	3.89611	0.900975	-	-	-	-	gi|225470222|ref|XP_002270549.1|/5.74644e-110/PREDICTED: F-box protein PP2-B1 [Vitis vinifera]
GSVIVT01014263001	3.44953	0.915286	-	GO:0009534//chloroplast thylakoid	-	-	gi|225461564|ref|XP_002282834.1|/8.11717e-135/PREDICTED: uncharacterized protein LOC100267434 [Vitis vinifera]
GSVIVT01019775001	2.60529	0.885417	K07375|1|6e-154|400|ath:AT5G23860|tubulin beta	GO:0043234//protein complex;GO:0015630//microtubule cytoskeleton	GO:0017111//nucleoside-triphosphatase activity;GO:0032561//guanyl ribonucleotide binding	GO:0043623//cellular protein complex assembly;GO:0009207;GO:0006970//response to osmotic stress;GO:0007017//microtubule-based process	gi|395146535|gb|AFN53689.1|/7.61778e-153/putative tubulin beta-1 chain protein [Linum usitatissimum]
GSVIVT01000226001	2.20566	0.831141	K14505|1|1e-150|531|vvi:100267897|cyclin D3, plant	GO:0043231//intracellular membrane-bounded organelle	-	GO:0009987//cellular process	gi|296087399|emb|CBI33773.3|/9.57115e-166/unnamed protein product [Vitis vinifera]
GSVIVT01011185001	1.61802	0.842088	K01490|1|0.0|1712|vvi:100252323|AMP deaminase [EC:3.5.4.6]	GO:0043231//intracellular membrane-bounded organelle;GO:0044444//cytoplasmic part	GO:0016814//hydrolase activity, acting on carbon-nitrogen (but not peptide) bonds, in cyclic amidines;GO:0019901//protein kinase binding	GO:0009725//response to hormone stimulus;GO:0009127//purine nucleoside monophosphate biosynthetic process;GO:0003006//developmental process involved in reproduction	gi|296083176|emb|CBI22812.3|/0/unnamed protein product [Vitis vinifera]
GSVIVT01022036001	-3.26376	0.908294	-	-	-	-	gi|298205033|emb|CBI34340.3|/2.22483e-41/unnamed protein product [Vitis vinifera]
GSVIVT01011382001	4.51891	0.950203	K07374|1|0.0|685|vvi:100247366|tubulin alpha	GO:0032991//macromolecular complex;GO:0015630//microtubule cytoskeleton	GO:0017111//nucleoside-triphosphatase activity;GO:0032561//guanyl ribonucleotide binding	GO:0043623//cellular protein complex assembly;GO:0009207;GO:0007017//microtubule-based process	gi|296082889|emb|CBI22190.3|/0/unnamed protein product [Vitis vinifera]
GSVIVT01012848001	-2.32579	0.882336	K08193|1|6e-36|140|cme:CMP354C|MFS transporter, ACS family, solute carrier family 17 (sodium-dependent inorganic phosphate cotransporter), other;K12303|5|4e-23|106|cre:CHLREDRAFT_78631|MFS transporter, ACS family, solute carrier family 17 (sodium-dependent inorganic phosphate cotransporter), member 9	-	-	GO:0006810//transport	gi|296084538|emb|CBI25559.3|/2.68231e-151/unnamed protein product [Vitis vinifera]
GSVIVT01027754001	-2.34546	0.867871	K13229|1|4e-73|273|zma:541977|2,4-dihydroxy-1,4-benzoxazin-3-one-glucoside dioxygenase [EC:1.14.20.2];K06892|2|6e-52|202|pop:POPTR_550478|;K05933|4|4e-37|153|gmx:100790622|aminocyclopropanecarboxylate oxidase [EC:1.14.17.4]	-	GO:0016706//oxidoreductase activity, acting on paired donors, with incorporation or reduction of molecular oxygen, 2-oxoglutarate as one donor, and incorporation of one atom each of oxygen into both donors	GO:0051553	gi|296083612|emb|CBI23601.3|/0/unnamed protein product [Vitis vinifera]
GSVIVT01007122001	3.9428	0.909278	K00422|1|0.0|670|vvi:100256583|polyphenol oxidase [EC:1.10.3.1]	GO:0009507//chloroplast;GO:0009579//thylakoid	GO:0016491//oxidoreductase activity	GO:0006810//transport;GO:0008152//metabolic process	gi|1172587|sp|P43311.1|PPO_VITVI/0/RecName: Full=Polyphenol oxidase, chloroplastic; Short=PPO; AltName: Full=Catechol oxidase; Flags: Precursor
GSVIVT01027064001	-2.53151	0.907442	K08237|1|0.0|897|vvi:100246482|hydroquinone glucosyltransferase [EC:2.4.1.218]	-	GO:0035251//UDP-glucosyltransferase activity	GO:0006970//response to osmotic stress;GO:0006805//xenobiotic metabolic process	gi|225454475|ref|XP_002280923.1|/0/PREDICTED: hydroquinone glucosyltransferase [Vitis vinifera]
GSVIVT01021078001	-1.49103	0.825875	-	GO:0043231//intracellular membrane-bounded organelle	GO:0016538//cyclin-dependent protein kinase regulator activity;GO:0016772//transferase activity, transferring phosphorus-containing groups	GO:0006796//phosphate-containing compound metabolic process;GO:0022402//cell cycle process	gi|298205264|emb|CBI17323.3|/5.49546e-88/unnamed protein product [Vitis vinifera]
GSVIVT01028888001	1.30929	0.802299	-	-	-	-	-
GSVIVT01032014001	4.34991	0.804593	K01188|1|2e-168|590|rcu:RCOM_1769070|beta-glucosidase [EC:3.2.1.21]	-	GO:0016798//hydrolase activity, acting on glycosyl bonds;GO:0043167//ion binding	GO:0044238//primary metabolic process	gi|359487332|ref|XP_002270422.2|/0/PREDICTED: beta-glucosidase 13-like [Vitis vinifera]
GSVIVT01017690001	-1.22581	0.823406	K00924|1|6e-111|399|osa:4342410|[EC:2.7.1.-];K07198|3|7e-58|223|aly:ARALYDRAFT_317081|5'-AMP-activated protein kinase, catalytic alpha subunit [EC:2.7.11.11]	GO:0016020//membrane	GO:0004674//protein serine/threonine kinase activity;GO:0032559	GO:0009725//response to hormone stimulus;GO:0006464//cellular protein modification process;GO:0006970//response to osmotic stress;GO:0023052//signaling	gi|297736814|emb|CBI26015.3|/0/unnamed protein product [Vitis vinifera]
GSVIVT01020905001	-1.61571	0.822772	K06694|1|5e-08|57.8|mtr:MTR_5g043640|26S proteasome non-ATPase regulatory subunit 10	-	-	-	gi|298205152|emb|CBI17211.3|/0/unnamed protein product [Vitis vinifera]
GSVIVT01016537001	-1.30348	0.845366	K03283|1|3e-38|140|pop:POPTR_1118968|heat shock 70kDa protein 1/8	-	GO:0016628//oxidoreductase activity, acting on the CH-CH group of donors, NAD or NADP as acceptor;GO:0032559	GO:0008152//metabolic process;GO:0050896//response to stimulus	gi|359486799|ref|XP_002283532.2|/1.89432e-40/PREDICTED: heat shock cognate 70 kDa protein isoform 2 [Vitis vinifera]
GSVIVT01032438001	-1.16294	0.823493	K03676|1|7e-60|228|vvi:100244121|glutaredoxin 3	GO:0043231//intracellular membrane-bounded organelle;GO:0016020//membrane	GO:0015036//disulfide oxidoreductase activity	GO:0051234//establishment of localization;GO:0019725//cellular homeostasis;GO:0006091//generation of precursor metabolites and energy	gi|225452402|ref|XP_002276266.1|/9.34146e-59/PREDICTED: glutaredoxin [Vitis vinifera]
GSVIVT01025206001	-1.49067	0.825176	K06966|1|3e-112|403|vvi:100256973|	GO:0044444//cytoplasmic part;GO:0043231//intracellular membrane-bounded organelle	GO:0003824//catalytic activity	-	gi|225435345|ref|XP_002285246.1|/3.17515e-111/PREDICTED: cytokinin riboside 5'-monophosphate phosphoribohydrolase LOG1-like [Vitis vinifera]
GSVIVT01017318001	-3.48251	0.873181	-	-	-	-	gi|225442979|ref|XP_002268235.1|/6.46396e-63/PREDICTED: uncharacterized protein LOC100261053 [Vitis vinifera]
GSVIVT01013705001	4.12086	0.876218	K00924|1|8e-84|310|ath:AT1G75820|[EC:2.7.1.-]	-	GO:0016740//transferase activity	-	gi|297739375|emb|CBI29365.3|/0/unnamed protein product [Vitis vinifera]
GSVIVT01011713001	4.89989	0.825984	K05929|1|0.0|734|vvi:100254279|phosphoethanolamine N-methyltransferase [EC:2.1.1.103]	GO:0044424//intracellular part	GO:0008170//N-methyltransferase activity	GO:0050896//response to stimulus;GO:0006730//one-carbon metabolic process;GO:0046470//phosphatidylcholine metabolic process	gi|297737676|emb|CBI26877.3|/0/unnamed protein product [Vitis vinifera]
GSVIVT01019068001	1.37381	0.834375	K02160|1|2e-100|364|vvi:100266760|acetyl-CoA carboxylase biotin carboxyl carrier protein	-	-	-	gi|297735247|emb|CBI17609.3|/2.4504e-99/unnamed protein product [Vitis vinifera]
GSVIVT01035255001	-1.32892	0.833304	K02291|1|0.0|827|vvi:100246195|phytoene synthase [EC:2.5.1.32]	GO:0009536//plastid	GO:0004337//geranyltranstransferase activity	GO:0016109	gi|297738160|emb|CBI27361.3|/0/unnamed protein product [Vitis vinifera]
GSVIVT01031157001	1.96084	0.827099	-	GO:0009532//plastid stroma	-	-	gi|225450751|ref|XP_002279298.1|/4.06966e-133/PREDICTED: uncharacterized protein LOC100240883 [Vitis vinifera]
GSVIVT01001353001	1.36814	0.839772	-	-	GO:0046872//metal ion binding	-	gi|297741208|emb|CBI32159.3|/3.7262e-106/unnamed protein product [Vitis vinifera]
GSVIVT01034313001	-1.57861	0.84034	K02992|1|5e-64|243|gmx:100306140|small subunit ribosomal protein S7	GO:0030529//ribonucleoprotein complex;GO:0009536//plastid	GO:0003723//RNA binding;GO:0005198//structural molecule activity	GO:0010467//gene expression	gi|351727715|ref|NP_001238194.1|/5.91616e-63/uncharacterized protein LOC100306140 [Glycine max]
GSVIVT01013175001	-1.23248	0.838068	K02437|1|1e-91|334|vvi:100259229|glycine cleavage system H protein	GO:0043234//protein complex;GO:0043231//intracellular membrane-bounded organelle	GO:0008168//methyltransferase activity	GO:0006546//glycine catabolic process	gi|225427234|ref|XP_002280707.1|/1.80215e-90/PREDICTED: glycine cleavage system H protein, mitochondrial isoform 1 [Vitis vinifera]
GSVIVT01009779001	4.64269	0.830464	-	GO:0043231//intracellular membrane-bounded organelle	GO:0003677//DNA binding;GO:0001071//nucleic acid binding transcription factor activity	GO:0006351//transcription, DNA-dependent	gi|225458165|ref|XP_002281033.1|/0/PREDICTED: BEL1-like homeodomain protein 11 [Vitis vinifera]
GSVIVT01005210001	2.22858	0.856597	-	-	-	-	gi|225468409|ref|XP_002263191.1|/1.01915e-146/PREDICTED: uncharacterized protein LOC100261530 [Vitis vinifera]
GSVIVT01012640001	-1.42019	0.828737	-	GO:0044424//intracellular part	-	GO:0000904//cell morphogenesis involved in differentiation	gi|225444367|ref|XP_002266933.1|/4.13144e-64/PREDICTED: uncharacterized protein LOC100258839 [Vitis vinifera]
GSVIVT01024207001	4.87429	0.860224	K02212|1|0.0|1484|vvi:100262415|minichromosome maintenance protein 4 (cell division control protein 54)	-	GO:0003676//nucleic acid binding;GO:0016462//pyrophosphatase activity;GO:0032559	GO:0006259//DNA metabolic process	gi|297744756|emb|CBI38018.3|/0/unnamed protein product [Vitis vinifera]
GSVIVT01019490001	-1.38647	0.855395	-	-	-	-	gi|297742302|emb|CBI34451.3|/1.44804e-65/unnamed protein product [Vitis vinifera]
GSVIVT01010311001	-2.84255	0.906153	K02892|1|2e-30|128|vvi:4025136|large subunit ribosomal protein L23	GO:0030529//ribonucleoprotein complex;GO:0009536//plastid	GO:0003723//RNA binding;GO:0005198//structural molecule activity	GO:0010467//gene expression	gi|297738334|emb|CBI27535.3|/6.22129e-32/unnamed protein product [Vitis vinifera]
GSVIVT01019664001	1.93688	0.845868	K01179|1|2e-125|447|sbi:SORBI_02g030710|endoglucanase [EC:3.2.1.4]	-	GO:0004553//hydrolase activity, hydrolyzing O-glycosyl compounds	GO:0003006//developmental process involved in reproduction;GO:0009251//glucan catabolic process	gi|297742445|emb|CBI34594.3|/0/unnamed protein product [Vitis vinifera]
GSVIVT01014320001	-1.87379	0.847966	K02874|1|3e-44|171|vvi:4025019|large subunit ribosomal protein L14;K02994|3|1e-43|174|vvi:4025135|small subunit ribosomal protein S8	GO:0030529//ribonucleoprotein complex;GO:0009536//plastid	GO:0003723//RNA binding;GO:0005198//structural molecule activity	GO:0010467//gene expression	gi|302142989|emb|CBI20284.3|/1.01039e-54/unnamed protein product [Vitis vinifera]
GSVIVT01037337001	-1.26397	0.823253	-	-	-	-	gi|296083888|emb|CBI24276.3|/0/unnamed protein product [Vitis vinifera]
GSVIVT01007610001	-2.66186	0.867653	K00517|1|4e-126|449|ath:AT4G13310|[EC:1.14.-.-]	-	GO:0004497//monooxygenase activity;GO:0005506//iron ion binding	-	gi|297733673|emb|CBI14920.3|/0/unnamed protein product [Vitis vinifera]
GSVIVT01008490001	1.73362	0.826181	-	GO:0000229;GO:0009536//plastid	GO:0003676//nucleic acid binding	-	gi|225456246|ref|XP_002279352.1|/0/PREDICTED: uncharacterized protein LOC100264639 [Vitis vinifera]
GSVIVT01011355001	2.17907	0.838963	K13289|1|1e-113|408|rcu:RCOM_1504170|cathepsin A (carboxypeptidase C) [EC:3.4.16.5]	GO:0005618//cell wall	GO:0004180//carboxypeptidase activity	GO:0019538//protein metabolic process	gi|296082865|emb|CBI22166.3|/0/unnamed protein product [Vitis vinifera]
GSVIVT01026876001	-1.81201	0.834266	K13667|1|3e-141|500|gmx:100797600|protein glucosyltransferase [EC:2.4.1.-];K01674|4|3e-14|78.6|vvi:100243331|carbonic anhydrase [EC:4.2.1.1]	-	-	-	gi|359489778|ref|XP_002271353.2|/0/PREDICTED: protein O-glucosyltransferase 1 [Vitis vinifera]
GSVIVT01000721001	-1.73561	0.878556	K14484|1|2e-77|288|aly:ARALYDRAFT_319024|auxin-responsive protein IAA	GO:0043231//intracellular membrane-bounded organelle	GO:0005515//protein binding	GO:0009755//hormone-mediated signaling pathway	gi|225437215|ref|XP_002281771.1|/3.88577e-128/PREDICTED: auxin-induced protein AUX28-like isoform 1 [Vitis vinifera]
GSVIVT01030403001	2.44898	0.908447	-	-	-	-	gi|225446977|ref|XP_002265274.1|/1.11487e-23/PREDICTED: uncharacterized protein LOC100249881 [Vitis vinifera]
GSVIVT01012772001	4.75793	0.818315	-	-	GO:0005488//binding	-	gi|296081010|emb|CBI18514.3|/2.05458e-99/unnamed protein product [Vitis vinifera]
GSVIVT01026054001	2.44372	0.810667	K13263|1|8e-96|349|gmx:100101902|isoflavone 7-O-glucosyltransferase [EC:2.4.1.170];K08237|2|9e-76|282|vvi:100246482|hydroquinone glucosyltransferase [EC:2.4.1.218];K12356|5|7e-73|273|pop:POPTR_563103|coniferyl-alcohol glucosyltransferase [EC:2.4.1.111]	-	GO:0016757//transferase activity, transferring glycosyl groups	-	gi|225460444|ref|XP_002271558.1|/0/PREDICTED: anthocyanidin 5,3-O-glucosyltransferase [Vitis vinifera]
GSVIVT01011073001	1.68643	0.829546	K02358|1|0.0|781|rcu:RCOM_0648170|elongation factor Tu	GO:0043231//intracellular membrane-bounded organelle;GO:0030312//external encapsulating structure	GO:0016772//transferase activity, transferring phosphorus-containing groups;GO:0017111//nucleoside-triphosphatase activity;GO:0046914//transition metal ion binding;GO:0008135//translation factor activity, nucleic acid binding;GO:0032561//guanyl ribonucleotide binding;GO:0032559	GO:0006412//translation;GO:0010038//response to metal ion;GO:0009207	gi|147784261|emb|CAN61809.1|/0/hypothetical protein VITISV_014296 [Vitis vinifera]
GSVIVT01032858001	1.90499	0.876393	-	-	-	GO:0042742//defense response to bacterium;GO:0010033//response to organic substance	gi|297736638|emb|CBI25509.3|/0/unnamed protein product [Vitis vinifera]
GSVIVT01006101001	1.70655	0.836145	-	-	-	-	gi|296085780|emb|CBI29593.3|/1.70428e-36/unnamed protein product [Vitis vinifera]
GSVIVT01003222001	1.61937	0.852642	-	-	-	-	gi|296087796|emb|CBI35052.3|/0/unnamed protein product [Vitis vinifera]
GSVIVT01037711001	1.99975	0.836079	K14489|1|2e-20|99.4|vvi:100263145|arabidopsis histidine kinase 2/3/4 (cytokinin receptor) [EC:2.7.13.3]	GO:0044464//cell part	GO:0043167//ion binding;GO:0008422//beta-glucosidase activity	GO:0044238//primary metabolic process	gi|225460873|ref|XP_002278044.1|/0/PREDICTED: glucan endo-1,3-beta-glucosidase 13 [Vitis vinifera]
GSVIVT01022242001	-1.36514	0.838658	K15405|1|2e-20|95.5|aly:ARALYDRAFT_474859|cytochrome P450, family 96, subfamily A, polypeptide 15 (midchain alkane hydroxylase);K00517|3|2e-18|89.0|ath:AT5G52320|[EC:1.14.-.-];K15402|5|1e-12|69.7|rcu:RCOM_1376710|cytochrome P450, family 86, subfamily B, polypeptide 1 (fatty acid omega-hydroxylase) [EC:1.14.-.-]	-	GO:0005506//iron ion binding;GO:0004497//monooxygenase activity	-	gi|296082514|emb|CBI21519.3|/4.15434e-68/unnamed protein product [Vitis vinifera]
GSVIVT01029224001	-2.16408	0.806188	K04733|1|9e-61|233|smo:SELMODRAFT_33807|interleukin-1 receptor-associated kinase 4 [EC:2.7.11.1];K13417|4|3e-55|214|aly:ARALYDRAFT_899604|somatic embryogenesis receptor kinase 4 [EC:2.7.10.1 2.7.11.1]	-	GO:0004672//protein kinase activity;GO:0032559	GO:0006464//cellular protein modification process	gi|225446028|ref|XP_002269944.1|/0/PREDICTED: probable receptor-like serine/threonine-protein kinase At5g57670 [Vitis vinifera]
GSVIVT01035331001	2.58292	0.90895	K15172|1|2e-27|121|vcn:VOLCADRAFT_106802|transcription elongation factor SPT5	-	-	-	gi|296081599|emb|CBI20604.3|/0/unnamed protein product [Vitis vinifera]
GSVIVT01010583001	-3.40263	0.8623	K13232|1|0.0|733|vvi:100241891|stilbene synthase [EC:2.3.1.95]	-	-	-	gi|147821222|emb|CAN72348.1|/0/hypothetical protein VITISV_020801 [Vitis vinifera]
GSVIVT01019607001	1.58362	0.866123	K09490|1|0.0|1058|vvi:100251379|heat shock 70kDa protein 5	GO:0044432//endoplasmic reticulum part	GO:0016628//oxidoreductase activity, acting on the CH-CH group of donors, NAD or NADP as acceptor;GO:0032559	GO:0050896//response to stimulus;GO:0008152//metabolic process	gi|297742397|emb|CBI34546.3|/0/unnamed protein product [Vitis vinifera]
GSVIVT01004465001	1.04715	0.80031	K00924|1|0.0|661|aly:ARALYDRAFT_476729|[EC:2.7.1.-]	GO:0009536//plastid;GO:0031224//intrinsic to membrane	GO:0004702//receptor signaling protein serine/threonine kinase activity;GO:0005102//receptor binding;GO:0016160//amylase activity;GO:0032559;GO:0016628//oxidoreductase activity, acting on the CH-CH group of donors, NAD or NADP as acceptor	GO:0003006//developmental process involved in reproduction;GO:0007167//enzyme linked receptor protein signaling pathway;GO:0005982//starch metabolic process;GO:0009933//meristem structural organization;GO:0006464//cellular protein modification process;GO:0006950//response to stress;GO:0010073//meristem maintenance	gi|296088218|emb|CBI35733.3|/0/unnamed protein product [Vitis vinifera]
GSVIVT01009354001	-1.42087	0.836516	-	GO:0043231//intracellular membrane-bounded organelle	-	GO:0006970//response to osmotic stress	gi|225458824|ref|XP_002285282.1|/0/PREDICTED: interferon-related developmental regulator 1 [Vitis vinifera]
GSVIVT01030630001	-1.87243	0.828475	-	GO:0043231//intracellular membrane-bounded organelle	GO:0016740//transferase activity	-	gi|359485673|ref|XP_002274405.2|/0/PREDICTED: uncharacterized protein LOC100246569 [Vitis vinifera]
GSVIVT01012712001	-3.52812	0.931543	K05907|1|2e-162|570|aly:ARALYDRAFT_911717|adenylyl-sulfate reductase (glutathione) [EC:1.8.4.9]	-	GO:0016671//oxidoreductase activity, acting on a sulfur group of donors, disulfide as acceptor	GO:0006790//sulfur compound metabolic process;GO:0019725//cellular homeostasis	gi|302144128|emb|CBI23233.3|/0/unnamed protein product [Vitis vinifera]
GSVIVT01038671001	-1.26156	0.81838	K00924|1|8e-32|137|aly:ARALYDRAFT_313416|[EC:2.7.1.-];K05658|5|2e-29|129|vvi:100262734|ATP-binding cassette, subfamily B (MDR/TAP), member 1	-	GO:0016301//kinase activity;GO:0030246//carbohydrate binding;GO:0000166//nucleotide binding	GO:0009987//cellular process	gi|302144004|emb|CBI23109.3|/0/unnamed protein product [Vitis vinifera]
GSVIVT01024815001	4.21295	0.923349	K04802|1|4e-148|522|vvi:100248466|proliferating cell nuclear antigen	GO:0043234//protein complex;GO:0043231//intracellular membrane-bounded organelle	GO:0003676//nucleic acid binding;GO:0030234//enzyme regulator activity	GO:0006260//DNA replication	gi|225434712|ref|XP_002281090.1|/5.24302e-147/PREDICTED: proliferating cell nuclear antigen [Vitis vinifera]
GSVIVT01008132001	1.12326	0.802364	-	-	-	-	gi|297734086|emb|CBI15333.3|/8.09937e-114/unnamed protein product [Vitis vinifera]
GSVIVT01011651001	1.36288	0.806559	-	GO:0009536//plastid	-	-	gi|225424386|ref|XP_002285010.1|/4.39496e-77/PREDICTED: uncharacterized protein LOC100255936 [Vitis vinifera]
GSVIVT01026980001	1.9493	0.828803	-	-	-	-	gi|225454326|ref|XP_002277369.1|/2.86785e-150/PREDICTED: uncharacterized protein LOC100258452 [Vitis vinifera]
GSVIVT01005680001	1.70129	0.866954	K08054|1|4e-62|235|vvi:100259611|calnexin	GO:0044444//cytoplasmic part;GO:0043229//intracellular organelle	-	-	gi|296088153|emb|CBI35623.3|/7.87222e-95/unnamed protein product [Vitis vinifera]
GSVIVT01018094001	1.99083	0.822619	K12126|1|3e-07|55.5|aly:ARALYDRAFT_471048|phytochrome-interacting factor 3	-	-	-	gi|225432880|ref|XP_002284047.1|/4.58188e-128/PREDICTED: transcription factor UNE12 [Vitis vinifera]
GSVIVT01020105001	1.5609	0.808067	-	GO:0031225//anchored to membrane	GO:0016614//oxidoreductase activity, acting on CH-OH group of donors;GO:0048037//cofactor binding	GO:0044238//primary metabolic process	gi|359473388|ref|XP_002268718.2|/0/PREDICTED: HIPL1 protein-like [Vitis vinifera]
GSVIVT01028756001	1.30114	0.827121	K00873|1|0.0|1059|vvi:100262029|pyruvate kinase [EC:2.7.1.40]	GO:0009532//plastid stroma	GO:0031420;GO:0016301//kinase activity	GO:0006007//glucose catabolic process;GO:0006631//fatty acid metabolic process;GO:0010038//response to metal ion;GO:0006796//phosphate-containing compound metabolic process;GO:0009791//post-embryonic development	gi|302143717|emb|CBI22578.3|/0/unnamed protein product [Vitis vinifera]
GSVIVT01033999001	-1.70892	0.84932	K13065|1|9e-33|139|ath:AT5G48930|shikimate O-hydroxycinnamoyltransferase [EC:2.3.1.133]	-	GO:0016747//transferase activity, transferring acyl groups other than amino-acyl groups	-	gi|297740239|emb|CBI30421.3|/0/unnamed protein product [Vitis vinifera]
GSVIVT01028021001	1.13112	0.806953	K02891|1|2e-46|183|vvi:100266503|large subunit ribosomal protein L22e	GO:0030529//ribonucleoprotein complex	GO:0005198//structural molecule activity	GO:0010467//gene expression	gi|225437392|ref|XP_002269845.1|/2.52155e-49/PREDICTED: 60S ribosomal protein L22-2 [Vitis vinifera]
GSVIVT01016975001	1.79201	0.861578	K13429|1|2e-76|285|ppp:PHYPADRAFT_1279|chitin elicitor receptor kinase 1	-	GO:0004672//protein kinase activity;GO:0000166//nucleotide binding	GO:0043170	gi|359482890|ref|XP_002283628.2|/0/PREDICTED: proline-rich receptor-like protein kinase PERK10-like [Vitis vinifera]
GSVIVT01024023001	1.98582	0.848905	K10752|1|0.0|813|vvi:100265787|histone-binding protein RBBP4	GO:0031461//cullin-RING ubiquitin ligase complex	GO:0004468//lysine N-acetyltransferase activity;GO:0005488//binding	-	gi|225428031|ref|XP_002278931.1|/0/PREDICTED: WD-40 repeat-containing protein MSI2 [Vitis vinifera]
GSVIVT01008628001	1.74226	0.838854	K12126|1|9e-11|67.0|aly:ARALYDRAFT_471048|phytochrome-interacting factor 3	GO:0043231//intracellular membrane-bounded organelle	-	-	gi|225456461|ref|XP_002284464.1|/1.0633e-154/PREDICTED: transcription factor bHLH137 [Vitis vinifera]
GSVIVT01025308001	-1.37046	0.839772	-	-	GO:0003676//nucleic acid binding;GO:0046914//transition metal ion binding	-	gi|297746355|emb|CBI16411.3|/3.54496e-66/unnamed protein product [Vitis vinifera]
GSVIVT01032653001	2.15084	0.833523	-	-	-	-	gi|225448731|ref|XP_002275508.1|/3.40226e-55/PREDICTED: uncharacterized protein LOC100260478 [Vitis vinifera]
GSVIVT01008187001	1.2548	0.813311	K11129|1|3e-72|269|vvi:100266210|H/ACA ribonucleoprotein complex subunit 2	GO:0032991//macromolecular complex;GO:0031981//nuclear lumen	GO:0003676//nucleic acid binding	-	gi|225455760|ref|XP_002269703.1|/3.54735e-71/PREDICTED: H/ACA ribonucleoprotein complex subunit 2-like protein [Vitis vinifera]
GSVIVT01035098001	2.14563	0.834178	K09286|1|8e-31|132|ath:AT3G16770|EREBP-like factor	GO:0043231//intracellular membrane-bounded organelle	GO:0003676//nucleic acid binding;GO:0001071//nucleic acid binding transcription factor activity	GO:0006351//transcription, DNA-dependent	gi|225431800|ref|XP_002272426.1|/1.61586e-110/PREDICTED: ethylene-responsive transcription factor RAP2-3 [Vitis vinifera]
GSVIVT01035398001	-1.195	0.801141	-	-	-	-	gi|296081655|emb|CBI20660.3|/6.1079e-56/unnamed protein product [Vitis vinifera]
GSVIVT01014396001	5.59536	0.907267	-	GO:0031410//cytoplasmic vesicle	-	GO:0003002//regionalization;GO:0010374//stomatal complex development	gi|225461371|ref|XP_002284728.1|/5.10589e-40/PREDICTED: protein EPIDERMAL PATTERNING FACTOR 1 [Vitis vinifera]
GSVIVT01032681001	-1.56335	0.871826	-	GO:0044464//cell part	-	-	gi|29421120|dbj|BAC66695.1|/2.38329e-138/expansin [Vitis labrusca x Vitis vinifera]
GSVIVT01026222001	11.0165	0.933859	-	-	-	GO:0006351//transcription, DNA-dependent	gi|296085313|emb|CBI29045.3|/4.07365e-93/unnamed protein product [Vitis vinifera]
GSVIVT01011015001	-1.2694	0.830682	-	GO:0044464//cell part	GO:0005100//Rho GTPase activator activity	GO:0023052//signaling	gi|225436823|ref|XP_002270566.1|/0/PREDICTED: uncharacterized protein LOC100252743 [Vitis vinifera]
GSVIVT01035241001	1.51794	0.811913	-	-	-	-	gi|297738152|emb|CBI27353.3|/2.92857e-35/unnamed protein product [Vitis vinifera]
GSVIVT01022226001	5.34711	0.822073	K00517|1|0.0|632|ath:AT5G09970|[EC:1.14.-.-];K09754|5|3e-53|207|aly:ARALYDRAFT_903389|coumaroylquinate(coumaroylshikimate) 3'-monooxygenase [EC:1.14.13.36]	-	GO:0016709//oxidoreductase activity, acting on paired donors, with incorporation or reduction of molecular oxygen, NAD(P)H as one donor, and incorporation of one atom of oxygen;GO:0005506//iron ion binding	GO:0010073//meristem maintenance;GO:0008152//metabolic process	gi|296082501|emb|CBI21506.3|/0/unnamed protein product [Vitis vinifera]
GSVIVT01035113001	1.94677	0.839663	-	GO:0042579//microbody	GO:0016803;GO:0016740//transferase activity	-	gi|359477248|ref|XP_002270883.2|/0/PREDICTED: epoxide hydrolase 2 [Vitis vinifera]
GSVIVT01005102001	3.1312	0.81589	-	-	-	-	gi|296080921|emb|CBI18735.3|/0/unnamed protein product [Vitis vinifera]
GSVIVT01026586001	-2.65546	0.901412	-	GO:0009536//plastid	-	-	gi|225431593|ref|XP_002276832.1|/1.06534e-147/PREDICTED: probable plastid-lipid-associated protein 7, chloroplastic [Vitis vinifera]
GSVIVT01019758001	1.36497	0.84294	K07375|1|8e-149|525|gmx:100819408|tubulin beta	GO:0032991//macromolecular complex;GO:0005856//cytoskeleton	GO:0000166//nucleotide binding	GO:0007017//microtubule-based process	gi|297742524|emb|CBI34673.3|/2.09718e-164/unnamed protein product [Vitis vinifera]
GSVIVT01037807001	-3.13418	0.910523	-	GO:0009521;GO:0043231//intracellular membrane-bounded organelle	-	GO:0044237//cellular metabolic process	gi|225429029|ref|XP_002267727.1|/6.30454e-38/PREDICTED: uncharacterized protein LOC100247999 [Vitis vinifera]
GSVIVT01035555001	1.28219	0.821877	K10398|1|2e-06|52.4|gmx:100800246|kinesin family member 11;K10406|2|2e-06|52.4|gmx:100800016|kinesin family member C2/C3;K10394|5|9e-06|50.1|vcn:VOLCADRAFT_103736|kinesin family member 3/17	GO:0031410//cytoplasmic vesicle;GO:0031090//organelle membrane	-	-	gi|225429824|ref|XP_002280828.1|/0/PREDICTED: uncharacterized protein LOC100254151 [Vitis vinifera]
GSVIVT01008427001	-1.58103	0.82251	-	GO:0044464//cell part	-	-	gi|225456145|ref|XP_002278448.1|/0/PREDICTED: uncharacterized protein LOC100247357 [Vitis vinifera]
GSVIVT01032743001	1.58799	0.82369	-	-	-	-	gi|225448568|ref|XP_002277808.1|/1.73539e-26/PREDICTED: glu S.griseus protease inhibitor [Vitis vinifera]
GSVIVT01019398001	-3.56581	0.921951	-	-	-	-	gi|297742223|emb|CBI34372.3|/0/unnamed protein product [Vitis vinifera]
GSVIVT01029033001	1.62448	0.809072	-	GO:0044464//cell part	GO:0008194//UDP-glycosyltransferase activity	-	gi|225433389|ref|XP_002282998.1|/0/PREDICTED: xylosyltransferase 1 [Vitis vinifera]
GSVIVT01008851001	1.08096	0.808941	K01698|1|0.0|784|vvi:100264314|porphobilinogen synthase [EC:4.2.1.24]	GO:0009532//plastid stroma	GO:0043169//cation binding;GO:0016836//hydro-lyase activity	GO:0006779//porphyrin-containing compound biosynthetic process	gi|225459583|ref|XP_002285863.1|/0/PREDICTED: delta-aminolevulinic acid dehydratase, chloroplastic [Vitis vinifera]
GSVIVT01000538001	-1.86975	0.856444	K11982|1|1e-06|52.0|bdi:100838213|E3 ubiquitin-protein ligase RNF115/126 [EC:6.3.2.19];K13148|2|1e-06|51.6|rcu:RCOM_0598050|integrator complex subunit 11 [EC:3.1.27.-]	-	GO:0046914//transition metal ion binding	-	gi|359473106|ref|XP_003631250.1|/5.27273e-78/PREDICTED: E3 ubiquitin-protein ligase AIP2-like [Vitis vinifera]
GSVIVT01037727001	3.17395	0.916335	-	GO:0055028//cortical microtubule	GO:0015631//tubulin binding	GO:0022403;GO:0030865//cortical cytoskeleton organization;GO:0031112	gi|297737498|emb|CBI26699.3|/0/unnamed protein product [Vitis vinifera]
GSVIVT01018144001	-1.67766	0.857492	K10999|1|2e-100|364|ath:AT5G17420|cellulose synthase A [EC:2.4.1.12]	GO:0016020//membrane	GO:0016757//transferase activity, transferring glycosyl groups	GO:0009987//cellular process	gi|359477617|ref|XP_002280659.2|/0/PREDICTED: cellulose synthase A catalytic subunit 4 [UDP-forming]-like, partial [Vitis vinifera]
GSVIVT01017644001	-4.69128	0.955272	K01184|1|1e-102|372|rcu:RCOM_1063390|polygalacturonase [EC:3.2.1.15]	-	GO:0004553//hydrolase activity, hydrolyzing O-glycosyl compounds	GO:0044238//primary metabolic process;GO:0045229//external encapsulating structure organization	gi|225432118|ref|XP_002263668.1|/0/PREDICTED: polygalacturonase At1g48100-like [Vitis vinifera]
GSVIVT01012854001	1.11838	0.805773	-	-	-	-	gi|225446197|ref|XP_002263005.1|/2.05018e-31/PREDICTED: uncharacterized protein LOC100243695 [Vitis vinifera]
GSVIVT01024713001	1.46738	0.847856	K01953|1|0.0|1171|vvi:100241610|asparagine synthase (glutamine-hydrolysing) [EC:6.3.5.4]	-	GO:0016884//carbon-nitrogen ligase activity, with glutamine as amido-N-donor	GO:0009642//response to light intensity;GO:0006528//asparagine metabolic process;GO:0009746;GO:0034285;GO:0009267//cellular response to starvation	gi|225434548|ref|XP_002277103.1|/0/PREDICTED: asparagine synthetase [glutamine-hydrolyzing] [Vitis vinifera]
GSVIVT01008212001	-2.79989	0.865315	K04733|1|9e-58|224|smo:SELMODRAFT_230241|interleukin-1 receptor-associated kinase 4 [EC:2.7.11.1];K13415|3|1e-53|210|sbi:SORBI_03g032990|protein brassinosteroid insensitive 1 [EC:2.7.10.1 2.7.11.1]	-	GO:0004672//protein kinase activity	-	gi|297734146|emb|CBI15393.3|/0/unnamed protein product [Vitis vinifera]
GSVIVT01004374001	-1.74778	0.862037	K02355|1|2e-100|363|vvi:100257414|elongation factor G	GO:0009532//plastid stroma;GO:0009526//plastid envelope;GO:0005576//extracellular region	GO:0017111//nucleoside-triphosphatase activity;GO:0008135//translation factor activity, nucleic acid binding;GO:0032561//guanyl ribonucleotide binding;GO:0032559	GO:0006412//translation;GO:0009207;GO:0009657//plastid organization;GO:0007275//multicellular organismal development	gi|359497491|ref|XP_003635538.1|/2.48842e-99/PREDICTED: elongation factor G, chloroplastic-like, partial [Vitis vinifera]
GSVIVT01011480001	-3.24187	0.92418	K07735|1|1e-103|374|gmx:100783218|putative transcriptional regulator	GO:0009507//chloroplast	-	-	gi|296082969|emb|CBI22270.3|/4.44381e-149/unnamed protein product [Vitis vinifera]
GSVIVT01030525001	1.53855	0.839095	K09584|1|0.0|755|vvi:100243120|protein disulfide-isomerase A6 [EC:5.3.4.1]	GO:0031410//cytoplasmic vesicle	GO:0015036//disulfide oxidoreductase activity	GO:0018904;GO:0019725//cellular homeostasis	gi|225447176|ref|XP_002276520.1|/0/PREDICTED: protein disulfide isomerase-like 2-3 [Vitis vinifera]
GSVIVT01009432001	1.87204	0.856487	K14505|1|1e-96|352|vvi:100264093|cyclin D3, plant	GO:0043231//intracellular membrane-bounded organelle	-	GO:0009987//cellular process	gi|225458713|ref|XP_002285001.1|/2.26306e-177/PREDICTED: cyclin-D3-1 [Vitis vinifera]
GSVIVT01038203001	2.35072	0.845147	K13691|1|4e-136|483|vvi:100242294|pathogen-inducible salicylic acid glucosyltransferase [EC:2.4.1.-]	-	GO:0016757//transferase activity, transferring glycosyl groups	-	gi|225434168|ref|XP_002275170.1|/4.94845e-135/PREDICTED: UDP-glycosyltransferase 74F2 [Vitis vinifera]
GSVIVT01006115001	-2.95822	0.902548	-	GO:0009536//plastid	-	-	gi|147819041|emb|CAN71628.1|/8.76884e-82/hypothetical protein VITISV_015578 [Vitis vinifera]
GSVIVT01010633001	-1.36959	0.805926	-	-	-	-	gi|225455483|ref|XP_002280194.1|/0/PREDICTED: post-GPI attachment to proteins factor 3 [Vitis vinifera]
GSVIVT01008671001	3.06087	0.802102	-	-	-	-	gi|225459872|ref|XP_002285934.1|/1.20207e-111/PREDICTED: uncharacterized protein LOC100264304 [Vitis vinifera]
GSVIVT01024983001	1.9579	0.861163	K06694|1|3e-15|82.0|cre:CHLREDRAFT_140415|26S proteasome non-ATPase regulatory subunit 10;K13118|2|5e-14|77.8|cre:CHLREDRAFT_17930|protein DGCR14	-	GO:0046914//transition metal ion binding	-	gi|297746094|emb|CBI16150.3|/0/unnamed protein product [Vitis vinifera]
GSVIVT01037269001	-1.28747	0.815649	K10631|1|9e-06|49.7|vvi:100259613|E3 ubiquitin-protein ligase Topors [EC:6.3.2.19]	-	GO:0046872//metal ion binding	-	gi|225436634|ref|XP_002280104.1|/2.40674e-92/PREDICTED: uncharacterized protein LOC100260248 [Vitis vinifera]
GSVIVT01014246001	3.74413	0.885767	K14431|1|7e-06|50.4|sbi:SORBI_08g003260|transcription factor TGA	-	GO:0005488//binding	-	gi|359493805|ref|XP_002285311.2|/3.19319e-138/PREDICTED: uncharacterized protein LOC100258873 [Vitis vinifera]
GSVIVT01013386001	-1.87085	0.826771	K05894|1|1e-142|504|pop:POPTR_810138|12-oxophytodienoic acid reductase [EC:1.3.1.42]	-	GO:0016628//oxidoreductase activity, acting on the CH-CH group of donors, NAD or NADP as acceptor	GO:0010260//organ senescence;GO:0010033//response to organic substance;GO:0006950//response to stress;GO:0009694//jasmonic acid metabolic process;GO:0010038//response to metal ion	gi|225457568|ref|XP_002272489.1|/0/PREDICTED: 12-oxophytodienoate reductase 2-like isoform 1 [Vitis vinifera]
GSVIVT01017471001	2.57214	0.900122	-	GO:0000229;GO:0009532//plastid stroma	-	-	gi|359482400|ref|XP_002268800.2|/0/PREDICTED: COBW domain-containing protein 2-like isoform 1 [Vitis vinifera]
GSVIVT01034194001	-1.08158	0.809356	K03283|1|7e-12|67.8|vvi:100259551|heat shock 70kDa protein 1/8;K09490|3|7e-12|67.8|ath:AT5G42020|heat shock 70kDa protein 5	GO:0043231//intracellular membrane-bounded organelle	GO:0032559	GO:0050896//response to stimulus	gi|297740391|emb|CBI30573.3|/2.18078e-34/unnamed protein product [Vitis vinifera]
GSVIVT01000771001	-1.27444	0.825351	K13422|1|4e-35|147|mtr:MTR_5g030430|transcription factor MYC2	-	-	GO:0006351//transcription, DNA-dependent;GO:0050896//response to stimulus	gi|297735523|emb|CBI17963.3|/0/unnamed protein product [Vitis vinifera]
GSVIVT01025019001	1.422	0.852904	K11251|1|7e-45|179|vvi:100241700|histone H2A	GO:0000785//chromatin;GO:0043231//intracellular membrane-bounded organelle	GO:0003676//nucleic acid binding	GO:0034728//nucleosome organization	gi|225435042|ref|XP_002284305.1|/8.33936e-44/PREDICTED: probable histone H2A.4 isoform 1 [Vitis vinifera]
GSVIVT01001297001	-1.51387	0.864506	-	-	-	-	gi|297741173|emb|CBI31904.3|/1.01877e-23/unnamed protein product [Vitis vinifera]
GSVIVT01032138001	4.92763	0.903269	K03164|1|0.0|2392|vvi:100253371|DNA topoisomerase II [EC:5.99.1.3]	GO:0043232	GO:0001071//nucleic acid binding transcription factor activity;GO:0003916//DNA topoisomerase activity;GO:0032559	GO:0006259//DNA metabolic process;GO:0006351//transcription, DNA-dependent	gi|297736284|emb|CBI24922.3|/0/unnamed protein product [Vitis vinifera]
GSVIVT01035407001	-1.4748	0.862452	K00281|1|1e-18|91.3|vvi:100266170|glycine dehydrogenase [EC:1.4.4.2]	GO:0043234//protein complex;GO:0043231//intracellular membrane-bounded organelle	GO:0048037//cofactor binding;GO:0016642	GO:0006546//glycine catabolic process	gi|296081661|emb|CBI20666.3|/1.11023e-39/unnamed protein product [Vitis vinifera]
GSVIVT01014778001	2.45467	0.806691	K06617|1|0.0|1557|vvi:100253252|raffinose synthase [EC:2.4.1.82]	GO:0009536//plastid	GO:0004672//protein kinase activity;GO:0008378//galactosyltransferase activity;GO:0032559	GO:0009725//response to hormone stimulus;GO:0009312//oligosaccharide biosynthetic process;GO:0005985//sucrose metabolic process;GO:0019406;GO:0023052//signaling;GO:0006950//response to stress;GO:0006464//cellular protein modification process	gi|225462058|ref|XP_002275829.1|/0/PREDICTED: probable galactinol--sucrose galactosyltransferase 1 [Vitis vinifera]
GSVIVT01008595001	2.36574	0.812678	K15382|1|3e-147|519|vvi:100267921|solute carrier family 50 (sugar transporter)	GO:0031224//intrinsic to membrane	-	GO:0071702	gi|225456416|ref|XP_002284244.1|/3.84202e-146/PREDICTED: bidirectional sugar transporter SWEET10 [Vitis vinifera]
GSVIVT01013339001	-1.4563	0.810099	-	-	-	-	gi|297745527|emb|CBI40692.3|/1.13746e-33/unnamed protein product [Vitis vinifera]
GSVIVT01027437001	-5.52475	0.968667	K13679|1|0.0|1162|vvi:100243677|granule-bound starch synthase [EC:2.4.1.242]	GO:0009536//plastid	GO:0046527//glucosyltransferase activity	GO:0005977//glycogen metabolic process	gi|225466653|ref|XP_002273608.1|/0/PREDICTED: granule-bound starch synthase 1, chloroplastic/amyloplastic [Vitis vinifera]
GSVIVT01005074001	-1.14155	0.8068	K03283|1|3e-67|253|vvi:100259551|heat shock 70kDa protein 1/8	-	-	-	gi|296090599|emb|CBI40968.3|/1.20695e-157/unnamed protein product [Vitis vinifera]
GSVIVT01019504001	4.40006	0.909278	K09273|1|7e-54|210|ppp:PHYPADRAFT_210318|upstream-binding transcription factor;K10802|3|5e-12|71.2|cre:CHLREDRAFT_142283|high mobility group protein B1	-	-	-	gi|225426010|ref|XP_002273198.1|/6.34981e-174/PREDICTED: high mobility group B protein 13-like [Vitis vinifera]
GSVIVT01019645001	-1.69975	0.852685	-	GO:0016020//membrane	GO:0015197//peptide transporter activity;GO:0015603	GO:0022414//reproductive process;GO:0006810//transport;GO:0009791//post-embryonic development;GO:0010038//response to metal ion	gi|297742430|emb|CBI34579.3|/0/unnamed protein product [Vitis vinifera]
GSVIVT01033705001	-2.61142	0.850369	K03457|1|2e-164|577|ath:AT5G03555|nucleobase:cation symporter-1, NCS1 family	GO:0044464//cell part	GO:0015932//nucleobase-containing compound transmembrane transporter activity	GO:0015931//nucleobase-containing compound transport	gi|297740002|emb|CBI30184.3|/0/unnamed protein product [Vitis vinifera]
GSVIVT01031267001	-3.12997	0.886116	-	-	-	-	gi|296089802|emb|CBI39621.3|/0/unnamed protein product [Vitis vinifera]
GSVIVT01031605001	-1.55969	0.856269	K13692|1|4e-36|149|ath:AT1G05560|UDP-glucose:(indol-3-yl)acetate beta-D-glucosyltransferase [EC:2.4.1.121];K13691|2|6e-36|129|mtr:MTR_7g080935|pathogen-inducible salicylic acid glucosyltransferase [EC:2.4.1.-]	-	-	-	gi|296089586|emb|CBI39405.3|/1.27874e-76/unnamed protein product [Vitis vinifera]
GSVIVT01028023001	3.3323	0.869619	K05849|1|8e-29|127|cre:CHLREDRAFT_192884|solute carrier family 8 (sodium/calcium exchanger);K13752|3|3e-19|95.1|ota:Ot11g02640|solute carrier family 24 (sodium/potassium/calcium exchanger), member 4	GO:0031090//organelle membrane;GO:0031224//intrinsic to membrane	GO:0015298//solute:cation antiporter activity	GO:0070838//divalent metal ion transport;GO:0000041//transition metal ion transport	gi|359479914|ref|XP_002268148.2|/0/PREDICTED: uncharacterized protein LOC100250295 [Vitis vinifera]
GSVIVT01024060001	1.37915	0.849932	-	-	GO:0004620//phospholipase activity;GO:0042578//phosphoric ester hydrolase activity	GO:0044238//primary metabolic process;GO:0007165//signal transduction	gi|297744640|emb|CBI37902.3|/9.14023e-91/unnamed protein product [Vitis vinifera]
GSVIVT01036009001	2.89749	0.816064	K00430|1|5e-141|396|vvi:100249258|peroxidase [EC:1.11.1.7]	GO:0044464//cell part	GO:0016209//antioxidant activity;GO:0005506//iron ion binding;GO:0016787//hydrolase activity	GO:0006950//response to stress;GO:0006396//RNA processing	gi|225430543|ref|XP_002285587.1|/7.1168e-140/PREDICTED: peroxidase 46 isoform 1 [Vitis vinifera]
GSVIVT01017006001	-1.98609	0.811039	-	-	-	-	gi|297743209|emb|CBI36076.3|/5.38798e-76/unnamed protein product [Vitis vinifera]
GSVIVT01025544001	-2.34253	0.890902	K12133|1|7e-28|123|ath:AT1G01060|LATE ELONGATED HYPOCOTYL;K12134|2|3e-27|120|aly:ARALYDRAFT_904154|circadian clock associated 1	GO:0043231//intracellular membrane-bounded organelle	GO:0003676//nucleic acid binding;GO:0001071//nucleic acid binding transcription factor activity	GO:0010038//response to metal ion;GO:0009725//response to hormone stimulus;GO:0048511//rhythmic process;GO:0006970//response to osmotic stress;GO:0006351//transcription, DNA-dependent	gi|225439763|ref|XP_002275037.1|/1.27678e-166/PREDICTED: transcription factor ASG4-like [Vitis vinifera]
GSVIVT01016764001	4.00457	0.836844	K09285|1|0.0|908|vvi:100259954|AP2-like factor, ANT lineage	-	-	GO:0008152//metabolic process	gi|297743010|emb|CBI35877.3|/0/unnamed protein product [Vitis vinifera]
GSVIVT01031635001	-1.74202	0.87447	-	GO:0031224//intrinsic to membrane	-	-	gi|225433650|ref|XP_002264734.1|/0/PREDICTED: uncharacterized protein LOC100261667 [Vitis vinifera]
GSVIVT01000451001	2.54405	0.800267	K14505|1|1e-22|105|aly:ARALYDRAFT_912985|cyclin D3, plant;K10151|5|3e-21|101|pop:POPTR_804326|cyclin D2	-	-	-	gi|296081259|emb|CBI18003.3|/6.52317e-162/unnamed protein product [Vitis vinifera]
GSVIVT01016095001	4.6318	0.82452	-	-	GO:0001071//nucleic acid binding transcription factor activity	GO:0006351//transcription, DNA-dependent	gi|147827171|emb|CAN62178.1|/0/hypothetical protein VITISV_016672 [Vitis vinifera]
GSVIVT01015512001	-1.2147	0.801971	-	-	-	-	gi|297738932|emb|CBI28177.3|/0/unnamed protein product [Vitis vinifera]
GSVIVT01010932001	2.20003	0.824346	-	-	-	-	gi|296090321|emb|CBI40140.3|/4.29983e-110/unnamed protein product [Vitis vinifera]
GSVIVT01025631001	4.79119	0.863698	-	-	-	-	gi|297741560|emb|CBI32692.3|/4.84349e-37/unnamed protein product [Vitis vinifera]
GSVIVT01018044001	-4.50322	0.950597	-	-	-	-	gi|295442600|gb|ADG21226.1|/1.09688e-83/chloroplast ELIP early light-induced protein [Vitis vinifera]
GSVIVT01026961001	-1.51391	0.856597	-	-	GO:0043169//cation binding	GO:0006812//cation transport	gi|225454288|ref|XP_002276701.1|/1.86172e-36/PREDICTED: uncharacterized protein LOC100267123 isoform 1 [Vitis vinifera]
GSVIVT01014857001	-1.26588	0.805685	K02553|1|1e-91|334|vvi:100256628|regulator of ribonuclease activity A	GO:0044424//intracellular part	GO:0005515//protein binding;GO:0008428//ribonuclease inhibitor activity;GO:0016741	GO:0019219;GO:0006730//one-carbon metabolic process;GO:0060699//regulation of endoribonuclease activity	gi|225463540|ref|XP_002265968.1|/1.64065e-90/PREDICTED: regulator of ribonuclease-like protein 3 [Vitis vinifera]
GSVIVT01000957001	3.66509	0.851309	-	-	-	-	gi|225425150|ref|XP_002263113.1|/1.09194e-75/PREDICTED: uncharacterized protein LOC100247256 [Vitis vinifera]
GSVIVT01028718001	-2.85026	0.822117	K13425|1|1e-13|71.2|rcu:RCOM_1616660|WRKY transcription factor 22;K13426|3|4e-13|74.7|vvi:100251862|WRKY transcription factor 29	-	GO:0003677//DNA binding;GO:0001071//nucleic acid binding transcription factor activity	GO:0010467//gene expression	gi|359490533|ref|XP_002267793.2|/0/PREDICTED: probable WRKY transcription factor 53-like [Vitis vinifera]
GSVIVT01006795001	4.35743	0.926561	-	-	-	-	gi|297736731|emb|CBI25831.3|/1.56534e-19/unnamed protein product [Vitis vinifera]
GSVIVT01027063001	-2.59931	0.86975	K08237|1|1e-151|534|vvi:100246482|hydroquinone glucosyltransferase [EC:2.4.1.218]	-	GO:0035251//UDP-glucosyltransferase activity	GO:0006970//response to osmotic stress;GO:0006805//xenobiotic metabolic process	gi|297745407|emb|CBI40487.3|/0/unnamed protein product [Vitis vinifera]
GSVIVT01013447001	1.8939	0.885461	-	GO:0009536//plastid	-	GO:0009890//negative regulation of biosynthetic process	gi|297745618|emb|CBI40783.3|/9.48121e-49/unnamed protein product [Vitis vinifera]
GSVIVT01034241001	-2.22352	0.884172	K09753|1|0.0|650|vvi:100251623|cinnamoyl-CoA reductase [EC:1.2.1.44]	-	GO:0016620//oxidoreductase activity, acting on the aldehyde or oxo group of donors, NAD or NADP as acceptor;GO:0048037//cofactor binding;GO:0016616//oxidoreductase activity, acting on the CH-OH group of donors, NAD or NADP as acceptor	GO:0008152//metabolic process	gi|225465530|ref|XP_002273454.1|/0/PREDICTED: bifunctional dihydroflavonol 4-reductase/flavanone 4-reductase [Vitis vinifera]
GSVIVT01008985001	-2.03647	0.834506	-	GO:0031224//intrinsic to membrane	GO:0015291//secondary active transmembrane transporter activity	GO:0015698//inorganic anion transport	gi|225459368|ref|XP_002285810.1|/0/PREDICTED: sulfate transporter 1.3 [Vitis vinifera]
GSVIVT01018630001	1.60136	0.8642	-	GO:0043231//intracellular membrane-bounded organelle;GO:0016020//membrane	GO:0005488//binding	GO:0009409//response to cold;GO:0006986//response to unfolded protein;GO:0044267//cellular protein metabolic process;GO:0009408//response to heat	gi|225466097|ref|XP_002265974.1|/0/PREDICTED: uncharacterized protein LOC100246705 [Vitis vinifera]
GSVIVT01008105001	1.27842	0.82026	-	GO:0043231//intracellular membrane-bounded organelle	-	-	gi|225456590|ref|XP_002266901.1|/3.4122e-24/PREDICTED: mitochondrial import receptor subunit TOM5 homolog [Vitis vinifera]
GSVIVT01019668001	6.66564	0.88262	-	-	-	-	gi|297742449|emb|CBI34598.3|/0/unnamed protein product [Vitis vinifera]
GSVIVT01016695001	1.11924	0.821833	K02998|1|3e-147|520|vvi:100254883|small subunit ribosomal protein SAe	GO:0030529//ribonucleoprotein complex	GO:0005198//structural molecule activity	GO:0010467//gene expression	gi|229891614|sp|A5BUU4.1|RSSA_VITVI/4.55592e-146/RecName: Full=40S ribosomal protein SA
GSVIVT01022593001	1.26604	0.802867	K08486|1|4e-79|293|aly:ARALYDRAFT_897385|syntaxin 1B/2/3	GO:0044464//cell part	GO:0005515//protein binding	GO:0015031//protein transport	gi|296089367|emb|CBI39139.3|/1.43828e-124/unnamed protein product [Vitis vinifera]
GSVIVT01005133001	-1.18745	0.812612	-	GO:0044464//cell part	GO:0015197//peptide transporter activity	GO:0006810//transport;GO:0030003//cellular cation homeostasis	gi|297735875|emb|CBI18634.3|/0/unnamed protein product [Vitis vinifera]
GSVIVT01000720001	-2.38344	0.897828	K14484|1|5e-54|209|aly:ARALYDRAFT_887587|auxin-responsive protein IAA	GO:0043231//intracellular membrane-bounded organelle	GO:0005515//protein binding	GO:0009755//hormone-mediated signaling pathway	gi|225437213|ref|XP_002281696.1|/3.57161e-91/PREDICTED: auxin-induced protein 22D [Vitis vinifera]
GSVIVT01014366001	3.14291	0.863938	K15377|1|0.0|1219|gmx:100815939|solute carrier family 44 (choline transporter-like protein), member 2/4/5	GO:0031224//intrinsic to membrane	-	-	gi|225461403|ref|XP_002284857.1|/0/PREDICTED: choline transporter-like protein 2 [Vitis vinifera]
GSVIVT01032446001	1.64213	0.848862	K03083|1|0.0|833|vvi:100261256|glycogen synthase kinase 3 beta [EC:2.7.11.26]	GO:0044444//cytoplasmic part	GO:0004672//protein kinase activity;GO:0019787//small conjugating protein ligase activity;GO:0032559	GO:0019941//modification-dependent protein catabolic process;GO:0006464//cellular protein modification process;GO:0006970//response to osmotic stress	gi|296087644|emb|CBI34900.3|/0/unnamed protein product [Vitis vinifera]
GSVIVT01025413001	-1.70476	0.876262	-	-	GO:0005488//binding	GO:0051234//establishment of localization;GO:0010876//lipid localization	gi|225435700|ref|XP_002285691.1|/5.18608e-71/PREDICTED: non-specific lipid-transfer protein-like protein At2g13820-like [Vitis vinifera]
GSVIVT01009629001	2.62957	0.863676	K03327|1|0.0|883|vvi:100255747|multidrug resistance protein, MATE family	GO:0031090//organelle membrane	GO:0015291//secondary active transmembrane transporter activity	GO:0015893//drug transport;GO:0003006//developmental process involved in reproduction	gi|225458414|ref|XP_002281913.1|/0/PREDICTED: protein TRANSPARENT TESTA 12 [Vitis vinifera]
GSVIVT01000442001	-2.3428	0.897151	K10411|1|3e-07|56.2|cre:CHLREDRAFT_186669|dynein light chain 1, axonemal	-	-	-	gi|225447711|ref|XP_002272885.1|/0/PREDICTED: uncharacterized protein LOC100257895 [Vitis vinifera]
GSVIVT01018628001	-1.52635	0.857361	K01087|1|0.0|781|vvi:100251837|trehalose 6-phosphate phosphatase [EC:3.1.3.12]	-	GO:0019203//carbohydrate phosphatase activity	GO:0005991//trehalose metabolic process	gi|147771549|emb|CAN71555.1|/0/hypothetical protein VITISV_039552 [Vitis vinifera]
GSVIVT01021189001	1.74396	0.816239	-	-	-	-	gi|297740484|emb|CBI30666.3|/0/unnamed protein product [Vitis vinifera]
GSVIVT01030538001	3.47714	0.906983	-	GO:0009536//plastid	GO:0016891//endoribonuclease activity, producing 5'-phosphomonoesters	GO:0008033//tRNA processing	gi|225447197|ref|XP_002277241.1|/2.17171e-165/PREDICTED: ribonuclease Z, chloroplastic [Vitis vinifera]
GSVIVT01019012001	3.29267	0.882817	K09338|1|5e-43|172|aly:ARALYDRAFT_490960|homeobox-leucine zipper protein	GO:0043231//intracellular membrane-bounded organelle	GO:0001071//nucleic acid binding transcription factor activity;GO:0003677//DNA binding	GO:0009725//response to hormone stimulus;GO:0006355//regulation of transcription, DNA-dependent	gi|225430830|ref|XP_002273007.1|/3.37648e-87/PREDICTED: homeobox-leucine zipper protein ATHB-40 [Vitis vinifera]
GSVIVT01000669001	2.1962	0.887799	-	-	-	-	gi|359487196|ref|XP_002269821.2|/0/PREDICTED: uncharacterized protein LOC100248068 [Vitis vinifera]
GSVIVT01030554001	-1.23188	0.828148	-	-	-	-	gi|225447225|ref|XP_002277834.1|/6.28707e-08/PREDICTED: putative cell wall protein-like [Vitis vinifera]
GSVIVT01024541001	-1.31265	0.847878	-	GO:0043231//intracellular membrane-bounded organelle	GO:0005488//binding;GO:0060089	GO:0023052//signaling;GO:0009314//response to radiation;GO:0009606//tropism	gi|225434311|ref|XP_002264896.1|/2.15446e-165/PREDICTED: root phototropism protein 2 [Vitis vinifera]
GSVIVT01029444001	-1.92182	0.871608	-	-	-	-	gi|225443488|ref|XP_002270513.1|/3.97372e-76/PREDICTED: uncharacterized protein LOC100256402 [Vitis vinifera]
GSVIVT01028843001	4.12378	0.939824	-	GO:0009534//chloroplast thylakoid	GO:0004672//protein kinase activity	-	gi|225464604|ref|XP_002274943.1|/1.57542e-101/PREDICTED: uncharacterized LOC100266405 [Vitis vinifera]
GSVIVT01009909001	3.20415	0.836844	-	-	-	-	gi|359492240|ref|XP_002275494.2|/3.30099e-43/PREDICTED: uncharacterized protein LOC100242110 [Vitis vinifera]
GSVIVT01019295001	2.64814	0.856334	-	-	-	-	gi|296090177|emb|CBI39996.3|/5.31521e-130/unnamed protein product [Vitis vinifera]
GSVIVT01038550001	2.30072	0.877704	K03544|1|0.0|1042|vvi:100264001|ATP-dependent Clp protease ATP-binding subunit ClpX	GO:0044429//mitochondrial part	GO:0005515//protein binding;GO:0017111//nucleoside-triphosphatase activity;GO:0032559	GO:0044267//cellular protein metabolic process	gi|302143904|emb|CBI23009.3|/0/unnamed protein product [Vitis vinifera]
GSVIVT01030407001	7.05298	0.981558	-	-	-	-	gi|147791971|emb|CAN77644.1|/4.7702e-51/hypothetical protein VITISV_042877 [Vitis vinifera]
GSVIVT01012841001	1.4113	0.802211	K01507|1|0.0|1438|vvi:100232894|inorganic pyrophosphatase [EC:3.6.1.1]	GO:0016021//integral to membrane	GO:0046872//metal ion binding;GO:0015405;GO:0016628//oxidoreductase activity, acting on the CH-CH group of donors, NAD or NADP as acceptor;GO:0016462//pyrophosphatase activity	GO:0006818//hydrogen transport;GO:0008152//metabolic process	gi|225446213|ref|XP_002263887.1|/0/PREDICTED: pyrophosphate-energized vacuolar membrane proton pump [Vitis vinifera]
GSVIVT01022158001	-5.22058	0.969082	K01858|1|0.0|1018|vvi:100259515|myo-inositol-1-phosphate synthase [EC:5.5.1.4]	GO:0044424//intracellular part	GO:0016872//intramolecular lyase activity	GO:0006644//phospholipid metabolic process;GO:0006020//inositol metabolic process	gi|225438660|ref|XP_002281657.1|/0/PREDICTED: inositol-3-phosphate synthase [Vitis vinifera]
GSVIVT01033090001	4.3959	0.912337	K10808|1|2e-61|233|vvi:100243004|ribonucleoside-diphosphate reductase subunit M2 [EC:1.17.4.1]	GO:0044424//intracellular part	GO:0046872//metal ion binding;GO:0016728	GO:0006259//DNA metabolic process;GO:0009132//nucleoside diphosphate metabolic process	gi|296082342|emb|CBI21347.3|/1.22438e-128/unnamed protein product [Vitis vinifera]
GSVIVT01015266001	8.23465	0.908535	K00469|1|0.0|657|vvi:100254212|inositol oxygenase [EC:1.13.99.1]	GO:0044424//intracellular part	GO:0046914//transition metal ion binding;GO:0016701//oxidoreductase activity, acting on single donors with incorporation of molecular oxygen	GO:0006020//inositol metabolic process	gi|225445025|ref|XP_002283119.1|/0/PREDICTED: probable inositol oxygenase [Vitis vinifera]
GSVIVT01009099001	-2.12033	0.894682	K06892|1|4e-62|237|pop:POPTR_550478|;K05278|2|8e-52|202|gmx:778157|flavonol synthase [EC:1.14.11.23]	-	GO:0016706//oxidoreductase activity, acting on paired donors, with incorporation or reduction of molecular oxygen, 2-oxoglutarate as one donor, and incorporation of one atom each of oxygen into both donors	GO:0008152//metabolic process	gi|225459191|ref|XP_002285730.1|/0/PREDICTED: thebaine 6-O-demethylase [Vitis vinifera]
GSVIVT01017684001	-1.42567	0.843377	K00898|1|0.0|744|vvi:100245923|pyruvate dehydrogenase kinase [EC:2.7.11.2]	GO:0043231//intracellular membrane-bounded organelle	GO:0004871//signal transducer activity;GO:0004673//protein histidine kinase activity;GO:0032559	GO:0006468//protein phosphorylation;GO:0007165//signal transduction	gi|225432171|ref|XP_002267959.1|/0/PREDICTED: [Pyruvate dehydrogenase [lipoamide]] kinase, mitochondrial [Vitis vinifera]
GSVIVT01023196001	-2.17085	0.835293	K02890|1|5e-13|74.3|vvi:4025022|large subunit ribosomal protein L22;K02982|2|7e-08|57.0|vvi:4025021|small subunit ribosomal protein S3	-	-	-	gi|297739486|emb|CBI29668.3|/0/unnamed protein product [Vitis vinifera]
GSVIVT01030314001	2.22733	0.823646	K09667|1|5e-06|52.4|vvi:100244912|polypeptide N-acetylglucosaminyltransferase [EC:2.4.1.-]	-	GO:0005515//protein binding	GO:0006511//ubiquitin-dependent protein catabolic process;GO:0009693//ethylene biosynthetic process;GO:0009756//carbohydrate mediated signaling;GO:0051301//cell division;GO:0048528//post-embryonic root development	gi|225439486|ref|XP_002269998.1|/0/PREDICTED: ethylene-overproduction protein 1-like [Vitis vinifera]
GSVIVT01026084001	2.30542	0.896211	K01061|1|1e-117|421|pop:POPTR_1108355|carboxymethylenebutenolidase [EC:3.1.1.45]	GO:0009532//plastid stroma	GO:0003824//catalytic activity	-	gi|359493330|ref|XP_002264796.2|/6.53348e-161/PREDICTED: carboxymethylenebutenolidase homolog [Vitis vinifera]
GSVIVT01020069001	2.90534	0.894266	K01176|1|8e-115|413|ppp:PHYPADRAFT_60178|alpha-amylase [EC:3.2.1.1]	GO:0009532//plastid stroma	GO:0016160//amylase activity;GO:0046872//metal ion binding	GO:0005982//starch metabolic process	gi|296086427|emb|CBI32016.3|/0/unnamed protein product [Vitis vinifera]
GSVIVT01021793001	-2.49246	0.909299	K10046|1|0.0|776|vvi:100233034|GDP-D-mannose 3', 5'-epimerase [EC:5.1.3.18 5.1.3.-]	-	GO:0048037//cofactor binding;GO:0016857//racemase and epimerase activity, acting on carbohydrates and derivatives	GO:0008152//metabolic process	gi|225451338|ref|XP_002279377.1|/0/PREDICTED: GDP-mannose 3,5-epimerase 1 [Vitis vinifera]
GSVIVT01009730001	1.57488	0.829109	-	-	-	-	gi|225458245|ref|XP_002282213.1|/7.76751e-83/PREDICTED: uncharacterized protein LOC100259078 [Vitis vinifera]
GSVIVT01032654001	2.4545	0.856946	-	-	-	-	gi|297736467|emb|CBI25338.3|/4.54635e-107/unnamed protein product [Vitis vinifera]
GSVIVT01020809001	2.87207	0.877726	K15336|1|2e-35|149|vvi:100259391|tRNA (cytosine38-C5)-methyltransferase [EC:2.1.1.204]	GO:0009536//plastid	-	-	gi|225446761|ref|XP_002278350.1|/0/PREDICTED: pentatricopeptide repeat-containing protein At3g59040 [Vitis vinifera]
GSVIVT01010794001	-1.1102	0.822226	K12135|1|2e-15|82.0|ath:AT5G15840|zinc finger protein CONSTANS	GO:0044464//cell part	GO:0046914//transition metal ion binding	-	gi|225433924|ref|XP_002268700.1|/9.9221e-129/PREDICTED: salt tolerance-like protein [Vitis vinifera]
GSVIVT01021218001	1.12854	0.809771	-	GO:0009536//plastid	-	-	gi|297740506|emb|CBI30688.3|/1.72525e-108/unnamed protein product [Vitis vinifera]
GSVIVT01014442001	-1.01784	0.800572	K05391|1|0.0|836|osa:4339240|cyclic nucleotide gated channel, other eukaryote	GO:0043231//intracellular membrane-bounded organelle	GO:0015075//ion transmembrane transporter activity;GO:0005515//protein binding;GO:0000166//nucleotide binding	GO:0033554//cellular response to stress;GO:0006811//ion transport	gi|359493899|ref|XP_003634689.1|/0/PREDICTED: cyclic nucleotide-gated ion channel 4-like [Vitis vinifera]
GSVIVT01023980001	-3.55508	0.922453	K02892|1|7e-48|186|vvi:4025136|large subunit ribosomal protein L23	GO:0030529//ribonucleoprotein complex;GO:0009536//plastid	GO:0003723//RNA binding;GO:0005198//structural molecule activity	GO:0010467//gene expression	gi|297744571|emb|CBI37833.3|/1.23964e-48/unnamed protein product [Vitis vinifera]
GSVIVT01012798001	1.47127	0.827558	K06685|1|9e-09|60.5|aly:ARALYDRAFT_492950|maintenance of ploidy protein MOB1 (MPS1 binder 1);K13420|2|9e-09|60.5|aly:ARALYDRAFT_356368|LRR receptor-like serine/threonine-protein kinase FLS2 [EC:2.7.11.1]	-	-	-	gi|296081026|emb|CBI18530.3|/0/unnamed protein product [Vitis vinifera]
GSVIVT01009064001	4.66427	0.938207	-	-	-	-	gi|302141980|emb|CBI19183.3|/4.98735e-114/unnamed protein product [Vitis vinifera]
GSVIVT01027566001	-1.21999	0.817616	K14493|1|9e-22|102|ppp:PHYPADRAFT_118478|gibberellin receptor GID1 [EC:3.-.-.-]	-	-	-	gi|296089110|emb|CBI38813.3|/4.30945e-148/unnamed protein product [Vitis vinifera]
GSVIVT01014216001	1.41644	0.822751	K04460|1|1e-15|84.3|bdi:100825585|protein phosphatase 5 [EC:3.1.3.16]	-	-	GO:0006970//response to osmotic stress;GO:0009738//abscisic acid mediated signaling pathway	gi|302142906|emb|CBI20201.3|/0/unnamed protein product [Vitis vinifera]
GSVIVT01015085001	-1.45163	0.822073	-	-	-	GO:0010033//response to organic substance	gi|225444738|ref|XP_002278940.1|/1.54872e-106/PREDICTED: uncharacterized protein LOC100261240 [Vitis vinifera]
GSVIVT01012867001	2.28614	0.892759	-	-	-	-	gi|225463055|ref|XP_002268417.1|/0/PREDICTED: uncharacterized protein LOC100267143 [Vitis vinifera]
GSVIVT01031737001	-1.24435	0.824324	K00366|1|0.0|928|gmx:732631|ferredoxin-nitrite reductase [EC:1.7.7.1]	GO:0009536//plastid	GO:0016664;GO:0051536//iron-sulfur cluster binding;GO:0005506//iron ion binding	GO:0051234//establishment of localization;GO:0042126//nitrate metabolic process;GO:0006091//generation of precursor metabolites and energy	gi|225428816|ref|XP_002285208.1|/0/PREDICTED: ferredoxin--nitrite reductase, chloroplastic [Vitis vinifera]
GSVIVT01007654001	1.20875	0.806778	K13420|1|3e-11|68.6|pop:POPTR_1075175|LRR receptor-like serine/threonine-protein kinase FLS2 [EC:2.7.11.1]	-	-	GO:0032502//developmental process	gi|225456898|ref|XP_002280677.1|/0/PREDICTED: leucine-rich repeat protein SHOC-2-like [Vitis vinifera]
GSVIVT01000128001	4.97873	0.895293	K14489|1|1e-21|102|vvi:100263145|arabidopsis histidine kinase 2/3/4 (cytokinin receptor) [EC:2.7.13.3]	-	GO:0016798//hydrolase activity, acting on glycosyl bonds	-	gi|296087326|emb|CBI33700.3|/0/unnamed protein product [Vitis vinifera]
GSVIVT01024323001	-2.14322	0.866189	-	-	-	-	gi|225454682|ref|XP_002269871.1|/2.24621e-135/PREDICTED: uncharacterized protein LOC100264930 isoform 2 [Vitis vinifera]
GSVIVT01010942001	3.47494	0.882839	K00799|1|4e-124|442|vvi:100242506|glutathione S-transferase [EC:2.5.1.18]	GO:0044424//intracellular part	GO:0016765//transferase activity, transferring alkyl or aryl (other than methyl) groups	GO:0009404//toxin metabolic process	gi|225436699|ref|XP_002263386.1|/5.01035e-123/PREDICTED: glutathione S-transferase F13 [Vitis vinifera]
GSVIVT01034151001	-3.54009	0.919088	K07025|1|1e-127|455|gmx:100796466|putative hydrolase of the HAD superfamily	-	GO:0003824//catalytic activity	-	gi|297740356|emb|CBI30538.3|/0/unnamed protein product [Vitis vinifera]
GSVIVT01027456001	-5.8634	0.979898	K12134|1|9e-53|205|aly:ARALYDRAFT_904154|circadian clock associated 1;K12133|3|6e-47|184|ath:AT1G01060|LATE ELONGATED HYPOCOTYL	GO:0043231//intracellular membrane-bounded organelle	GO:0003676//nucleic acid binding	-	gi|147856747|emb|CAN81352.1|/1.68061e-131/hypothetical protein VITISV_012722 [Vitis vinifera]
GSVIVT01001428001	-1.16522	0.801009	K01099|1|1e-48|193|ota:Ot04g02290|phosphatidylinositol-bisphosphatase [EC:3.1.3.36]	-	-	-	gi|296083140|emb|CBI22776.3|/0/unnamed protein product [Vitis vinifera]
GSVIVT01031286001	-2.03103	0.870297	K12608|1|2e-170|596|vvi:100259555|CCR4-NOT complex subunit CAF16	-	GO:0017111//nucleoside-triphosphatase activity;GO:0015604//organic phosphonate transmembrane transporter activity;GO:0032559	GO:0009207	gi|225450516|ref|XP_002281168.1|/2.41371e-169/PREDICTED: ABC transporter I family member 20 isoform 1 [Vitis vinifera]
GSVIVT01008076001	-1.23539	0.806931	K09510|1|3e-159|559|vvi:100246709|DnaJ homolog subfamily B member 4	-	GO:0003676//nucleic acid binding;GO:0005515//protein binding	GO:0044267//cellular protein metabolic process	gi|297734040|emb|CBI15287.3|/1.20642e-170/unnamed protein product [Vitis vinifera]
GSVIVT01026942001	-1.24433	0.828563	K09872|1|5e-143|505|ath:AT3G61430|aquaporin PIP	GO:0031224//intrinsic to membrane	-	GO:0006810//transport	gi|124702523|gb|ABN14350.1|/7.4501e-157/aquaporin PIP1;4 [Vitis vinifera]
GSVIVT01011098001	5.14895	0.887427	-	-	-	-	gi|296086715|emb|CBI32350.3|/6.46847e-147/unnamed protein product [Vitis vinifera]
GSVIVT01009981001	-1.24909	0.809728	K03875|1|0.0|674|vvi:100255759|F-box and leucine-rich repeat protein 1 (S-phase kinase-associated protein 2);K10268|5|4e-25|114|smo:SELMODRAFT_410553|F-box and leucine-rich repeat protein 2/20	GO:0043231//intracellular membrane-bounded organelle;GO:0031461//cullin-RING ubiquitin ligase complex	GO:0005488//binding;GO:0019787//small conjugating protein ligase activity	GO:0043161//proteasomal ubiquitin-dependent protein catabolic process;GO:0032446//protein modification by small protein conjugation;GO:0009408//response to heat;GO:0048522//positive regulation of cellular process;GO:0009733//response to auxin stimulus;GO:0048527//lateral root development	gi|302142727|emb|CBI19930.3|/0/unnamed protein product [Vitis vinifera]
GSVIVT01037354001	1.79783	0.844229	K04078|1|5e-50|195|vvi:100254674|chaperonin GroES	GO:0044424//intracellular part	GO:0046914//transition metal ion binding;GO:0005515//protein binding;GO:0032559	GO:0006950//response to stress;GO:0044267//cellular protein metabolic process	gi|225435878|ref|XP_002264840.1|/5.70618e-49/PREDICTED: 10 kDa chaperonin [Vitis vinifera]
GSVIVT01033455001	1.08164	0.810099	K02889|1|4e-94|342|vvi:100241755|large subunit ribosomal protein L21e	GO:0043231//intracellular membrane-bounded organelle;GO:0030529//ribonucleoprotein complex	GO:0005198//structural molecule activity	GO:0010467//gene expression	gi|225441521|ref|XP_002280685.1|/5.13988e-93/PREDICTED: 60S ribosomal protein L21-1 [Vitis vinifera]
GSVIVT01016859001	3.22175	0.811323	K04077|1|0.0|750|gmx:100788248|chaperonin GroEL	GO:0031090//organelle membrane;GO:0043231//intracellular membrane-bounded organelle	GO:0005515//protein binding;GO:0032559	GO:0006457//protein folding;GO:0010038//response to metal ion	gi|297743087|emb|CBI35954.3|/0/unnamed protein product [Vitis vinifera]
GSVIVT01022346001	-3.12598	0.915723	K12843|1|7e-64|243|vvi:100248403|U4/U6 small nuclear ribonucleoprotein PRP3;K05681|2|3e-21|101|olu:OSTLU_38326|ATP-binding cassette, subfamily G (WHITE), member 2;K02065|4|1e-07|57.0|pop:POPTR_246085|putative ABC transport system ATP-binding protein	-	GO:0017111//nucleoside-triphosphatase activity;GO:0000166//nucleotide binding	-	gi|296082602|emb|CBI21607.3|/0/unnamed protein product [Vitis vinifera]
GSVIVT01009778001	1.61224	0.820128	K03665|1|0.0|996|vvi:100247233|GTP-binding protein HflX	GO:0009536//plastid	GO:0032561//guanyl ribonucleotide binding	-	gi|302142554|emb|CBI19757.3|/0/unnamed protein product [Vitis vinifera]
GSVIVT01029271001	1.41891	0.828213	-	GO:0016020//membrane	-	-	gi|225445963|ref|XP_002265583.1|/2.30596e-66/PREDICTED: oligosaccharyltransferase complex subunit ostc [Vitis vinifera]
GSVIVT01014492001	-3.21454	0.802473	K13430|1|7e-57|220|zma:100283091|serine/threonine-protein kinase PBS1 [EC:2.7.11.1]	-	-	-	gi|302143125|emb|CBI20420.3|/0/unnamed protein product [Vitis vinifera]
GSVIVT01014025001	1.68813	0.817681	K08150|1|7e-13|73.6|gmx:100803185|MFS transporter, SP family, solute carrier family 2 (myo-inositol transporter), member 13	GO:0031224//intrinsic to membrane	GO:0022857//transmembrane transporter activity	GO:0006810//transport	gi|297745067|emb|CBI38659.3|/3.29428e-179/unnamed protein product [Vitis vinifera]
GSVIVT01007621001	-2.3885	0.88533	K03517|1|0.0|1232|vvi:100243361|quinolinate synthase [EC:2.5.1.72]	GO:0009536//plastid	GO:0051536//iron-sulfur cluster binding;GO:0042802//identical protein binding;GO:0030234//enzyme regulator activity;GO:0003824//catalytic activity	GO:0045333//cellular respiration;GO:0031325//positive regulation of cellular metabolic process;GO:0019359//nicotinamide nucleotide biosynthetic process;GO:0031163;GO:0043085//positive regulation of catalytic activity	gi|359491073|ref|XP_002276849.2|/0/PREDICTED: uncharacterized protein LOC100243361 [Vitis vinifera]
GSVIVT01000048001	3.68908	0.820893	-	GO:0015630//microtubule cytoskeleton	-	GO:0000911//cytokinesis by cell plate formation;GO:0000920//cytokinetic cell separation	gi|296088324|emb|CBI36769.3|/0/unnamed protein product [Vitis vinifera]
GSVIVT01022428001	1.835	0.860748	-	GO:0031224//intrinsic to membrane	-	GO:0051234//establishment of localization	gi|296082663|emb|CBI21668.3|/0/unnamed protein product [Vitis vinifera]
GSVIVT01014837001	-1.63233	0.87541	K01623|1|0.0|692|vvi:100265177|fructose-bisphosphate aldolase, class I [EC:4.1.2.13]	GO:0009536//plastid	GO:0005488//binding;GO:0016832//aldehyde-lyase activity	GO:0006007//glucose catabolic process	gi|225463506|ref|XP_002263794.1|/0/PREDICTED: fructose-bisphosphate aldolase, cytoplasmic isozyme 1 [Vitis vinifera]
GSVIVT01036105001	-3.11391	0.824651	-	-	-	-	gi|296084896|emb|CBI28305.3|/3.79863e-52/unnamed protein product [Vitis vinifera]
GSVIVT01001994001	1.85428	0.829393	K05337|1|1e-20|99.0|olu:OSTLU_7956|ferredoxin;K03686|4|1e-09|62.8|gmx:100792363|molecular chaperone DnaJ	GO:0043231//intracellular membrane-bounded organelle	GO:0005515//protein binding	GO:0044267//cellular protein metabolic process;GO:0050896//response to stimulus	gi|359494012|ref|XP_003634709.1|/2.52472e-178/PREDICTED: uncharacterized protein LOC100854700 [Vitis vinifera]
GSVIVT01017233001	6.49667	0.934405	-	-	-	-	gi|297743386|emb|CBI36253.3|/0/unnamed protein product [Vitis vinifera]
GSVIVT01034962001	1.85075	0.817113	-	-	-	-	gi|225432014|ref|XP_002273418.1|/6.89609e-101/PREDICTED: uncharacterized protein LOC100267130 [Vitis vinifera]
GSVIVT01033277001	-1.70093	0.882161	K03403|1|0.0|1056|vvi:100258964|magnesium chelatase subunit H [EC:6.6.1.1]	-	GO:0051003	GO:0006779//porphyrin-containing compound biosynthetic process	gi|297739658|emb|CBI29840.3|/0/unnamed protein product [Vitis vinifera]
GSVIVT01023585001	-2.14486	0.87388	K12126|1|3e-09|62.0|aly:ARALYDRAFT_471048|phytochrome-interacting factor 3	-	-	-	gi|225445889|ref|XP_002276403.1|/1.79895e-166/PREDICTED: uncharacterized protein LOC100243222 [Vitis vinifera]
GSVIVT01013237001	-1.70215	0.807368	K01099|1|6e-49|194|ota:Ot04g02290|phosphatidylinositol-bisphosphatase [EC:3.1.3.36]	-	GO:0046030//inositol trisphosphate phosphatase activity;GO:0016491//oxidoreductase activity	GO:0046838//phosphorylated carbohydrate dephosphorylation;GO:0009725//response to hormone stimulus;GO:0043647//inositol phosphate metabolic process;GO:0032501//multicellular organismal process	gi|359474593|ref|XP_002279188.2|/0/PREDICTED: type I inositol-1,4,5-trisphosphate 5-phosphatase 2-like [Vitis vinifera]
GSVIVT01023137001	2.31404	0.883844	-	-	GO:0003676//nucleic acid binding	-	gi|297739448|emb|CBI29630.3|/9.07568e-80/unnamed protein product [Vitis vinifera]
GSVIVT01035033001	3.52984	0.914806	K05349|1|0.0|1116|vvi:100252178|beta-glucosidase [EC:3.2.1.21]	-	GO:0015926//glucosidase activity	GO:0044238//primary metabolic process	gi|296083274|emb|CBI22910.3|/0/unnamed protein product [Vitis vinifera]
GSVIVT01001413001	2.87283	0.887602	K14548|1|6e-171|599|rcu:RCOM_0962120|U3 small nucleolar RNA-associated protein 4	-	GO:0048037//cofactor binding;GO:0016846//carbon-sulfur lyase activity	-	gi|225470828|ref|XP_002265873.1|/0/PREDICTED: tryptophan aminotransferase-related protein 4-like [Vitis vinifera]
GSVIVT01000173001	-1.57186	0.864812	K12347|1|0.0|833|vvi:100268041|natural resistance-associated macrophage protein	GO:0031090//organelle membrane;GO:0043231//intracellular membrane-bounded organelle	GO:0022890//inorganic cation transmembrane transporter activity	GO:0006952//defense response;GO:0030003//cellular cation homeostasis;GO:0051707//response to other organism;GO:0000041//transition metal ion transport;GO:0010038//response to metal ion	gi|225438902|ref|XP_002283902.1|/0/PREDICTED: metal transporter Nramp3 [Vitis vinifera]
GSVIVT01026588001	-1.17555	0.802539	-	-	-	-	gi|296088615|emb|CBI37606.3|/0/unnamed protein product [Vitis vinifera]
GSVIVT01028583001	1.25941	0.813027	-	GO:0009534//chloroplast thylakoid;GO:0009570//chloroplast stroma	-	-	gi|225464240|ref|XP_002267372.1|/2.28539e-56/PREDICTED: uncharacterized protein At4g13200, chloroplastic [Vitis vinifera]
GSVIVT01028094001	1.53627	0.841017	K09517|1|0.0|683|vvi:100252105|DnaJ homolog subfamily B member 11	GO:0044432//endoplasmic reticulum part;GO:0016020//membrane	GO:0005515//protein binding	GO:0050896//response to stimulus;GO:0044267//cellular protein metabolic process	gi|225437515|ref|XP_002275221.1|/0/PREDICTED: dnaJ homolog subfamily B member 11 [Vitis vinifera]
GSVIVT01035926001	1.70052	0.83892	K07192|1|0.0|716|pop:POPTR_802471|flotillin	GO:0044459//plasma membrane part	-	GO:0048513//organ development;GO:0051817	gi|296082101|emb|CBI21106.3|/0/unnamed protein product [Vitis vinifera]
GSVIVT01032906001	3.29386	0.85723	-	-	-	-	gi|225451743|ref|XP_002280026.1|/4.10516e-58/PREDICTED: uncharacterized protein LOC100244709 isoform 1 [Vitis vinifera]
GSVIVT01023095001	-1.73662	0.806887	K12356|1|6e-22|103|vvi:100265092|coniferyl-alcohol glucosyltransferase [EC:2.4.1.111];K13263|2|1e-19|95.5|gmx:100101902|isoflavone 7-O-glucosyltransferase [EC:2.4.1.170];K13496|4|6e-19|93.2|aly:ARALYDRAFT_485691|UDP-glucosyl transferase 73C [EC:2.4.1.-]	-	GO:0016757//transferase activity, transferring glycosyl groups	-	gi|298204654|emb|CBI23929.3|/0/unnamed protein product [Vitis vinifera]
GSVIVT01011476001	2.35914	0.876393	-	GO:0031225//anchored to membrane;GO:0043231//intracellular membrane-bounded organelle	GO:0046914//transition metal ion binding	-	gi|225452918|ref|XP_002284104.1|/4.18942e-77/PREDICTED: lamin-like protein [Vitis vinifera]
GSVIVT01034516001	-2.08108	0.89466	K03841|1|0.0|686|vvi:100264087|fructose-1,6-bisphosphatase I [EC:3.1.3.11]	GO:0044424//intracellular part	GO:0016628//oxidoreductase activity, acting on the CH-CH group of donors, NAD or NADP as acceptor;GO:0019203//carbohydrate phosphatase activity;GO:0043169//cation binding	GO:0005975//carbohydrate metabolic process	gi|225460680|ref|XP_002269230.1|/0/PREDICTED: fructose-1,6-bisphosphatase, cytosolic [Vitis vinifera]
GSVIVT01010252001	1.62688	0.847267	-	-	-	-	gi|225468805|ref|XP_002263365.1|/2.3094e-153/PREDICTED: GEM-like protein 5 [Vitis vinifera]
GSVIVT01008506001	1.19418	0.80031	K14564|1|0.0|875|vvi:100267928|nucleolar protein 56	GO:0030312//external encapsulating structure	-	-	gi|297734387|emb|CBI15634.3|/0/unnamed protein product [Vitis vinifera]
GSVIVT01023629001	2.0097	0.87364	-	GO:0031224//intrinsic to membrane	-	GO:0006952//defense response;GO:0006972//hyperosmotic response	gi|225445834|ref|XP_002277561.1|/4.37274e-38/PREDICTED: UPF0057 membrane protein At4g30650 [Vitis vinifera]
GSVIVT01011006001	-2.28823	0.901324	K11816|1|4e-93|340|aly:ARALYDRAFT_494616|YUCCA family monooxygenase [EC:1.14.13.-]	-	GO:0004497//monooxygenase activity;GO:0050662//coenzyme binding	-	gi|225436807|ref|XP_002269844.1|/0/PREDICTED: flavin-containing monooxygenase YUCCA10-like [Vitis vinifera]
GSVIVT01036499001	-2.46672	0.906852	K12135|1|6e-85|313|aly:ARALYDRAFT_488429|zinc finger protein CONSTANS	-	-	-	gi|298204419|emb|CBI16899.3|/0/unnamed protein product [Vitis vinifera]
GSVIVT01017204001	2.82674	0.901237	K05681|1|5e-54|213|cme:CMS467C|ATP-binding cassette, subfamily G (WHITE), member 2	-	-	-	gi|297743362|emb|CBI36229.3|/0/unnamed protein product [Vitis vinifera]
GSVIVT01019119001	-1.74075	0.865162	K08852|1|1e-17|89.0|vcn:VOLCADRAFT_107956|serine/threonine-protein kinase/endoribonuclease IRE1 [EC:2.7.11.1 3.1.26.-]	-	GO:0046914//transition metal ion binding;GO:0003676//nucleic acid binding	-	gi|297735285|emb|CBI17647.3|/0/unnamed protein product [Vitis vinifera]
GSVIVT01011408001	5.32147	0.805467	K06675|1|0.0|1825|pop:POPTR_577636|structural maintenance of chromosome 4	GO:0043231//intracellular membrane-bounded organelle;GO:0043232	GO:0032559	GO:0006996//organelle organization	gi|296082911|emb|CBI22212.3|/0/unnamed protein product [Vitis vinifera]
GSVIVT01035743001	2.73062	0.910567	K10144|1|0.0|673|vvi:100252623|RING finger and CHY zinc finger domain-containing protein 1 [EC:6.3.2.19]	-	GO:0046914//transition metal ion binding	-	gi|225430120|ref|XP_002284652.1|/0/PREDICTED: RING finger and CHY zinc finger domain-containing protein 1 [Vitis vinifera]
GSVIVT01029119001	-2.43277	0.886138	-	GO:0009532//plastid stroma	GO:0016462//pyrophosphatase activity;GO:0032559	-	gi|297735331|emb|CBI17771.3|/2.34196e-71/unnamed protein product [Vitis vinifera]
GSVIVT01021265001	-1.33039	0.815955	K14431|1|8e-11|67.4|aly:ARALYDRAFT_311885|transcription factor TGA;K09561|2|2e-06|52.8|vcn:VOLCADRAFT_67840|STIP1 homology and U-box containing protein 1 [EC:6.3.2.19]	-	GO:0005488//binding	GO:0050832//defense response to fungus;GO:0032446//protein modification by small protein conjugation;GO:0012501//programmed cell death	gi|297740544|emb|CBI30726.3|/0/unnamed protein product [Vitis vinifera]
GSVIVT01023695001	-1.4221	0.851637	-	-	GO:0005488//binding	GO:0009725//response to hormone stimulus	gi|359484809|ref|XP_003633167.1|/1.70624e-165/PREDICTED: uncharacterized protein LOC100257033 [Vitis vinifera]
GSVIVT01029215001	-2.10805	0.840733	K14484|1|1e-06|52.0|aly:ARALYDRAFT_470436|auxin-responsive protein IAA	GO:0043231//intracellular membrane-bounded organelle	GO:0001071//nucleic acid binding transcription factor activity;GO:0005515//protein binding	GO:0009755//hormone-mediated signaling pathway	gi|225446042|ref|XP_002268816.1|/7.65509e-59/PREDICTED: auxin-responsive protein IAA33 [Vitis vinifera]
GSVIVT01036217001	1.90931	0.812131	-	-	-	-	gi|296087889|emb|CBI35172.3|/9.47319e-41/unnamed protein product [Vitis vinifera]
GSVIVT01034578001	-1.37976	0.850413	-	GO:0043231//intracellular membrane-bounded organelle	-	-	gi|296081213|emb|CBI18239.3|/1.31549e-45/unnamed protein product [Vitis vinifera]
GSVIVT01032905001	2.46541	0.887056	K13289|1|4e-155|546|ath:AT2G24010|cathepsin A (carboxypeptidase C) [EC:3.4.16.5];K08249|2|5e-148|523|pop:POPTR_1084309|hydroxymandelonitrile lyase [EC:4.1.2.11]	GO:0044464//cell part	GO:0004180//carboxypeptidase activity	GO:0019538//protein metabolic process	gi|225451745|ref|XP_002280058.1|/0/PREDICTED: serine carboxypeptidase-like 25 [Vitis vinifera]
GSVIVT01019513001	3.5313	0.895665	-	GO:0030312//external encapsulating structure	GO:0004175//endopeptidase activity;GO:0005515//protein binding	GO:0008152//metabolic process;GO:0044092//negative regulation of molecular function	gi|225425996|ref|XP_002272604.1|/1.56807e-46/PREDICTED: uncharacterized protein LOC100258722 [Vitis vinifera]
GSVIVT01019871001	-1.47015	0.857012	K15403|1|0.0|648|vvi:100246317|fatty acid omega-hydroxy dehydrogenase [EC:1.1.-.-]	GO:0031410//cytoplasmic vesicle	GO:0016491//oxidoreductase activity;GO:0050662//coenzyme binding;GO:0016832//aldehyde-lyase activity	GO:0044281//small molecule metabolic process	gi|359474260|ref|XP_002282510.2|/0/PREDICTED: protein HOTHEAD isoform 1 [Vitis vinifera]
GSVIVT01034903001	2.20858	0.889634	K01590|1|0.0|883|vvi:100258141|histidine decarboxylase [EC:4.1.1.22]	-	GO:0016831//carboxy-lyase activity;GO:0048037//cofactor binding	GO:0003006//developmental process involved in reproduction;GO:0019752//carboxylic acid metabolic process	gi|225463912|ref|XP_002266398.1|/0/PREDICTED: histidine decarboxylase-like [Vitis vinifera]
GSVIVT01018039001	-2.01265	0.889175	K08967|1|9e-91|331|rcu:RCOM_0911100|1,2-dihydroxy-3-keto-5-methylthiopentene dioxygenase [EC:1.13.11.53 1.13.11.54]	-	GO:0043169//cation binding;GO:0016702//oxidoreductase activity, acting on single donors with incorporation of molecular oxygen, incorporation of two atoms of oxygen	GO:0043102	gi|363805407|sp|D7T737.1|MTND1_VITVI/2.11013e-112/RecName: Full=1,2-dihydroxy-3-keto-5-methylthiopentene dioxygenase 1; AltName: Full=Acireductone dioxygenase (Fe(2+)-requiring) 1; Short=ARD 1; Short=Fe-ARD 1
GSVIVT01028033001	-1.08776	0.813879	-	-	-	GO:0050896//response to stimulus	gi|225437412|ref|XP_002270639.1|/4.68597e-36/PREDICTED: indole-3-acetic acid-induced protein ARG2 isoform 1 [Vitis vinifera]
GSVIVT01009721001	4.21907	0.90139	-	-	-	GO:0003006//developmental process involved in reproduction	gi|302142503|emb|CBI19706.3|/2.58541e-129/unnamed protein product [Vitis vinifera]
GSVIVT01014388001	3.68593	0.935498	K00218|1|0.0|714|vvi:100255647|protochlorophyllide reductase [EC:1.3.1.33]	GO:0009536//plastid	GO:0016628//oxidoreductase activity, acting on the CH-CH group of donors, NAD or NADP as acceptor	GO:0006779//porphyrin-containing compound biosynthetic process	gi|359493870|ref|XP_002284769.2|/0/PREDICTED: protochlorophyllide reductase, chloroplastic-like [Vitis vinifera]
GSVIVT01014231001	1.91528	0.846436	K00026|1|3e-173|606|vvi:100253724|malate dehydrogenase [EC:1.1.1.37]	GO:0044429//mitochondrial part	GO:0016615//malate dehydrogenase activity	GO:0009060//aerobic respiration;GO:0005975//carbohydrate metabolic process;GO:0043648//dicarboxylic acid metabolic process	gi|225461618|ref|XP_002285356.1|/3.68033e-172/PREDICTED: malate dehydrogenase, mitochondrial [Vitis vinifera]
GSVIVT01035549001	-1.39023	0.818293	-	-	-	-	gi|225429816|ref|XP_002282937.1|/1.93279e-67/PREDICTED: uncharacterized protein LOC100252636 [Vitis vinifera]
GSVIVT01023990001	-1.37537	0.814098	K02293|1|6e-14|77.8|ota:Ot10g02960|15-cis-phytoene desaturase [EC:1.3.5.5];K00514|4|5e-12|71.2|vcn:VOLCADRAFT_95071|zeta-carotene desaturase [EC:1.3.5.6]	-	GO:0016491//oxidoreductase activity	GO:0008152//metabolic process	gi|297744581|emb|CBI37843.3|/0/unnamed protein product [Vitis vinifera]
GSVIVT01031339001	1.54448	0.844142	-	-	-	-	gi|296089858|emb|CBI39677.3|/1.20955e-27/unnamed protein product [Vitis vinifera]
GSVIVT01035819001	3.19117	0.856313	-	-	-	-	gi|225430224|ref|XP_002282524.1|/6.78082e-63/PREDICTED: uncharacterized RNA-binding protein C17H9.04c [Vitis vinifera]
GSVIVT01018095001	3.47858	0.881484	-	GO:0009536//plastid	-	-	gi|297737151|emb|CBI26352.3|/0/unnamed protein product [Vitis vinifera]
GSVIVT01035536001	-1.22954	0.809903	K08869|1|0.0|1070|osa:4350081|aarF domain-containing kinase	GO:0009570//chloroplast stroma	GO:0016301//kinase activity;GO:0032559	GO:0006464//cellular protein modification process	gi|359475997|ref|XP_002280681.2|/0/PREDICTED: uncharacterized aarF domain-containing protein kinase At4g31390, chloroplastic-like [Vitis vinifera]
GSVIVT01014490001	-2.62862	0.877442	K00924|1|4e-16|85.1|osa:4333912|[EC:2.7.1.-];K04733|3|7e-15|80.9|smo:SELMODRAFT_159261|interleukin-1 receptor-associated kinase 4 [EC:2.7.11.1];K13430|5|7e-15|80.9|zma:100283091|serine/threonine-protein kinase PBS1 [EC:2.7.11.1]	-	-	-	gi|302143123|emb|CBI20418.3|/0/unnamed protein product [Vitis vinifera]
GSVIVT01012850001	-2.37216	0.879692	K08193|1|4e-46|184|cme:CMP354C|MFS transporter, ACS family, solute carrier family 17 (sodium-dependent inorganic phosphate cotransporter), other;K12303|4|3e-28|124|cre:CHLREDRAFT_78631|MFS transporter, ACS family, solute carrier family 17 (sodium-dependent inorganic phosphate cotransporter), member 9	-	-	GO:0006810//transport	gi|296084539|emb|CBI25560.3|/1.55815e-168/unnamed protein product [Vitis vinifera]
GSVIVT01032389001	-1.30776	0.809575	K14510|1|1e-34|146|ppp:PHYPADRAFT_30352|serine/threonine-protein kinase CTR1 [EC:2.7.11.1];K04424|2|7e-33|140|ath:AT5G11850|sterile alpha motif and leucine zipper containing kinase AZK [EC:2.7.11.25]	-	GO:0004702//receptor signaling protein serine/threonine kinase activity;GO:0032559	GO:0006464//cellular protein modification process	gi|225452312|ref|XP_002272486.1|/0/PREDICTED: serine/threonine-protein kinase HT1 [Vitis vinifera]
GSVIVT01008768001	-1.77051	0.872722	-	-	-	-	gi|225459718|ref|XP_002284727.1|/4.75488e-147/PREDICTED: uncharacterized protein LOC100252353 [Vitis vinifera]
GSVIVT01014681001	2.68447	0.871411	K01177|1|5e-111|400|smo:SELMODRAFT_232533|beta-amylase [EC:3.2.1.2]	GO:0009536//plastid	GO:0016160//amylase activity;GO:0043167//ion binding	GO:0005982//starch metabolic process	gi|225461918|ref|XP_002265698.1|/0/PREDICTED: inactive beta-amylase 4, chloroplastic [Vitis vinifera]
GSVIVT01033674001	1.87812	0.848403	K10144|1|5e-149|525|rcu:RCOM_1353430|RING finger and CHY zinc finger domain-containing protein 1 [EC:6.3.2.19]	-	GO:0046914//transition metal ion binding	-	gi|225441157|ref|XP_002268193.1|/0/PREDICTED: RING finger and CHY zinc finger domain-containing protein 1 isoform 2 [Vitis vinifera]
GSVIVT01008804001	-2.20601	0.834178	K00799|1|2e-16|85.5|vvi:100260869|glutathione S-transferase [EC:2.5.1.18]	-	-	-	gi|225459671|ref|XP_002285883.1|/1.07566e-152/PREDICTED: glutathione S-transferase TCHQD [Vitis vinifera]
GSVIVT01007789001	3.14717	0.823625	K16055|1|0.0|1304|vvi:100251811|trehalose 6-phosphate synthase/phosphatase [EC:2.4.1.15 3.1.3.12]	-	GO:0016787//hydrolase activity;GO:0016757//transferase activity, transferring glycosyl groups	GO:0008152//metabolic process	gi|297733812|emb|CBI15059.3|/0/unnamed protein product [Vitis vinifera]
GSVIVT01033871001	4.81631	0.817332	K10398|1|0.0|1899|vvi:100240753|kinesin family member 11	GO:0015630//microtubule cytoskeleton	GO:0003774//motor activity;GO:0032559	GO:0007017//microtubule-based process	gi|297740135|emb|CBI30317.3|/0/unnamed protein product [Vitis vinifera]
GSVIVT01036018001	-3.83074	0.897959	K00924|1|3e-20|98.2|ath:AT5G22850|[EC:2.7.1.-]	-	GO:0004175//endopeptidase activity	GO:0019538//protein metabolic process	gi|359476195|ref|XP_002268758.2|/0/PREDICTED: aspartic proteinase nepenthesin-2-like [Vitis vinifera]
GSVIVT01025088001	2.61194	0.895512	K12129|1|0.0|947|vvi:100246836|pseudo-response regulator 7	-	-	GO:0044237//cellular metabolic process;GO:0050794//regulation of cellular process	gi|297746178|emb|CBI16234.3|/0/unnamed protein product [Vitis vinifera]
GSVIVT01024637001	-2.30861	0.87978	-	GO:0030312//external encapsulating structure;GO:0042579//microbody	GO:0030234//enzyme regulator activity;GO:0004091//carboxylesterase activity	GO:0071555//cell wall organization	gi|225434449|ref|XP_002277781.1|/0/PREDICTED: uncharacterized protein At1g18480 [Vitis vinifera]
GSVIVT01024789001	3.74782	0.928615	K03147|1|0.0|1289|vvi:100250096|thiamine biosynthesis protein ThiC	GO:0009532//plastid stroma	GO:0019144//ADP-sugar diphosphatase activity;GO:0051540	GO:0006772//thiamine metabolic process;GO:0033273//response to vitamin;GO:0009581//detection of external stimulus	gi|225434668|ref|XP_002280227.1|/0/PREDICTED: phosphomethylpyrimidine synthase [Vitis vinifera]
GSVIVT01009091001	2.09248	0.879146	K11294|1|6e-19|93.2|smo:SELMODRAFT_15428|nucleolin;K13126|3|8e-14|76.3|gmx:100783163|polyadenylate-binding protein	GO:0009532//plastid stroma	GO:0003676//nucleic acid binding	-	gi|225459201|ref|XP_002285735.1|/1.47881e-138/PREDICTED: 31 kDa ribonucleoprotein, chloroplastic [Vitis vinifera]
GSVIVT01032029001	2.08559	0.851418	K00454|1|0.0|1617|vvi:100257867|lipoxygenase [EC:1.13.11.12]	-	GO:0046914//transition metal ion binding;GO:0016702//oxidoreductase activity, acting on single donors with incorporation of molecular oxygen, incorporation of two atoms of oxygen	GO:0006633//fatty acid biosynthetic process	gi|297736202|emb|CBI24840.3|/0/unnamed protein product [Vitis vinifera]
GSVIVT01009800001	1.60487	0.829743	K03979|1|2e-49|195|ppp:PHYPADRAFT_111827|GTP-binding protein	-	GO:0000166//nucleotide binding	-	gi|302142573|emb|CBI19776.3|/0/unnamed protein product [Vitis vinifera]
GSVIVT01031844001	3.26277	0.924048	-	GO:0009536//plastid	-	GO:0006952//defense response;GO:0003006//developmental process involved in reproduction	gi|225428657|ref|XP_002284884.1|/3.04176e-110/PREDICTED: uncharacterized protein LOC100267586 [Vitis vinifera]
GSVIVT01025792001	2.52492	0.895883	-	GO:0009523//photosystem II;GO:0009532//plastid stroma;GO:0009534//chloroplast thylakoid	GO:0046872//metal ion binding	GO:0044237//cellular metabolic process	gi|225440155|ref|XP_002283307.1|/5.40481e-141/PREDICTED: psbP domain-containing protein 6, chloroplastic [Vitis vinifera]
GSVIVT01031243001	1.20839	0.809181	-	GO:0009536//plastid	-	-	gi|225450585|ref|XP_002282109.1|/0/PREDICTED: uncharacterized protein LOC100264846 [Vitis vinifera]
GSVIVT01008654001	2.53156	0.904908	K01880|1|0.0|1284|vvi:100257704|glycyl-tRNA synthetase [EC:6.1.1.14]	GO:0043231//intracellular membrane-bounded organelle	GO:0004812//aminoacyl-tRNA ligase activity;GO:0032559	GO:0006418//tRNA aminoacylation for protein translation;GO:0010038//response to metal ion	gi|225456501|ref|XP_002280957.1|/0/PREDICTED: glycyl-tRNA synthetase 1, mitochondrial-like [Vitis vinifera]
GSVIVT01027436001	1.6598	0.855744	K02942|1|2e-30|130|vvi:100261912|large subunit ribosomal protein LP1	-	-	-	gi|225466733|ref|XP_002266328.1|/2.61992e-29/PREDICTED: 60S acidic ribosomal protein P1-1 isoform 2 [Vitis vinifera]
GSVIVT01034231001	-1.26411	0.818009	K00924|1|3e-94|343|osa:4342410|[EC:2.7.1.-];K07198|3|2e-52|205|smo:SELMODRAFT_234034|5'-AMP-activated protein kinase, catalytic alpha subunit [EC:2.7.11.11]	-	GO:0004672//protein kinase activity;GO:0000166//nucleotide binding	GO:0009987//cellular process	gi|297745097|emb|CBI38936.3|/0/unnamed protein product [Vitis vinifera]
GSVIVT01008552001	4.95572	0.945484	K13379|1|0.0|762|vvi:100250902|reversibly glycosylated polypeptide / UDP-arabinopyranose mutase [EC:2.4.1.- 5.4.99.30]	GO:0005911//cell-cell junction;GO:0043231//intracellular membrane-bounded organelle;GO:0030312//external encapsulating structure	GO:0035251//UDP-glucosyltransferase activity	GO:0045229//external encapsulating structure organization;GO:0009250//glucan biosynthetic process	gi|225456339|ref|XP_002283867.1|/0/PREDICTED: UDP-arabinopyranose mutase 1 [Vitis vinifera]
GSVIVT01003253001	5.05975	0.8068	K02542|1|0.0|1474|vvi:100260804|minichromosome maintenance protein 6	GO:0043231//intracellular membrane-bounded organelle	GO:0003676//nucleic acid binding;GO:0042623//ATPase activity, coupled;GO:0032559	GO:0006261//DNA-dependent DNA replication	gi|296085623|emb|CBI29412.3|/0/unnamed protein product [Vitis vinifera]
GSVIVT01031312001	9.56773	0.824979	K00430|1|4e-76|285|smo:SELMODRAFT_421525|peroxidase [EC:1.11.1.7]	-	GO:0005506//iron ion binding;GO:0003824//catalytic activity;GO:0016209//antioxidant activity	GO:0008152//metabolic process;GO:0006950//response to stress	gi|296089836|emb|CBI39655.3|/0/unnamed protein product [Vitis vinifera]
GSVIVT01024804001	2.30298	0.868636	K00688|1|0.0|1629|vvi:100251865|starch phosphorylase [EC:2.4.1.1]	GO:0009536//plastid	GO:0048037//cofactor binding;GO:0016758//transferase activity, transferring hexosyl groups	GO:0006950//response to stress;GO:0044238//primary metabolic process;GO:0010038//response to metal ion	gi|225434692|ref|XP_002280732.1|/0/PREDICTED: alpha-glucan phosphorylase, H isozyme [Vitis vinifera]
GSVIVT01019041001	-1.77143	0.855766	-	-	GO:0046872//metal ion binding	-	gi|297735224|emb|CBI17586.3|/0/unnamed protein product [Vitis vinifera]
GSVIVT01038655001	-1.72014	0.82889	K05279|1|1e-157|513|pop:POPTR_834247|flavonol 3-O-methyltransferase [EC:2.1.1.76];K13066|5|4e-148|481|pop:POPTR_824484|caffeic acid 3-O-methyltransferase [EC:2.1.1.68]	-	GO:0005515//protein binding;GO:0008171//O-methyltransferase activity	GO:0006730//one-carbon metabolic process;GO:0009699//phenylpropanoid biosynthetic process	gi|359490763|ref|XP_003634161.1|/0/PREDICTED: caffeic acid 3-O-methyltransferase 1-like isoform 1 [Vitis vinifera]
GSVIVT01038572001	-1.57042	0.864397	K01090|1|8e-26|117|ppp:PHYPADRAFT_139554|protein phosphatase [EC:3.1.3.16];K14497|4|3e-24|111|vcn:VOLCADRAFT_61058|protein phosphatase 2C [EC:3.1.3.16]	GO:0043234//protein complex;GO:0031981//nuclear lumen;GO:0009532//plastid stroma	GO:0043169//cation binding;GO:0004721//phosphoprotein phosphatase activity	GO:0022900//electron transport chain;GO:0006796//phosphate-containing compound metabolic process;GO:0010109//regulation of photosynthesis;GO:0006464//cellular protein modification process	gi|302143922|emb|CBI23027.3|/0/unnamed protein product [Vitis vinifera]
GSVIVT01000154001	-3.43365	0.927763	-	GO:0043231//intracellular membrane-bounded organelle	-	-	gi|225438936|ref|XP_002284127.1|/2.38432e-158/PREDICTED: uncharacterized protein ycf36 [Vitis vinifera]
GSVIVT01018654001	-1.37928	0.840427	K13993|1|2e-35|148|vvi:100248906|HSP20 family protein	-	-	GO:0006950//response to stress;GO:0010038//response to metal ion	gi|225466111|ref|XP_002267332.1|/1.53009e-65/PREDICTED: 23.6 kDa heat shock protein, mitochondrial isoform 1 [Vitis vinifera]
GSVIVT01022194001	2.77118	0.840864	-	-	-	-	gi|296082472|emb|CBI21477.3|/3.10268e-61/unnamed protein product [Vitis vinifera]
GSVIVT01032821001	3.20204	0.891207	-	GO:0043231//intracellular membrane-bounded organelle	-	GO:0009648//photoperiodism;GO:0007623//circadian rhythm;GO:0007165//signal transduction;GO:0009908//flower development;GO:0009639//response to red or far red light	gi|225448425|ref|XP_002270733.1|/1.08201e-48/PREDICTED: protein EARLY FLOWERING 4 [Vitis vinifera]
GSVIVT01022306001	2.70565	0.852467	K05283|1|5e-14|75.5|aly:ARALYDRAFT_354960|phosphatidylinositol glycan, class W [EC:2.3.-.-];K11982|2|9e-10|61.2|sbi:SORBI_03g011120|E3 ubiquitin-protein ligase RNF115/126 [EC:6.3.2.19];K15692|3|5e-09|58.9|bdi:100845565|E3 ubiquitin-protein ligase RNF13 [EC:6.3.2.19];K14297|5|2e-08|57.0|mtr:MTR_1g066430|nuclear pore complex protein Nup98-Nup96	-	GO:0046914//transition metal ion binding	GO:0009743//response to carbohydrate stimulus	gi|225438430|ref|XP_002276539.1|/5.1622e-69/PREDICTED: RING-H2 finger protein ATL80 [Vitis vinifera]
GSVIVT01003165001	1.36505	0.806975	K00058|1|0.0|957|vvi:100260655|D-3-phosphoglycerate dehydrogenase [EC:1.1.1.95]	GO:0043231//intracellular membrane-bounded organelle	GO:0031406//carboxylic acid binding;GO:0016616//oxidoreductase activity, acting on the CH-OH group of donors, NAD or NADP as acceptor;GO:0000166//nucleotide binding	GO:0006563//L-serine metabolic process	gi|225428898|ref|XP_002285358.1|/0/PREDICTED: d-3-phosphoglycerate dehydrogenase, chloroplastic-like [Vitis vinifera]
GSVIVT01009795001	-1.6992	0.873815	-	GO:0009536//plastid	GO:0042623//ATPase activity, coupled	GO:0019538//protein metabolic process	gi|302142568|emb|CBI19771.3|/4.85529e-114/unnamed protein product [Vitis vinifera]
GSVIVT01008820001	-1.39441	0.827842	K15015|1|3e-16|85.9|aly:ARALYDRAFT_486994|solute carrier family 32 (vesicular inhibitory amino acid transporter)	GO:0031224//intrinsic to membrane	-	-	gi|359492379|ref|XP_003634405.1|/0/PREDICTED: amino acid permease 2 [Vitis vinifera]
GSVIVT01017081001	1.31965	0.843224	K02922|1|4e-45|179|vvi:100253219|large subunit ribosomal protein L37e	GO:0043231//intracellular membrane-bounded organelle;GO:0030529//ribonucleoprotein complex	GO:0043169//cation binding;GO:0003723//RNA binding;GO:0005198//structural molecule activity	GO:0010467//gene expression	gi|297743270|emb|CBI36137.3|/3.32569e-56/unnamed protein product [Vitis vinifera]
GSVIVT01011034001	6.10272	0.976445	K11251|1|9e-61|231|vvi:100254490|histone H2A	GO:0000785//chromatin;GO:0043231//intracellular membrane-bounded organelle	GO:0003676//nucleic acid binding	GO:0034728//nucleosome organization	gi|225436843|ref|XP_002271506.1|/1.04928e-59/PREDICTED: histone H2AX [Vitis vinifera]
GSVIVT01030125001	1.554	0.834724	K13148|1|2e-08|58.5|vvi:100261060|integrator complex subunit 11 [EC:3.1.27.-];K15692|3|9e-08|56.2|bdi:100845565|E3 ubiquitin-protein ligase RNF13 [EC:6.3.2.19];K11982|4|3e-07|54.7|gmx:100787523|E3 ubiquitin-protein ligase RNF115/126 [EC:6.3.2.19]	-	GO:0046914//transition metal ion binding	-	gi|296085059|emb|CBI28474.3|/1.02155e-68/unnamed protein product [Vitis vinifera]
GSVIVT01026491001	2.19187	0.814994	-	GO:0043231//intracellular membrane-bounded organelle	GO:0003676//nucleic acid binding;GO:0046983//protein dimerization activity	GO:0048438//floral whorl development	gi|225431473|ref|XP_002274393.1|/0/PREDICTED: transcriptional corepressor SEUSS [Vitis vinifera]
GSVIVT01032545001	2.43974	0.881397	K07761|1|7e-53|207|ath:AT1G59970|gelatinase A [EC:3.4.24.24]	GO:0044421//extracellular region part	GO:0046914//transition metal ion binding;GO:0004175//endopeptidase activity	GO:0019538//protein metabolic process	gi|225452580|ref|XP_002280833.1|/5.0692e-159/PREDICTED: metalloendoproteinase 1 [Vitis vinifera]
GSVIVT01012741001	-1.47572	0.83007	K03327|1|0.0|795|vvi:100262309|multidrug resistance protein, MATE family	GO:0044464//cell part	GO:0015291//secondary active transmembrane transporter activity	GO:0015893//drug transport	gi|359483373|ref|XP_002273739.2|/0/PREDICTED: protein TRANSPARENT TESTA 12 [Vitis vinifera]
GSVIVT01009663001	-3.01909	0.918171	-	-	GO:0005515//protein binding	-	gi|225458352|ref|XP_002281702.1|/0/PREDICTED: uncharacterized protein LOC100264365 [Vitis vinifera]
GSVIVT01018833001	2.27471	0.848774	-	-	-	-	gi|297735055|emb|CBI17417.3|/2.49236e-144/unnamed protein product [Vitis vinifera]
GSVIVT01030056001	1.57167	0.827623	K04079|1|0.0|1126|rcu:RCOM_0483320|molecular chaperone HtpG	GO:0043231//intracellular membrane-bounded organelle;GO:0030312//external encapsulating structure	GO:0005515//protein binding;GO:0032559	GO:0050896//response to stimulus;GO:0044267//cellular protein metabolic process	gi|296085007|emb|CBI28422.3|/0/unnamed protein product [Vitis vinifera]
GSVIVT01028717001	-3.44388	0.928287	K03093|1|0.0|914|vvi:100250120|RNA polymerase sigma factor	-	GO:0034062//RNA polymerase activity;GO:0003676//nucleic acid binding;GO:0001071//nucleic acid binding transcription factor activity;GO:0000996	GO:0006351//transcription, DNA-dependent;GO:0009639//response to red or far red light	gi|225462725|ref|XP_002268709.1|/0/PREDICTED: RNA polymerase sigma factor rpoD [Vitis vinifera]
GSVIVT01016518001	2.5773	0.816895	K03364|1|0.0|635|zma:100193750|cell division cycle 20-like protein 1, cofactor of APC complex	GO:0031234//extrinsic to internal side of plasma membrane;GO:0009536//plastid	-	GO:0023052//signaling	gi|225449464|ref|XP_002283264.1|/0/PREDICTED: protein FIZZY-RELATED 3 [Vitis vinifera]
GSVIVT01024545001	1.37447	0.806254	K13415|1|8e-54|210|aly:ARALYDRAFT_912402|protein brassinosteroid insensitive 1 [EC:2.7.10.1 2.7.11.1]	GO:0016020//membrane	GO:0016491//oxidoreductase activity;GO:0004672//protein kinase activity;GO:0000166//nucleotide binding	GO:0008152//metabolic process	gi|297745748|emb|CBI15804.3|/0/unnamed protein product [Vitis vinifera]
GSVIVT01030779001	-1.93039	0.884194	-	-	-	-	gi|296087133|emb|CBI33507.3|/0/unnamed protein product [Vitis vinifera]
GSVIVT01037750001	-1.46464	0.811629	-	-	GO:0046872//metal ion binding;GO:0008092//cytoskeletal protein binding	-	gi|297737515|emb|CBI26716.3|/0/unnamed protein product [Vitis vinifera]
GSVIVT01031890001	1.48928	0.856007	-	-	-	-	gi|225428596|ref|XP_002284722.1|/9.79537e-85/PREDICTED: uncharacterized protein LOC100248690 [Vitis vinifera]
GSVIVT01022642001	-2.93526	0.830486	K00224|1|1e-120|431|ath:AT4G13660|[EC:1.3.1.-];K13081|5|7e-59|226|vvi:100233112|leucoanthocyanidin reductase [EC:1.17.1.3]	-	GO:0016628//oxidoreductase activity, acting on the CH-CH group of donors, NAD or NADP as acceptor	GO:0008152//metabolic process	gi|359474654|ref|XP_002264222.2|/0/PREDICTED: isoflavone reductase homolog [Vitis vinifera]
GSVIVT01000399001	-1.91636	0.808854	-	-	GO:0003824//catalytic activity	-	gi|296088816|emb|CBI38266.3|/0/unnamed protein product [Vitis vinifera]
GSVIVT01026982001	2.94071	0.885308	K04733|1|9e-82|303|smo:SELMODRAFT_33807|interleukin-1 receptor-associated kinase 4 [EC:2.7.11.1];K13418|4|1e-68|259|aly:ARALYDRAFT_895025|somatic embryogenesis receptor kinase 1 [EC:2.7.10.1 2.7.11.1];K13430|5|1e-68|259|rcu:RCOM_1078760|serine/threonine-protein kinase PBS1 [EC:2.7.11.1]	GO:0016020//membrane	GO:0004702//receptor signaling protein serine/threonine kinase activity;GO:0032559	GO:0006464//cellular protein modification process	gi|359489654|ref|XP_003633957.1|/0/PREDICTED: probable serine/threonine-protein kinase At1g01540-like [Vitis vinifera]
GSVIVT01028940001	-2.7284	0.895643	K01904|1|1e-54|212|smo:SELMODRAFT_115483|4-coumarate--CoA ligase [EC:6.2.1.12]	-	GO:0016405//CoA-ligase activity	-	gi|225470747|ref|XP_002267459.1|/0/PREDICTED: putative peroxisomal-coenzyme A synthetase-like [Vitis vinifera]
GSVIVT01030675001	2.99352	0.912031	-	GO:0044464//cell part	GO:0004175//endopeptidase activity	GO:0019538//protein metabolic process	gi|296087086|emb|CBI33460.3|/2.56114e-86/unnamed protein product [Vitis vinifera]
GSVIVT01030033001	-1.40968	0.837062	K01868|1|0.0|1266|vvi:100256277|threonyl-tRNA synthetase [EC:6.1.1.3]	GO:0009532//plastid stroma	GO:0004812//aminoacyl-tRNA ligase activity;GO:0032559	GO:0006418//tRNA aminoacylation for protein translation;GO:0003006//developmental process involved in reproduction	gi|296084987|emb|CBI28402.3|/0/unnamed protein product [Vitis vinifera]
GSVIVT01007817001	7.27125	0.98689	-	-	-	-	gi|297733836|emb|CBI15083.3|/1.44179e-53/unnamed protein product [Vitis vinifera]
GSVIVT01012125001	6.278	0.842984	-	-	-	-	gi|225423635|ref|XP_002275249.1|/5.99753e-131/PREDICTED: uncharacterized protein LOC100268160 [Vitis vinifera]
GSVIVT01025697001	2.33109	0.904208	K11294|1|5e-32|137|smo:SELMODRAFT_15428|nucleolin;K12741|4|2e-16|85.9|sbi:SORBI_04g007860|heterogeneous nuclear ribonucleoprotein A1/A3	GO:0009532//plastid stroma;GO:0009526//plastid envelope;GO:0009534//chloroplast thylakoid	GO:0008187//poly-pyrimidine tract binding	GO:0006952//defense response;GO:0009725//response to hormone stimulus	gi|225440003|ref|XP_002281642.1|/1.26907e-100/PREDICTED: 31 kDa ribonucleoprotein, chloroplastic isoform 1 [Vitis vinifera]
GSVIVT01007271001	-1.58416	0.844994	K10143|1|0.0|1266|vvi:100246063|E3 ubiquitin-protein ligase RFWD2 [EC:6.3.2.19]	GO:0043231//intracellular membrane-bounded organelle;GO:0031461//cullin-RING ubiquitin ligase complex	GO:0016628//oxidoreductase activity, acting on the CH-CH group of donors, NAD or NADP as acceptor;GO:0046914//transition metal ion binding;GO:0005515//protein binding;GO:0019787//small conjugating protein ligase activity	GO:0009646//response to absence of light;GO:0009648//photoperiodism;GO:0010118//stomatal movement;GO:0006259//DNA metabolic process;GO:0032446//protein modification by small protein conjugation;GO:0009812//flavonoid metabolic process;GO:0009639//response to red or far red light	gi|359483452|ref|XP_002270330.2|/0/PREDICTED: E3 ubiquitin-protein ligase COP1-like [Vitis vinifera]
GSVIVT01005030001	-4.08792	0.873465	K06892|1|7e-70|262|pop:POPTR_550478|;K05277|3|2e-49|194|gmx:547615|leucoanthocyanidin dioxygenase [EC:1.14.11.19];K05278|4|2e-49|194|gmx:100816829|flavonol synthase [EC:1.14.11.23]	-	GO:0046914//transition metal ion binding;GO:0016706//oxidoreductase activity, acting on paired donors, with incorporation or reduction of molecular oxygen, 2-oxoglutarate as one donor, and incorporation of one atom each of oxygen into both donors;GO:0016701//oxidoreductase activity, acting on single donors with incorporation of molecular oxygen	GO:0051553	gi|225448882|ref|XP_002270667.1|/0/PREDICTED: probable 2-oxoglutarate/Fe(II)-dependent dioxygenase [Vitis vinifera]
GSVIVT01031973001	2.7908	0.915549	K13195|1|4e-36|149|pop:POPTR_712972|cold-inducible RNA-binding protein;K02965|2|9e-16|82.0|ath:AT5G47320|small subunit ribosomal protein S19;K11294|3|7e-14|75.9|smo:SELMODRAFT_15428|nucleolin	-	GO:0005488//binding	-	gi|297741463|emb|CBI32594.3|/1.11053e-41/unnamed protein product [Vitis vinifera]
GSVIVT01010325001	4.04484	0.857908	K02537|1|3e-115|412|vvi:100254488|mitotic spindle assembly checkpoint protein MAD2	GO:0043231//intracellular membrane-bounded organelle;GO:0000775//chromosome, centromeric region	GO:0003676//nucleic acid binding	GO:0045841//negative regulation of mitotic metaphase/anaphase transition;GO:0048229//gametophyte development;GO:0003006//developmental process involved in reproduction	gi|225425890|ref|XP_002270903.1|/4.33273e-114/PREDICTED: mitotic spindle checkpoint protein MAD2 isoform 1 [Vitis vinifera]
GSVIVT01027732001	1.31116	0.821308	-	GO:0031410//cytoplasmic vesicle	-	-	gi|225433007|ref|XP_002284580.1|/1.43647e-88/PREDICTED: uncharacterized protein LOC100245894 [Vitis vinifera]
GSVIVT01025383001	2.28452	0.838723	K14709|1|4e-15|81.3|mtr:MTR_3g082050|solute carrier family 39 (zinc transporter), member 1/2/3	GO:0044464//cell part	GO:0015075//ion transmembrane transporter activity	GO:0006811//ion transport	gi|225435642|ref|XP_002285662.1|/0/PREDICTED: metal tolerance protein 4 [Vitis vinifera]
GSVIVT01003183001	2.22014	0.870974	K14485|1|0.0|636|vvi:100233127|transport inhibitor response 1	-	GO:0043178//alcohol binding	GO:0009755//hormone-mediated signaling pathway	gi|302144176|emb|CBI23303.3|/0/unnamed protein product [Vitis vinifera]
GSVIVT01008332001	-1.97893	0.849255	-	-	-	-	gi|297734243|emb|CBI15490.3|/0/unnamed protein product [Vitis vinifera]
GSVIVT01012209001	-3.55385	0.900516	K15283|1|0.0|768|vvi:100259322|solute carrier family 35, member E1	GO:0031224//intrinsic to membrane	-	GO:0051234//establishment of localization	gi|225423489|ref|XP_002267940.1|/0/PREDICTED: triose phosphate/phosphate translocator, chloroplastic [Vitis vinifera]
GSVIVT01033421001	1.03359	0.800944	K02979|1|2e-21|101|vvi:100241860|small subunit ribosomal protein S28e	GO:0030529//ribonucleoprotein complex	GO:0005198//structural molecule activity	GO:0010467//gene expression	gi|359481847|ref|XP_002281508.2|/5.23284e-39/PREDICTED: uncharacterized protein LOC100246987 [Vitis vinifera]
GSVIVT01009497001	4.45781	0.866058	-	-	-	-	gi|302142319|emb|CBI19522.3|/0/unnamed protein product [Vitis vinifera]
GSVIVT01020725001	1.94659	0.891054	K01058|1|7e-34|143|pop:POPTR_918082|phospholipase A1 [EC:3.1.1.32]	GO:0009536//plastid	GO:0004091//carboxylesterase activity	GO:0044238//primary metabolic process	gi|302143435|emb|CBI21996.3|/0/unnamed protein product [Vitis vinifera]
GSVIVT01033033001	-1.65779	0.853385	-	-	GO:0008081//phosphoric diester hydrolase activity	GO:0019400	gi|296082305|emb|CBI21310.3|/0/unnamed protein product [Vitis vinifera]
GSVIVT01013234001	-1.25863	0.825919	K14491|1|2e-20|99.4|aly:ARALYDRAFT_474061|two-component response regulator ARR-B family	GO:0043231//intracellular membrane-bounded organelle	GO:0004871//signal transducer activity;GO:0003676//nucleic acid binding	GO:0006351//transcription, DNA-dependent;GO:0007165//signal transduction;GO:0048511//rhythmic process	gi|225427316|ref|XP_002279150.1|/0/PREDICTED: two-component response regulator-like APRR2 [Vitis vinifera]
GSVIVT01027028001	2.4721	0.880435	K09291|1|6e-08|58.9|bdi:100825730|nucleoprotein TPR	-	-	GO:0009628//response to abiotic stimulus;GO:0006950//response to stress;GO:0012501//programmed cell death	gi|225454410|ref|XP_002279584.1|/0/PREDICTED: uncharacterized protein LOC100256846 [Vitis vinifera]
GSVIVT01014332001	-2.29893	0.893764	K10143|1|7e-53|204|vvi:100258898|E3 ubiquitin-protein ligase RFWD2 [EC:6.3.2.19]	GO:0031234//extrinsic to internal side of plasma membrane;GO:0031461//cullin-RING ubiquitin ligase complex	GO:0016301//kinase activity;GO:0005515//protein binding;GO:0016628//oxidoreductase activity, acting on the CH-CH group of donors, NAD or NADP as acceptor;GO:0032559	GO:0006464//cellular protein modification process	gi|359493656|ref|XP_002282441.2|/8.84244e-52/PREDICTED: protein SPA1-RELATED 3-like [Vitis vinifera]
GSVIVT01003320001	1.65742	0.80621	-	GO:0030312//external encapsulating structure	GO:0004866//endopeptidase inhibitor activity	GO:0006950//response to stress;GO:0051346//negative regulation of hydrolase activity	gi|297741794|emb|CBI33099.3|/6.21475e-67/unnamed protein product [Vitis vinifera]
GSVIVT01024576001	1.16842	0.827405	K02976|1|1e-33|141|vvi:100265511|small subunit ribosomal protein S26e	-	-	-	gi|297745771|emb|CBI15827.3|/4.20019e-46/unnamed protein product [Vitis vinifera]
GSVIVT01036387001	-1.68539	0.834244	-	-	-	-	gi|297741011|emb|CBI31323.3|/0/unnamed protein product [Vitis vinifera]
GSVIVT01029116001	-1.67077	0.875213	K00924|1|4e-118|423|ath:AT1G30270|[EC:2.7.1.-];K07198|3|3e-70|264|zma:100192108|5'-AMP-activated protein kinase, catalytic alpha subunit [EC:2.7.11.11]	-	GO:0004674//protein serine/threonine kinase activity;GO:0032559	GO:0006464//cellular protein modification process;GO:0023052//signaling	gi|229609829|gb|ACQ83530.1|/0/CBL-interacting protein kinase 14 [Vitis vinifera]
GSVIVT01033664001	-1.85434	0.870581	-	-	GO:0031406//carboxylic acid binding	-	gi|147817636|emb|CAN64495.1|/0/hypothetical protein VITISV_004035 [Vitis vinifera]
GSVIVT01006249001	1.25143	0.82511	K02995|1|3e-31|132|pop:POPTR_743662|small subunit ribosomal protein S8e	GO:0030529//ribonucleoprotein complex	GO:0005198//structural molecule activity	GO:0010467//gene expression	gi|296090566|emb|CBI40916.3|/6.74983e-41/unnamed protein product [Vitis vinifera]
GSVIVT01028987001	-3.08599	0.890705	K01177|1|0.0|929|vvi:100242636|beta-amylase [EC:3.2.1.2]	GO:0043231//intracellular membrane-bounded organelle;GO:0044444//cytoplasmic part;GO:0016020//membrane	GO:0016772//transferase activity, transferring phosphorus-containing groups;GO:0016160//amylase activity;GO:0005102//receptor binding;GO:0043167//ion binding;GO:0032559	GO:0005982//starch metabolic process;GO:0009933//meristem structural organization;GO:0007167//enzyme linked receptor protein signaling pathway;GO:0010073//meristem maintenance;GO:0003006//developmental process involved in reproduction;GO:0006950//response to stress;GO:0006464//cellular protein modification process	gi|359477810|ref|XP_003632025.1|/0/PREDICTED: LOW QUALITY PROTEIN: beta-amylase 1, chloroplastic-like, partial [Vitis vinifera]
GSVIVT01033577001	-1.38496	0.834965	K06443|1|1e-137|488|vvi:100252133|lycopene beta-cyclase [EC:5.5.1.19]	-	GO:0016491//oxidoreductase activity;GO:0016860//intramolecular oxidoreductase activity	GO:0016109	gi|297739901|emb|CBI30083.3|/0/unnamed protein product [Vitis vinifera]
GSVIVT01023085001	-1.85436	0.872045	-	-	GO:0016757//transferase activity, transferring glycosyl groups	-	gi|225447903|ref|XP_002263888.1|/1.13342e-49/PREDICTED: UDP-glucose flavonoid 3-O-glucosyltransferase 6 isoform 2 [Vitis vinifera]
GSVIVT01029594001	1.21883	0.819014	-	-	-	-	gi|225443333|ref|XP_002263564.1|/2.55811e-80/PREDICTED: uncharacterized protein LOC100246222 [Vitis vinifera]
GSVIVT01036785001	1.4522	0.804658	-	GO:0031410//cytoplasmic vesicle	-	-	gi|225465010|ref|XP_002264665.1|/1.34803e-52/PREDICTED: protein KRTCAP2 homolog [Vitis vinifera]
GSVIVT01012194001	3.548	0.859022	K00688|1|0.0|1737|vvi:100257811|starch phosphorylase [EC:2.4.1.1]	GO:0009536//plastid	GO:0016758//transferase activity, transferring hexosyl groups;GO:0048037//cofactor binding;GO:0005515//protein binding	GO:0044238//primary metabolic process	gi|297738066|emb|CBI27267.3|/0/unnamed protein product [Vitis vinifera]
GSVIVT01019908001	2.94129	0.864441	-	-	-	-	gi|297742640|emb|CBI34789.3|/4.86127e-77/unnamed protein product [Vitis vinifera]
GSVIVT01016929001	3.66489	0.887602	K00469|1|7e-173|605|vvi:100233007|inositol oxygenase [EC:1.13.99.1]	GO:0044424//intracellular part	GO:0046914//transition metal ion binding;GO:0016701//oxidoreductase activity, acting on single donors with incorporation of molecular oxygen	GO:0006020//inositol metabolic process	gi|225442398|ref|XP_002282395.1|/9.4341e-172/PREDICTED: inositol oxygenase 1 [Vitis vinifera]
GSVIVT01010358001	-1.71893	0.817353	K10526|1|7e-130|462|aly:ARALYDRAFT_472278|OPC-8:0 CoA ligase 1 [EC:6.2.1.-]	-	GO:0016491//oxidoreductase activity	GO:0008152//metabolic process	gi|225425844|ref|XP_002265545.1|/0/PREDICTED: 4-coumarate--CoA ligase-like 9 [Vitis vinifera]
GSVIVT01024631001	-1.48854	0.834834	K07195|1|7e-172|602|aly:ARALYDRAFT_470722|exocyst complex component 7	GO:0043234//protein complex;GO:0043231//intracellular membrane-bounded organelle;GO:0031988//membrane-bounded vesicle;GO:0044444//cytoplasmic part;GO:0016020//membrane	-	GO:0006887//exocytosis	gi|297745815|emb|CBI15871.3|/0/unnamed protein product [Vitis vinifera]
GSVIVT01018054001	1.68806	0.807892	K11596|1|0.0|1603|aly:ARALYDRAFT_917259|argonaute	GO:0044424//intracellular part	GO:0008135//translation factor activity, nucleic acid binding	GO:0034660//ncRNA metabolic process;GO:0019827//stem cell maintenance;GO:0048827//phyllome development;GO:0006412//translation	gi|297737118|emb|CBI26319.3|/0/unnamed protein product [Vitis vinifera]
GSVIVT01012113001	-1.5341	0.835118	K13237|1|2e-155|546|vvi:100257583|peroxisomal 2,4-dienoyl-CoA reductase [EC:1.3.1.34]	GO:0042579//microbody;GO:0031090//organelle membrane	GO:0016628//oxidoreductase activity, acting on the CH-CH group of donors, NAD or NADP as acceptor	GO:0008152//metabolic process	gi|225423652|ref|XP_002275982.1|/3.18729e-154/PREDICTED: peroxisomal 2,4-dienoyl-CoA reductase [Vitis vinifera]
GSVIVT01038553001	2.29809	0.840078	K15601|1|1e-145|517|rcu:RCOM_1397010|lysine-specific demethylase 3 [EC:1.14.11.-];K11449|2|8e-138|491|vvi:100244450|jumonji domain-containing protein 1C [EC:1.14.11.-]	-	GO:0005488//binding	-	gi|302143906|emb|CBI23011.3|/0/unnamed protein product [Vitis vinifera]
GSVIVT01016431001	1.40451	0.829633	-	-	-	-	gi|296086141|emb|CBI31582.3|/9.40158e-123/unnamed protein product [Vitis vinifera]
GSVIVT01013806001	1.53312	0.845519	K08244|1|0.0|2776|vvi:100246568|alpha-glucan, water dikinase [EC:2.7.9.4]	GO:0009536//plastid	GO:0043169//cation binding;GO:0004672//protein kinase activity;GO:0032559	GO:0044238//primary metabolic process;GO:0006796//phosphate-containing compound metabolic process	gi|225425619|ref|XP_002270485.1|/0/PREDICTED: alpha-glucan water dikinase, chloroplastic [Vitis vinifera]
GSVIVT01022171001	-2.04136	0.885985	K02114|1|4e-13|74.3|vvi:4025007|F-type H+-transporting ATPase subunit epsilon [EC:3.6.3.14]	GO:0009534//chloroplast thylakoid;GO:0033178//proton-transporting two-sector ATPase complex, catalytic domain	GO:0015078//hydrogen ion transmembrane transporter activity;GO:0019829//cation-transporting ATPase activity;GO:0032559	GO:0015986//ATP synthesis coupled proton transport	gi|296082454|emb|CBI21459.3|/4.34851e-41/unnamed protein product [Vitis vinifera]
GSVIVT01007071001	-2.75885	0.854302	K03327|1|6e-71|266|vvi:100267226|multidrug resistance protein, MATE family	GO:0044464//cell part	GO:0015291//secondary active transmembrane transporter activity	GO:0003006//developmental process involved in reproduction;GO:0015893//drug transport	gi|297745711|emb|CBI41036.3|/0/unnamed protein product [Vitis vinifera]
GSVIVT01016701001	1.69856	0.8727	-	-	-	-	gi|359482333|ref|XP_003632757.1|/3.8058e-67/PREDICTED: auxin-repressed 12.5 kDa protein-like [Vitis vinifera]
GSVIVT01004944001	4.27172	0.948346	-	-	-	-	gi|225425246|ref|XP_002269300.1|/9.71446e-77/PREDICTED: light-regulated protein [Vitis vinifera]
GSVIVT01019977001	1.26672	0.804003	K01510|1|0.0|981|vvi:100244785|apyrase [EC:3.6.1.5]	-	GO:0003824//catalytic activity	-	gi|225425672|ref|XP_002273709.1|/0/PREDICTED: ectonucleoside triphosphate diphosphohydrolase 1-like isoform 1 [Vitis vinifera]
GSVIVT01030418001	1.27114	0.812109	-	GO:0031225//anchored to membrane	-	-	gi|225446995|ref|XP_002266937.1|/4.08843e-101/PREDICTED: fasciclin-like arabinogalactan protein 7 isoform 2 [Vitis vinifera]
GSVIVT01015824001	1.85567	0.876349	K00818|1|3e-41|168|vcn:VOLCADRAFT_127260|acetylornithine aminotransferase [EC:2.6.1.11];K00819|3|4e-39|161|cme:CML323C|ornithine--oxo-acid transaminase [EC:2.6.1.13]	-	GO:0048037//cofactor binding;GO:0008483//transaminase activity	-	gi|296087517|emb|CBI34106.3|/0/unnamed protein product [Vitis vinifera]
GSVIVT01032528001	3.00511	0.855286	-	GO:0044464//cell part	GO:0005488//binding	-	gi|296087713|emb|CBI34969.3|/1.75849e-39/unnamed protein product [Vitis vinifera]
GSVIVT01032942001	-1.11802	0.825285	K05298|1|9e-144|508|vvi:100246378|glyceraldehyde-3-phosphate dehydrogenase (NADP+) (phosphorylating) [EC:1.2.1.13]	-	GO:0000166//nucleotide binding	GO:0019318//hexose metabolic process	gi|296082231|emb|CBI21236.3|/2.20781e-152/unnamed protein product [Vitis vinifera]
GSVIVT01031908001	-1.27335	0.842044	K03527|1|0.0|913|vvi:100267479|4-hydroxy-3-methylbut-2-enyl diphosphate reductase [EC:1.17.1.2]	-	GO:0016726//oxidoreductase activity, acting on CH or CH2 groups, NAD or NADP as acceptor	GO:0006090//pyruvate metabolic process;GO:0006721//terpenoid metabolic process	gi|225428566|ref|XP_002284659.1|/0/PREDICTED: 4-hydroxy-3-methylbut-2-enyl diphosphate reductase [Vitis vinifera]
GSVIVT01027506001	1.36186	0.813311	K00924|1|0.0|728|aly:ARALYDRAFT_490498|[EC:2.7.1.-];K03083|4|0.0|686|ppp:PHYPADRAFT_105861|glycogen synthase kinase 3 beta [EC:2.7.11.26]	-	GO:0004672//protein kinase activity;GO:0032559	GO:0006464//cellular protein modification process	gi|225453724|ref|XP_002272112.1|/0/PREDICTED: shaggy-related protein kinase theta isoform 1 [Vitis vinifera]
GSVIVT01038546001	-1.39489	0.845912	K01051|1|4e-130|463|gmx:100802881|pectinesterase [EC:3.1.1.11]	GO:0005618//cell wall	GO:0030234//enzyme regulator activity;GO:0004091//carboxylesterase activity	GO:0071555//cell wall organization	gi|225455386|ref|XP_002278061.1|/0/PREDICTED: probable pectinesterase/pectinesterase inhibitor 34-like [Vitis vinifera]
GSVIVT01011938001	-2.2005	0.806013	K14209|1|1e-15|83.2|ppp:PHYPADRAFT_144039|solute carrier family 36 (proton-coupled amino acid transporter);K15015|2|1e-14|79.3|smo:SELMODRAFT_42776|solute carrier family 32 (vesicular inhibitory amino acid transporter)	GO:0031224//intrinsic to membrane	GO:0005275//amine transmembrane transporter activity	-	gi|225423911|ref|XP_002281867.1|/0/PREDICTED: lysine histidine transporter-like 6 [Vitis vinifera]
GSVIVT01008986001	1.45645	0.803195	-	-	-	-	gi|302141920|emb|CBI19123.3|/1.78683e-23/unnamed protein product [Vitis vinifera]
GSVIVT01007727001	-2.96253	0.904296	K06195|1|1e-51|202|ppp:PHYPADRAFT_142413|ApaG protein;K10290|3|2e-11|69.3|vcn:VOLCADRAFT_94568|F-box protein 3	GO:0043231//intracellular membrane-bounded organelle	GO:0016788//hydrolase activity, acting on ester bonds;GO:0003676//nucleic acid binding	GO:0006281//DNA repair	gi|297733766|emb|CBI15013.3|/0/unnamed protein product [Vitis vinifera]
GSVIVT01033532001	1.51125	0.861469	K02934|1|2e-113|407|vvi:100257150|large subunit ribosomal protein L6e	GO:0015934//large ribosomal subunit;GO:0016020//membrane;GO:0009536//plastid	GO:0005198//structural molecule activity	GO:0010467//gene expression	gi|225441385|ref|XP_002278032.1|/2.45558e-112/PREDICTED: 60S ribosomal protein L6 [Vitis vinifera]
GSVIVT01014334001	-2.00709	0.875169	K10143|1|8e-145|511|vvi:100258898|E3 ubiquitin-protein ligase RFWD2 [EC:6.3.2.19]	-	GO:0005515//protein binding;GO:0003824//catalytic activity	-	gi|302143003|emb|CBI20298.3|/0/unnamed protein product [Vitis vinifera]
GSVIVT01010939001	3.10755	0.842591	K00799|1|1e-53|210|rcu:RCOM_1439530|glutathione S-transferase [EC:2.5.1.18]	-	-	-	gi|296086586|emb|CBI32221.3|/0/unnamed protein product [Vitis vinifera]
GSVIVT01020705001	-1.17548	0.822641	K01595|1|0.0|1820|vvi:100233103|phosphoenolpyruvate carboxylase [EC:4.1.1.31]	GO:0044424//intracellular part	GO:0046872//metal ion binding;GO:0004611//phosphoenolpyruvate carboxykinase activity;GO:0016628//oxidoreductase activity, acting on the CH-CH group of donors, NAD or NADP as acceptor	GO:0071704;GO:0009060//aerobic respiration;GO:0043648//dicarboxylic acid metabolic process	gi|302143423|emb|CBI21984.3|/0/unnamed protein product [Vitis vinifera]
GSVIVT01015979001	1.18982	0.80645	-	GO:0031410//cytoplasmic vesicle	GO:0046914//transition metal ion binding	-	gi|225443154|ref|XP_002263869.1|/1.50083e-64/PREDICTED: lamin-like protein [Vitis vinifera]
GSVIVT01031640001	1.19949	0.826028	K02221|1|7e-16|82.8|osa:4331815|YggT family protein	GO:0009526//plastid envelope;GO:0034357	GO:0005343//organic acid:sodium symporter activity	GO:0009658//chloroplast organization;GO:0003006//developmental process involved in reproduction	gi|225433658|ref|XP_002265251.1|/4.4035e-102/PREDICTED: uncharacterized protein LOC100251416 [Vitis vinifera]
GSVIVT01016304001	-4.22418	0.882183	K08472|1|2e-170|597|aly:ARALYDRAFT_315221|mlo protein	GO:0031224//intrinsic to membrane	-	GO:0050832//defense response to fungus;GO:0009987//cellular process	gi|359486684|ref|XP_002274642.2|/0/PREDICTED: MLO7 protein [Vitis vinifera]
GSVIVT01029167001	1.2344	0.821308	K14504|1|2e-121|380|rcu:RCOM_1630040|xyloglucan:xyloglucosyl transferase TCH4 [EC:2.4.1.207];K08235|3|5e-121|375|vvi:100252949|xyloglucan:xyloglucosyl transferase [EC:2.4.1.207]	GO:0005576//extracellular region;GO:0030312//external encapsulating structure	GO:0016798//hydrolase activity, acting on glycosyl bonds;GO:0016758//transferase activity, transferring hexosyl groups	GO:0044042//glucan metabolic process	gi|225446109|ref|XP_002274404.1|/3.55016e-147/PREDICTED: probable xyloglucan endotransglucosylase/hydrolase protein 23 [Vitis vinifera]
GSVIVT01029226001	7.27594	0.922869	K13289|1|2e-116|417|mtr:MTR_4g021500|cathepsin A (carboxypeptidase C) [EC:3.4.16.5];K09756|5|2e-113|408|ath:AT5G09640|serine carboxypeptidase-like 19 [EC:3.4.16.- 2.3.1.91]	-	GO:0004180//carboxypeptidase activity	GO:0019538//protein metabolic process	gi|297735408|emb|CBI17848.3|/0/unnamed protein product [Vitis vinifera]
GSVIVT01020565001	1.27336	0.808067	K15406|1|4e-38|157|aly:ARALYDRAFT_330267|wax-ester synthase / diacylglycerol O-acyltransferase [EC:2.3.1.75 2.3.1.20]	-	GO:0016411//acylglycerol O-acyltransferase activity	-	gi|302143306|emb|CBI21867.3|/0/unnamed protein product [Vitis vinifera]
GSVIVT01019909001	1.27075	0.835642	K00517|1|7e-61|233|osa:4348172|[EC:1.14.-.-];K09755|5|2e-45|181|mtr:MTR_5g021390|ferulate-5-hydroxylase [EC:1.14.-.-]	-	-	-	gi|297742641|emb|CBI34790.3|/0/unnamed protein product [Vitis vinifera]
GSVIVT01017340001	1.75872	0.879714	-	GO:0009532//plastid stroma	-	GO:0022904//respiratory electron transport chain	gi|225442943|ref|XP_002266165.1|/5.38859e-146/PREDICTED: uncharacterized protein LOC100264489 isoform 1 [Vitis vinifera]
GSVIVT01037765001	2.00956	0.879692	-	GO:0009526//plastid envelope;GO:0016020//membrane	GO:0008565//protein transporter activity	-	gi|225460789|ref|XP_002274964.1|/7.39496e-95/PREDICTED: uncharacterized protein LOC100248615 [Vitis vinifera]
GSVIVT01007588001	-1.22576	0.813748	-	-	GO:0070011//peptidase activity, acting on L-amino acid peptides	GO:0019538//protein metabolic process	gi|297733657|emb|CBI14904.3|/0/unnamed protein product [Vitis vinifera]
GSVIVT01037343001	-3.24296	0.914128	K01640|1|0.0|819|vvi:100264975|hydroxymethylglutaryl-CoA lyase [EC:4.1.3.4]	GO:0043231//intracellular membrane-bounded organelle	GO:0016833//oxo-acid-lyase activity	GO:0009081//branched-chain amino acid metabolic process	gi|225435868|ref|XP_002263865.1|/0/PREDICTED: hydroxymethylglutaryl-CoA lyase, mitochondrial [Vitis vinifera]
GSVIVT01022142001	3.94206	0.843268	-	-	-	-	gi|147776201|emb|CAN61148.1|/8.12205e-85/hypothetical protein VITISV_029171 [Vitis vinifera]
GSVIVT01026405001	-1.89377	0.882839	K09839|1|0.0|923|vvi:100257865|violaxanthin de-epoxidase [EC:1.10.99.3]	GO:0009534//chloroplast thylakoid;GO:0009523//photosystem II	GO:0005488//binding;GO:0016491//oxidoreductase activity	GO:0006778//porphyrin-containing compound metabolic process;GO:0032787//monocarboxylic acid metabolic process;GO:0016116//carotenoid metabolic process;GO:0006950//response to stress	gi|225462409|ref|XP_002267152.1|/0/PREDICTED: violaxanthin de-epoxidase, chloroplastic [Vitis vinifera]
GSVIVT01004634001	-3.55029	0.927654	K05907|1|3e-75|279|ath:AT4G04610|adenylyl-sulfate reductase (glutathione) [EC:1.8.4.9]	-	GO:0016671//oxidoreductase activity, acting on a sulfur group of donors, disulfide as acceptor	GO:0006790//sulfur compound metabolic process;GO:0019725//cellular homeostasis	gi|296084773|emb|CBI14796.3|/6.20358e-118/unnamed protein product [Vitis vinifera]
GSVIVT01007388001	2.04698	0.825285	K09285|1|0.0|672|vvi:100252316|AP2-like factor, ANT lineage	-	-	-	gi|296090642|emb|CBI41041.3|/0/unnamed protein product [Vitis vinifera]
GSVIVT01032095001	-1.54034	0.849452	-	-	-	-	gi|225450121|ref|XP_002279163.1|/2.45012e-119/PREDICTED: uncharacterized protein LOC100251681 [Vitis vinifera]
GSVIVT01014084001	6.10503	0.800966	K03453|1|9e-92|333|vvi:100257142|bile acid:Na+ symporter, BASS family	GO:0009536//plastid	GO:0005343//organic acid:sodium symporter activity	GO:0030001//metal ion transport	gi|302142805|emb|CBI20100.3|/6.05567e-96/unnamed protein product [Vitis vinifera]
GSVIVT01000333001	-1.86069	0.844666	K01495|1|7e-51|199|vvi:100244016|GTP cyclohydrolase I [EC:3.5.4.16]	-	GO:0003933//GTP cyclohydrolase activity	-	gi|147845441|emb|CAN79046.1|/1.61978e-95/hypothetical protein VITISV_035826 [Vitis vinifera]
GSVIVT01021520001	-1.50687	0.865992	K11517|1|0.0|709|vvi:100232932|(S)-2-hydroxy-acid oxidase [EC:1.1.3.15]	-	GO:0016899//oxidoreductase activity, acting on the CH-OH group of donors, oxygen as acceptor;GO:0000166//nucleotide binding	GO:0008152//metabolic process	gi|225443896|ref|XP_002278104.1|/0/PREDICTED: peroxisomal (S)-2-hydroxy-acid oxidase GLO1 [Vitis vinifera]
GSVIVT01028261001	1.41879	0.842591	-	-	-	-	gi|297744096|emb|CBI37066.3|/9.61263e-36/unnamed protein product [Vitis vinifera]
GSVIVT01012065001	5.08225	0.909955	K15336|1|2e-34|145|vvi:100259391|tRNA (cytosine38-C5)-methyltransferase [EC:2.1.1.204]	GO:0044464//cell part	-	-	gi|297737955|emb|CBI27156.3|/0/unnamed protein product [Vitis vinifera]
GSVIVT01038580001	1.77832	0.868549	K09490|1|0.0|1145|vvi:100253826|heat shock 70kDa protein 5	GO:0044432//endoplasmic reticulum part	GO:0016628//oxidoreductase activity, acting on the CH-CH group of donors, NAD or NADP as acceptor;GO:0032559	GO:0050896//response to stimulus;GO:0008152//metabolic process	gi|302143929|emb|CBI23034.3|/0/unnamed protein product [Vitis vinifera]
GSVIVT01025121001	4.13977	0.916292	K10696|1|3e-07|55.8|osa:4349420|E3 ubiquitin-protein ligase BRE1 [EC:6.3.2.19]	-	-	-	gi|297746201|emb|CBI16257.3|/0/unnamed protein product [Vitis vinifera]
GSVIVT01036044001	-1.89508	0.853406	-	GO:0016020//membrane	GO:0048037//cofactor binding	GO:0008152//metabolic process	gi|225430578|ref|XP_002263819.1|/6.35021e-153/PREDICTED: uncharacterized protein At1g32220, chloroplastic [Vitis vinifera]
GSVIVT01011652001	6.26968	0.966307	K12116|1|0.0|865|vvi:100255972|flavin-binding kelch repeat F-box protein 1	-	GO:0005488//binding	GO:0009416//response to light stimulus;GO:0019941//modification-dependent protein catabolic process;GO:0009908//flower development;GO:0048511//rhythmic process;GO:0006351//transcription, DNA-dependent	gi|297737625|emb|CBI26826.3|/0/unnamed protein product [Vitis vinifera]
GSVIVT01020751001	10.3664	0.893218	-	-	-	-	gi|225446680|ref|XP_002277364.1|/5.26187e-67/PREDICTED: uncharacterized protein LOC100255766 [Vitis vinifera]
GSVIVT01024498001	-3.87032	0.921426	-	-	-	-	gi|297737395|emb|CBI26596.3|/0/unnamed protein product [Vitis vinifera]
GSVIVT01005679001	1.31057	0.828869	K08054|1|4e-78|289|vvi:100259611|calnexin	GO:0031090//organelle membrane;GO:0009536//plastid	GO:0005488//binding	-	gi|225447725|ref|XP_002277666.1|/4.84132e-77/PREDICTED: calnexin homolog [Vitis vinifera]
GSVIVT01027538001	2.38897	0.848534	K00344|1|6e-17|86.7|osa:4331066|NADPH2:quinone reductase [EC:1.6.5.5];K07119|2|3e-15|80.9|rcu:RCOM_0813710|	GO:0043231//intracellular membrane-bounded organelle	GO:0046914//transition metal ion binding;GO:0016655//oxidoreductase activity, acting on NAD(P)H, quinone or similar compound as acceptor	GO:0008152//metabolic process	gi|296089090|emb|CBI38793.3|/0/unnamed protein product [Vitis vinifera]
GSVIVT01013426001	1.20451	0.806538	-	-	-	-	gi|225457646|ref|XP_002275328.1|/9.39583e-134/PREDICTED: uncharacterized protein LOC100263332 [Vitis vinifera]
GSVIVT01024658001	3.50832	0.863632	-	-	GO:0035251//UDP-glucosyltransferase activity	-	gi|359478519|ref|XP_002274566.2|/1.70444e-87/PREDICTED: UDP-glycosyltransferase 87A2-like [Vitis vinifera]
GSVIVT01019969001	-1.76625	0.854827	-	-	-	-	gi|296086357|emb|CBI31946.3|/0/unnamed protein product [Vitis vinifera]
GSVIVT01005286001	-2.29551	0.825591	-	GO:0031410//cytoplasmic vesicle	-	GO:0009628//response to abiotic stimulus	gi|359494772|ref|XP_002264674.2|/1.13936e-142/PREDICTED: cysteine-rich repeat secretory protein 55-like [Vitis vinifera]
GSVIVT01019892001	1.79529	0.840362	K05277|1|6e-94|342|vvi:100233142|leucoanthocyanidin dioxygenase [EC:1.14.11.19]	-	GO:0016706//oxidoreductase activity, acting on paired donors, with incorporation or reduction of molecular oxygen, 2-oxoglutarate as one donor, and incorporation of one atom each of oxygen into both donors;GO:0019842//vitamin binding;GO:0043169//cation binding;GO:0016701//oxidoreductase activity, acting on single donors with incorporation of molecular oxygen	GO:0009699//phenylpropanoid biosynthetic process	gi|297742628|emb|CBI34777.3|/4.56787e-111/unnamed protein product [Vitis vinifera]
GSVIVT01020595001	3.78326	0.851571	-	GO:0043231//intracellular membrane-bounded organelle	-	-	gi|359485406|ref|XP_002275156.2|/7.16424e-152/PREDICTED: reticulon-like protein B17-like [Vitis vinifera]
GSVIVT01036077001	1.17073	0.831753	K14332|1|5e-76|282|vvi:100244962|photosystem I subunit PsaO	GO:0009521;GO:0009536//plastid	-	GO:0009765//photosynthesis, light harvesting	gi|225464874|ref|XP_002273037.1|/5.7922e-75/PREDICTED: uncharacterized protein LOC100244962 isoform 1 [Vitis vinifera]
GSVIVT01008028001	1.18635	0.82074	K02997|1|5e-99|358|vvi:100260300|small subunit ribosomal protein S9e	GO:0030529//ribonucleoprotein complex	GO:0003723//RNA binding;GO:0005198//structural molecule activity	GO:0010467//gene expression	gi|225452773|ref|XP_002283256.1|/6.65017e-98/PREDICTED: 40S ribosomal protein S9-2-like [Vitis vinifera]
GSVIVT01027087001	1.69123	0.845671	K05391|1|0.0|855|gmx:100817516|cyclic nucleotide gated channel, other eukaryote	GO:0016020//membrane	GO:0005249//voltage-gated potassium channel activity;GO:0005515//protein binding;GO:0005217//intracellular ligand-gated ion channel activity;GO:0000166//nucleotide binding	GO:0070838//divalent metal ion transport	gi|297745428|emb|CBI40508.3|/0/unnamed protein product [Vitis vinifera]
GSVIVT01031713001	-1.55416	0.839816	K15406|1|2e-55|215|aly:ARALYDRAFT_330267|wax-ester synthase / diacylglycerol O-acyltransferase [EC:2.3.1.75 2.3.1.20]	-	GO:0016411//acylglycerol O-acyltransferase activity	-	gi|147826474|emb|CAN72806.1|/0/hypothetical protein VITISV_035309 [Vitis vinifera]
GSVIVT01008241001	-1.19518	0.819036	-	-	-	GO:0009725//response to hormone stimulus;GO:0006970//response to osmotic stress;GO:0010038//response to metal ion	gi|297734169|emb|CBI15416.3|/2.61855e-108/unnamed protein product [Vitis vinifera]
GSVIVT01037975001	2.44695	0.806035	K13267|1|4e-147|520|gmx:100814284|cytochrome P450, family 71, subfamily D, polypeptide 9 (flavonoid 6-hydroxylase) [EC:1.14.13.-];K16085|2|1e-119|428|osa:4335091|cytochrome P450, family 99, subfamily A, polypeptide 3 (9beta-pimara-7,15-diene oxidase) [EC:1.14.13.144];K00517|3|5e-113|406|ath:AT3G26300|[EC:1.14.-.-];K16083|4|8e-110|395|osa:4329725|cytochrome P450, family 71, subfamily Z, polypeptid…	-	GO:0004497//monooxygenase activity;GO:0005506//iron ion binding	-	gi|296089249|emb|CBI39021.3|/0/unnamed protein product [Vitis vinifera]
GSVIVT01023708001	-4.47486	0.950116	K01611|1|0.0|822|vvi:100241620|S-adenosylmethionine decarboxylase [EC:4.1.1.50]	-	GO:0016831//carboxy-lyase activity	GO:0006596//polyamine biosynthetic process	gi|147774304|emb|CAN76946.1|/0/hypothetical protein VITISV_017165 [Vitis vinifera]
GSVIVT01032626001	-1.21102	0.824608	-	-	-	-	gi|225448779|ref|XP_002281930.1|/1.95513e-84/PREDICTED: uncharacterized protein LOC100253510 [Vitis vinifera]
GSVIVT01008879001	2.39846	0.846524	-	-	-	GO:0050896//response to stimulus	gi|225459542|ref|XP_002285849.1|/6.24738e-125/PREDICTED: uncharacterized protein LOC100248801 [Vitis vinifera]
GSVIVT01025246001	1.70465	0.874667	K00392|1|0.0|1331|vvi:100245032|sulfite reductase (ferredoxin) [EC:1.8.7.1]	GO:0009526//plastid envelope;GO:0009532//plastid stroma;GO:0005576//extracellular region	GO:0051536//iron-sulfur cluster binding;GO:0005506//iron ion binding;GO:0016673	GO:0006970//response to osmotic stress;GO:0008152//metabolic process	gi|225435417|ref|XP_002285398.1|/0/PREDICTED: sulfite reductase [ferredoxin] [Vitis vinifera]
GSVIVT01005301001	-2.76312	0.857383	-	GO:0043231//intracellular membrane-bounded organelle	-	-	gi|359496230|ref|XP_003635184.1|/0/PREDICTED: transcription factor bHLH123-like [Vitis vinifera]
GSVIVT01001270001	1.90028	0.867675	K00423|1|5e-145|513|ath:AT1G55570|L-ascorbate oxidase [EC:1.10.3.3]	GO:0005618//cell wall;GO:0031225//anchored to membrane;GO:0031090//organelle membrane;GO:0005576//extracellular region	GO:0046914//transition metal ion binding;GO:0016682//oxidoreductase activity, acting on diphenols and related substances as donors, oxygen as acceptor	GO:0009826//unidimensional cell growth;GO:0008152//metabolic process	gi|225426946|ref|XP_002266352.1|/0/PREDICTED: monocopper oxidase-like protein SKU5 [Vitis vinifera]
GSVIVT01005201001	-1.18427	0.810536	K15637|1|2e-132|470|vvi:100256763|serine/threonine-protein phosphatase PGAM5 [EC:3.1.3.16]	GO:0043231//intracellular membrane-bounded organelle	GO:0016868//intramolecular transferase activity, phosphotransferases	GO:0008152//metabolic process	gi|359496158|ref|XP_002262974.2|/2.20136e-131/PREDICTED: probable phosphoglycerate mutase gpmB-like, partial [Vitis vinifera]
GSVIVT01033566001	2.26899	0.846611	K14674|1|0.0|1333|vvi:100258980|TAG lipase / steryl ester hydrolase / phospholipase A2 / LPA acyltransferase [EC:3.1.1.3 3.1.1.13 3.1.1.4 2.3.1.51]	GO:0005811//lipid particle	GO:0032561//guanyl ribonucleotide binding;GO:0003824//catalytic activity	GO:0006641//triglyceride metabolic process	gi|297739892|emb|CBI30074.3|/0/unnamed protein product [Vitis vinifera]
GSVIVT01017787001	4.55267	0.847638	K03676|1|5e-26|114|bdi:100821530|glutaredoxin 3	-	GO:0015036//disulfide oxidoreductase activity	GO:0019725//cellular homeostasis	gi|225432362|ref|XP_002275412.1|/3.74733e-53/PREDICTED: monothiol glutaredoxin-S10 [Vitis vinifera]
GSVIVT01035468001	2.14949	0.858869	K00279|1|0.0|932|vvi:100245801|cytokinin dehydrogenase [EC:1.5.99.12]	-	GO:0016645//oxidoreductase activity, acting on the CH-NH group of donors	GO:0009690//cytokinin metabolic process	gi|296081716|emb|CBI20721.3|/0/unnamed protein product [Vitis vinifera]
GSVIVT01023690001	2.05091	0.825678	K14305|1|9e-70|262|smo:SELMODRAFT_74209|nuclear pore complex protein Nup43	GO:0012505//endomembrane system;GO:0009536//plastid	GO:0005488//binding	-	gi|225445772|ref|XP_002273237.1|/0/PREDICTED: uncharacterized protein LOC100251872 [Vitis vinifera]
GSVIVT01019729001	-1.96474	0.856509	K09874|1|5e-123|439|aly:ARALYDRAFT_911337|aquaporin NIP	GO:0044459//plasma membrane part;GO:0031224//intrinsic to membrane	GO:0015563;GO:0005372//water transmembrane transporter activity;GO:0015103//inorganic anion transmembrane transporter activity	GO:0015698//inorganic anion transport;GO:0010036//response to boron-containing substance	gi|225426464|ref|XP_002276319.1|/3.33439e-144/PREDICTED: probable aquaporin NIP5-1 [Vitis vinifera]
GSVIVT01032732001	4.69303	0.956824	-	-	-	-	gi|359486364|ref|XP_003633435.1|/1.92069e-68/PREDICTED: uncharacterized protein LOC100248433 [Vitis vinifera]
GSVIVT01012511001	5.50942	0.938186	-	-	-	-	gi|225464087|ref|XP_002270896.1|/5.44689e-144/PREDICTED: uncharacterized isochorismatase family protein pncA [Vitis vinifera]
GSVIVT01011381001	1.84444	0.851243	K05658|1|0.0|1061|vvi:100262734|ATP-binding cassette, subfamily B (MDR/TAP), member 1	GO:0016020//membrane	GO:0000166//nucleotide binding;GO:0015562//efflux transmembrane transporter activity;GO:0042626//ATPase activity, coupled to transmembrane movement of substances	GO:0009630//gravitropism;GO:0043479;GO:0009639//response to red or far red light;GO:0009734//auxin mediated signaling pathway;GO:0032535//regulation of cellular component size;GO:0009926//auxin polar transport;GO:0048528//post-embryonic root development;GO:0048437//floral organ development	gi|296082888|emb|CBI22189.3|/0/unnamed protein product [Vitis vinifera]
GSVIVT01024443001	9.349	0.801578	-	-	-	-	gi|359489997|ref|XP_002274897.2|/2.54599e-77/PREDICTED: uncharacterized protein LOC100259588 [Vitis vinifera]
GSVIVT01020410001	1.19381	0.813814	K02901|1|6e-29|124|vvi:100250703|large subunit ribosomal protein L27e	GO:0005622//intracellular	-	-	gi|296082764|emb|CBI21769.3|/3.08757e-31/unnamed protein product [Vitis vinifera]
GSVIVT01036604001	-2.94232	0.913626	-	-	-	-	gi|225464015|ref|XP_002265615.1|/0/PREDICTED: uncharacterized protein LOC100264272 [Vitis vinifera]
GSVIVT01032658001	-2.08523	0.835577	K03145|1|9e-50|195|rcu:RCOM_1058130|transcription elongation factor S-II	-	GO:0005488//binding	GO:0006351//transcription, DNA-dependent	gi|297736471|emb|CBI25342.3|/1.33175e-166/unnamed protein product [Vitis vinifera]
GSVIVT01003969001	3.24381	0.800835	-	-	-	-	gi|296081318|emb|CBI17700.3|/0/unnamed protein product [Vitis vinifera]
GSVIVT01009424001	2.88001	0.89927	K09422|1|2e-76|284|vvi:100233128|myb proto-oncogene protein, plant	-	-	-	gi|302142263|emb|CBI19466.3|/3.21912e-126/unnamed protein product [Vitis vinifera]
GSVIVT01021425001	1.57196	0.838417	K09458|1|0.0|820|vvi:100258842|3-oxoacyl-[acyl-carrier-protein] synthase II [EC:2.3.1.179]	-	GO:0004312//fatty acid synthase activity	GO:0006631//fatty acid metabolic process	gi|359483854|ref|XP_002272874.2|/0/PREDICTED: 3-oxoacyl-[acyl-carrier-protein] synthase I, chloroplastic-like [Vitis vinifera]
GSVIVT01008201001	-1.90538	0.885024	K13457|1|6e-35|148|pop:POPTR_755797|disease resistance protein RPM1	GO:0009534//chloroplast thylakoid	-	GO:0010119//regulation of stomatal movement;GO:0051592//response to calcium ion	gi|297734140|emb|CBI15387.3|/0/unnamed protein product [Vitis vinifera]
GSVIVT01011379001	2.11805	0.852314	-	-	-	-	gi|296082886|emb|CBI22187.3|/1.27143e-109/unnamed protein product [Vitis vinifera]
GSVIVT01019947001	5.9863	0.949679	-	-	-	-	gi|225425630|ref|XP_002271277.1|/9.7245e-69/PREDICTED: uncharacterized protein LOC100241338 [Vitis vinifera]
GSVIVT01037044001	-2.02265	0.88533	-	GO:0009534//chloroplast thylakoid	-	-	gi|225429185|ref|XP_002275810.1|/3.21588e-106/PREDICTED: uncharacterized protein LOC100266884 [Vitis vinifera]
GSVIVT01032702001	-6.82828	0.991369	-	GO:0043231//intracellular membrane-bounded organelle	GO:0046914//transition metal ion binding;GO:0003676//nucleic acid binding	-	gi|225448647|ref|XP_002279538.1|/2.73635e-88/PREDICTED: uncharacterized protein LOC100241651 [Vitis vinifera]
GSVIVT01013367001	-2.83434	0.91675	K03781|1|0.0|1041|vvi:100244516|catalase [EC:1.11.1.6]	GO:0005840//ribosome;GO:0000325//plant-type vacuole;GO:0009526//plastid envelope;GO:0042579//microbody;GO:0031090//organelle membrane	GO:0005275//amine transmembrane transporter activity;GO:0004601//peroxidase activity;GO:0005506//iron ion binding	GO:0009267//cellular response to starvation;GO:0009416//response to light stimulus;GO:0019725//cellular homeostasis;GO:0042743//hydrogen peroxide metabolic process;GO:0015837//amine transport	gi|359491906|ref|XP_002270703.2|/0/PREDICTED: catalase isozyme 1 isoform 1 [Vitis vinifera]
GSVIVT01017356001	-1.80658	0.851549	-	GO:0009536//plastid	-	-	gi|297743481|emb|CBI36348.3|/4.52827e-65/unnamed protein product [Vitis vinifera]
GSVIVT01015200001	1.14162	0.804112	K10752|1|0.0|901|vvi:100264505|histone-binding protein RBBP4	GO:0031981//nuclear lumen;GO:0031461//cullin-RING ubiquitin ligase complex	GO:0043169//cation binding;GO:0004468//lysine N-acetyltransferase activity	GO:0009887//organ morphogenesis;GO:0009791//post-embryonic development;GO:0000904//cell morphogenesis involved in differentiation	gi|359484483|ref|XP_002282044.2|/0/PREDICTED: WD-40 repeat-containing protein MSI4 [Vitis vinifera]
GSVIVT01013770001	2.61974	0.828213	-	GO:0009536//plastid	GO:0003676//nucleic acid binding	GO:0000377	gi|225425575|ref|XP_002267079.1|/0/PREDICTED: CRS2-associated factor 2, chloroplastic [Vitis vinifera]
GSVIVT01014264001	5.4693	0.961281	-	-	-	-	gi|225461562|ref|XP_002285236.1|/0/PREDICTED: uncharacterized protein LOC100257151 [Vitis vinifera]
GSVIVT01036140001	2.29839	0.838242	-	GO:0005618//cell wall;GO:0043231//intracellular membrane-bounded organelle	-	-	gi|296084923|emb|CBI28332.3|/4.33807e-104/unnamed protein product [Vitis vinifera]
GSVIVT01025339001	4.87837	0.954967	K00454|1|0.0|1767|vvi:100243312|lipoxygenase [EC:1.13.11.12]	-	GO:0046914//transition metal ion binding;GO:0016702//oxidoreductase activity, acting on single donors with incorporation of molecular oxygen, incorporation of two atoms of oxygen	GO:0006633//fatty acid biosynthetic process	gi|225435556|ref|XP_002285574.1|/0/PREDICTED: linoleate 13S-lipoxygenase 2-1, chloroplastic [Vitis vinifera]
GSVIVT01017211001	1.26484	0.821112	K03301|1|0.0|789|vvi:100258352|ATP:ADP antiporter, AAA family	GO:0009941//chloroplast envelope;GO:0031224//intrinsic to membrane	GO:0032559	GO:0051234//establishment of localization	gi|297743369|emb|CBI36236.3|/0/unnamed protein product [Vitis vinifera]
GSVIVT01032005001	4.91829	0.919722	K01188|1|6e-173|605|rcu:RCOM_1769070|beta-glucosidase [EC:3.2.1.21]	-	GO:0016798//hydrolase activity, acting on glycosyl bonds;GO:0043167//ion binding	GO:0044238//primary metabolic process	gi|297736180|emb|CBI24818.3|/0/unnamed protein product [Vitis vinifera]
GSVIVT01018382001	1.41922	0.827317	K00948|1|0.0|741|vvi:100244506|ribose-phosphate pyrophosphokinase [EC:2.7.6.1]	GO:0009536//plastid	GO:0046872//metal ion binding;GO:0016778;GO:0032559	GO:0009124//nucleoside monophosphate biosynthetic process;GO:0006796//phosphate-containing compound metabolic process	gi|225453242|ref|XP_002265309.1|/0/PREDICTED: ribose-phosphate pyrophosphokinase 1 [Vitis vinifera]
GSVIVT01033332001	-2.00451	0.888804	K01802|1|3e-06|52.0|ota:Ot01g03920|peptidylprolyl isomerase [EC:5.2.1.8]	GO:0009534//chloroplast thylakoid	GO:0070011//peptidase activity, acting on L-amino acid peptides	GO:0019538//protein metabolic process;GO:0007165//signal transduction	gi|359481833|ref|XP_002277512.2|/0/PREDICTED: carboxyl-terminal-processing protease-like [Vitis vinifera]
GSVIVT01030086001	6.80752	0.862365	K00036|1|0.0|961|vvi:100266583|glucose-6-phosphate 1-dehydrogenase [EC:1.1.1.49]	GO:0009536//plastid	GO:0016616//oxidoreductase activity, acting on the CH-OH group of donors, NAD or NADP as acceptor;GO:0000166//nucleotide binding	GO:0019318//hexose metabolic process	gi|359485841|ref|XP_002268434.2|/0/PREDICTED: glucose-6-phosphate 1-dehydrogenase, chloroplastic-like [Vitis vinifera]
GSVIVT01030573001	3.02827	0.885767	-	-	GO:0003824//catalytic activity;GO:0016597//amino acid binding	-	gi|297739270|emb|CBI28921.3|/0/unnamed protein product [Vitis vinifera]
GSVIVT01028434001	-1.60766	0.860901	K08903|1|5e-100|362|vvi:100260011|photosystem II 13kDa protein	GO:0009523//photosystem II;GO:0009532//plastid stroma;GO:0009534//chloroplast thylakoid	-	GO:0044237//cellular metabolic process	gi|225437969|ref|XP_002271666.1|/6.36871e-99/PREDICTED: photosystem II reaction center PSB28 protein, chloroplastic [Vitis vinifera]
GSVIVT01008498001	1.73015	0.821439	K10526|1|2e-116|418|vvi:100243654|OPC-8:0 CoA ligase 1 [EC:6.2.1.-]	-	GO:0016491//oxidoreductase activity	GO:0008152//metabolic process	gi|297734380|emb|CBI15627.3|/0/unnamed protein product [Vitis vinifera]
GSVIVT01029943001	-4.04045	0.835358	-	-	-	-	gi|296085888|emb|CBI31212.3|/0/unnamed protein product [Vitis vinifera]
GSVIVT01022210001	-1.46497	0.859284	K08869|1|8e-131|466|osa:4346513|aarF domain-containing kinase;K13457|4|3e-93|342|vvi:100252764|disease resistance protein RPM1	GO:0043231//intracellular membrane-bounded organelle	-	-	gi|296082487|emb|CBI21492.3|/0/unnamed protein product [Vitis vinifera]
GSVIVT01002382001	3.5479	0.845671	K13993|1|1e-17|88.2|pop:POPTR_722968|HSP20 family protein	-	-	GO:0006950//response to stress	gi|359497244|ref|XP_003635462.1|/3.50954e-74/PREDICTED: 15.4 kDa class V heat shock protein-like [Vitis vinifera]
GSVIVT01033066001	4.75693	0.941135	-	-	-	-	gi|225451485|ref|XP_002271244.1|/8.63622e-59/PREDICTED: uncharacterized protein LOC100263446 [Vitis vinifera]
GSVIVT01000012001	5.93305	0.92903	K13422|1|1e-09|62.8|ppp:PHYPADRAFT_164647|transcription factor MYC2	GO:0043231//intracellular membrane-bounded organelle	-	-	gi|359487778|ref|XP_002281083.2|/1.4114e-160/PREDICTED: transcription factor bHLH96-like [Vitis vinifera]
GSVIVT01024913001	1.6494	0.856968	K07277|1|7e-31|134|smo:SELMODRAFT_84522|outer membrane protein	GO:0031224//intrinsic to membrane;GO:0009707//chloroplast outer membrane	GO:0008320//protein transmembrane transporter activity	GO:0006605//protein targeting;GO:0009657//plastid organization;GO:0009653//anatomical structure morphogenesis	gi|297746035|emb|CBI16091.3|/0/unnamed protein product [Vitis vinifera]
GSVIVT01020559001	-3.24197	0.896779	K10143|1|1e-83|305|mtr:MTR_2g085210|E3 ubiquitin-protein ligase RFWD2 [EC:6.3.2.19]	-	GO:0016301//kinase activity;GO:0016628//oxidoreductase activity, acting on the CH-CH group of donors, NAD or NADP as acceptor;GO:0032559	GO:0006464//cellular protein modification process	gi|302143300|emb|CBI21861.3|/4.41349e-125/unnamed protein product [Vitis vinifera]
GSVIVT01035525001	-1.17413	0.829284	K01535|1|0.0|1291|vvi:100254244|H+-transporting ATPase [EC:3.6.3.6]	GO:0031224//intrinsic to membrane	GO:0042625//ATPase activity, coupled to transmembrane movement of ions;GO:0032559	GO:0009206;GO:0006811//ion transport;GO:0009207	gi|296081761|emb|CBI20766.3|/0/unnamed protein product [Vitis vinifera]
GSVIVT01030474001	4.43756	0.946205	K10528|1|0.0|924|vvi:100251750|hydroperoxide lyase [EC:4.1.2.-]	-	GO:0016491//oxidoreductase activity;GO:0005506//iron ion binding;GO:0016836//hydro-lyase activity	-	gi|297739186|emb|CBI28837.3|/0/unnamed protein product [Vitis vinifera]
GSVIVT01018752001	2.21456	0.847004	K01191|1|0.0|1436|osa:4348080|alpha-mannosidase [EC:3.2.1.24];K12311|3|0.0|1299|pop:POPTR_1095647|lysosomal alpha-mannosidase [EC:3.2.1.24]	GO:0031410//cytoplasmic vesicle	GO:0046914//transition metal ion binding;GO:0015923//mannosidase activity	GO:0019318//hexose metabolic process	gi|225431096|ref|XP_002265360.1|/0/PREDICTED: lysosomal alpha-mannosidase [Vitis vinifera]
GSVIVT01015567001	-1.5557	0.860049	-	-	GO:0003676//nucleic acid binding	GO:0006351//transcription, DNA-dependent	gi|225445565|ref|XP_002285328.1|/2.15164e-105/PREDICTED: axial regulator YABBY 5 [Vitis vinifera]
GSVIVT01007961001	-3.37357	0.910873	K09553|1|4e-09|61.6|cme:CMR299C|stress-induced-phosphoprotein 1;K12795|4|6e-08|57.8|cre:CHLREDRAFT_108398|suppressor of G2 allele of SKP1	-	GO:0046914//transition metal ion binding;GO:0004713//protein tyrosine kinase activity;GO:0042623//ATPase activity, coupled;GO:0032559	GO:0006464//cellular protein modification process	gi|297733938|emb|CBI15185.3|/0/unnamed protein product [Vitis vinifera]
GSVIVT01027680001	-1.23963	0.811541	K14494|1|2e-29|129|ppp:PHYPADRAFT_235432|DELLA protein	-	GO:0005488//binding	GO:0010074//maintenance of meristem identity;GO:0006351//transcription, DNA-dependent;GO:0000904//cell morphogenesis involved in differentiation	gi|296089205|emb|CBI38908.3|/0/unnamed protein product [Vitis vinifera]
GSVIVT01008005001	-1.77981	0.824848	K09422|1|5e-139|492|vvi:100233018|myb proto-oncogene protein, plant	-	-	-	gi|297733978|emb|CBI15225.3|/1.23372e-143/unnamed protein product [Vitis vinifera]
GSVIVT01001137001	1.55872	0.852511	K02866|1|8e-75|277|vvi:100241995|large subunit ribosomal protein L10e	GO:0030529//ribonucleoprotein complex	-	-	gi|296085570|emb|CBI29302.3|/5.3271e-80/unnamed protein product [Vitis vinifera]
GSVIVT01012100001	-1.18008	0.817506	K08515|1|7e-98|355|pop:POPTR_746680|vesicle-associated membrane protein 7;K08511|3|2e-92|337|osa:4342638|vesicle-associated membrane protein 72	GO:0031224//intrinsic to membrane	-	GO:0006810//transport	gi|225423676|ref|XP_002276767.1|/1.75089e-111/PREDICTED: putative vesicle-associated membrane protein 726 isoform 1 [Vitis vinifera]
GSVIVT01015108001	1.43686	0.827339	-	-	-	-	gi|225444780|ref|XP_002279914.1|/1.30279e-50/PREDICTED: protein ELF4-LIKE 4 [Vitis vinifera]
GSVIVT01013166001	-1.08368	0.81141	-	GO:0009536//plastid	-	-	gi|225427218|ref|XP_002280448.1|/1.72763e-161/PREDICTED: uncharacterized protein LOC100247252 [Vitis vinifera]
GSVIVT01024173001	-2.47487	0.880086	K12135|1|3e-16|85.9|aly:ARALYDRAFT_488429|zinc finger protein CONSTANS	GO:0044464//cell part	GO:0046914//transition metal ion binding	-	gi|225427770|ref|XP_002267957.1|/1.86872e-122/PREDICTED: salt tolerance protein [Vitis vinifera]
GSVIVT01016690001	1.65499	0.862999	K01206|1|3e-26|118|aly:ARALYDRAFT_475890|alpha-L-fucosidase [EC:3.2.1.51];K00514|3|3e-21|101|rcu:RCOM_1428040|zeta-carotene desaturase [EC:1.3.5.6]	-	GO:0016788//hydrolase activity, acting on ester bonds	GO:0044238//primary metabolic process	gi|225442009|ref|XP_002271802.1|/0/PREDICTED: GDSL esterase/lipase 1 [Vitis vinifera]
GSVIVT01036457001	-1.08579	0.813726	-	-	-	-	gi|298204386|emb|CBI16866.3|/2.04477e-49/unnamed protein product [Vitis vinifera]
GSVIVT01017032001	2.06463	0.862715	K04077|1|0.0|913|bdi:100842360|chaperonin GroEL	GO:0005840//ribosome;GO:0031981//nuclear lumen;GO:0009532//plastid stroma;GO:0009526//plastid envelope;GO:0005576//extracellular region;GO:0016020//membrane	GO:0005515//protein binding;GO:0032559	GO:0051084//'de novo' posttranslational protein folding;GO:0009814//defense response, incompatible interaction	gi|225442531|ref|XP_002284134.1|/0/PREDICTED: ruBisCO large subunit-binding protein subunit beta, chloroplastic [Vitis vinifera]
GSVIVT01037336001	4.86904	0.904252	K01520|1|5e-123|438|vvi:100253119|dUTP pyrophosphatase [EC:3.6.1.23]	-	GO:0046872//metal ion binding;GO:0047429//nucleoside-triphosphate diphosphatase activity;GO:0005515//protein binding	GO:0006259//DNA metabolic process;GO:0009211	gi|225458307|ref|XP_002282840.1|/2.80221e-109/PREDICTED: deoxyuridine 5'-triphosphate nucleotidohydrolase-like [Vitis vinifera]
GSVIVT01011061001	1.29312	0.807215	K15032|1|1e-90|332|ppp:PHYPADRAFT_161831|mTERF domain-containing protein, mitochondrial;K15031|2|2e-34|145|ppp:PHYPADRAFT_41765|transcription termination factor, mitochondrial	GO:0043231//intracellular membrane-bounded organelle	-	-	gi|296086681|emb|CBI32316.3|/0/unnamed protein product [Vitis vinifera]
GSVIVT01033017001	7.37161	0.93198	K12135|1|7e-18|90.1|ath:AT5G15840|zinc finger protein CONSTANS	-	-	-	gi|147785055|emb|CAN77743.1|/2.55005e-134/hypothetical protein VITISV_043320 [Vitis vinifera]
GSVIVT01004352001	1.26598	0.804069	-	-	GO:0016846//carbon-sulfur lyase activity	GO:0009108//coenzyme biosynthetic process;GO:0009408//response to heat	gi|359497487|ref|XP_003635536.1|/6.62343e-130/PREDICTED: uncharacterized protein LOC100854177 [Vitis vinifera]
GSVIVT01011675001	-1.64217	0.813726	-	-	-	-	gi|297737643|emb|CBI26844.3|/2.99348e-146/unnamed protein product [Vitis vinifera]
GSVIVT01023691001	-2.04467	0.885286	-	GO:0009536//plastid	-	-	gi|225445770|ref|XP_002274551.1|/2.30184e-59/PREDICTED: uncharacterized protein LOC100267275 [Vitis vinifera]
GSVIVT01033392001	4.4478	0.94107	-	GO:0009536//plastid	-	GO:0010467//gene expression;GO:0009767//photosynthetic electron transport chain	gi|359482119|ref|XP_002276941.2|/0/PREDICTED: uncharacterized protein LOC100267590 [Vitis vinifera]
GSVIVT01000724001	5.33143	0.827536	-	GO:0031461//cullin-RING ubiquitin ligase complex;GO:0043073//germ cell nucleus	GO:0005488//binding	GO:0043161//proteasomal ubiquitin-dependent protein catabolic process;GO:0048229//gametophyte development;GO:0007067//mitosis;GO:0009791//post-embryonic development	gi|225437221|ref|XP_002275262.1|/0/PREDICTED: F-box/LRR-repeat protein 17 [Vitis vinifera]
GSVIVT01027969001	7.90417	0.974107	-	-	-	-	gi|225437298|ref|XP_002267051.1|/5.55667e-152/PREDICTED: desiccation-related protein PCC13-62 [Vitis vinifera]
GSVIVT01009338001	2.02773	0.893283	K09377|1|1e-101|368|mtr:MTR_1g017950|cysteine and glycine-rich protein	-	GO:0046914//transition metal ion binding	-	gi|225458850|ref|XP_002285355.1|/5.14699e-117/PREDICTED: pollen-specific protein SF3 [Vitis vinifera]
GSVIVT01036110001	-2.49151	0.881681	-	-	-	-	gi|296084899|emb|CBI28308.3|/1.83555e-123/unnamed protein product [Vitis vinifera]
GSVIVT01037542001	2.13778	0.831709	K01188|1|7e-157|552|vvi:100255282|beta-glucosidase [EC:3.2.1.21]	-	GO:0015926//glucosidase activity	GO:0044238//primary metabolic process	gi|296084024|emb|CBI24412.3|/0/unnamed protein product [Vitis vinifera]
GSVIVT01030264001	2.0781	0.877748	-	GO:0031224//intrinsic to membrane;GO:0043231//intracellular membrane-bounded organelle	-	GO:0051234//establishment of localization	gi|297735603|emb|CBI18097.3|/0/unnamed protein product [Vitis vinifera]
GSVIVT01015717001	4.28252	0.899008	-	-	-	-	gi|296087461|emb|CBI34050.3|/1.4945e-09/unnamed protein product [Vitis vinifera]
GSVIVT01007286001	5.32785	0.943255	-	-	-	-	gi|359496998|ref|XP_002274293.2|/5.22746e-64/PREDICTED: pistil-specific extensin-like protein-like [Vitis vinifera]
GSVIVT01037820001	-1.18245	0.814972	K03283|1|3e-10|61.6|rcu:RCOM_0464250|heat shock 70kDa protein 1/8	-	GO:0016628//oxidoreductase activity, acting on the CH-CH group of donors, NAD or NADP as acceptor;GO:0032559	GO:0008152//metabolic process;GO:0050896//response to stimulus	gi|296083037|emb|CBI22441.3|/1.91163e-12/unnamed protein product [Vitis vinifera]
GSVIVT01027175001	1.37578	0.80822	-	GO:0016020//membrane;GO:0043231//intracellular membrane-bounded organelle	-	-	gi|225470942|ref|XP_002264247.1|/0/PREDICTED: nephrocystin-3 [Vitis vinifera]
GSVIVT01031547001	3.11307	0.847529	K06688|1|2e-100|363|vvi:100249922|ubiquitin-conjugating enzyme E2 C [EC:6.3.2.19]	GO:0043231//intracellular membrane-bounded organelle	GO:0019787//small conjugating protein ligase activity;GO:0032559	GO:0019941//modification-dependent protein catabolic process;GO:0032446//protein modification by small protein conjugation	gi|225436569|ref|XP_002278564.1|/1.90406e-99/PREDICTED: ubiquitin-conjugating enzyme E2 19 [Vitis vinifera]
GSVIVT01035061001	-1.39045	0.846087	-	-	-	GO:0006950//response to stress	gi|169626710|gb|ACA58119.1|/1.19935e-85/pathogenesis-related protein 10.3 [Vitis vinifera]
GSVIVT01037055001	-3.23991	0.924922	-	-	GO:0005102//receptor binding	-	gi|225429199|ref|XP_002276272.1|/5.30549e-30/PREDICTED: phytosulfokines 3 [Vitis vinifera]
GSVIVT01038078001	-1.2765	0.844207	K11517|1|0.0|684|vvi:100244701|(S)-2-hydroxy-acid oxidase [EC:1.1.3.15]	-	GO:0016899//oxidoreductase activity, acting on the CH-OH group of donors, oxygen as acceptor;GO:0000166//nucleotide binding	GO:0008152//metabolic process	gi|225462096|ref|XP_002277249.1|/0/PREDICTED: peroxisomal (S)-2-hydroxy-acid oxidase GLO1 [Vitis vinifera]
GSVIVT01011781001	1.542	0.840668	K05681|1|3e-86|318|cme:CMS467C|ATP-binding cassette, subfamily G (WHITE), member 2;K12843|2|6e-66|251|vvi:100248403|U4/U6 small nuclear ribonucleoprotein PRP3;K05658|4|8e-15|81.3|ath:AT1G28010|ATP-binding cassette, subfamily B (MDR/TAP), member 1	GO:0043234//protein complex;GO:0044464//cell part	GO:0017111//nucleoside-triphosphatase activity;GO:0015405;GO:0015604//organic phosphonate transmembrane transporter activity;GO:0032559	GO:0009207;GO:0051234//establishment of localization	gi|297737725|emb|CBI26926.3|/0/unnamed protein product [Vitis vinifera]
GSVIVT01007781001	-2.03006	0.878447	K13496|1|2e-38|157|ath:AT2G36780|UDP-glucosyl transferase 73C [EC:2.4.1.-]	-	GO:0016757//transferase activity, transferring glycosyl groups	-	gi|147800509|emb|CAN70846.1|/0/hypothetical protein VITISV_006661 [Vitis vinifera]
GSVIVT01025490001	1.10128	0.813246	K04077|1|0.0|895|bdi:100842360|chaperonin GroEL	GO:0005840//ribosome;GO:0031981//nuclear lumen;GO:0009532//plastid stroma;GO:0009526//plastid envelope;GO:0005576//extracellular region;GO:0016020//membrane	GO:0005515//protein binding;GO:0032559	GO:0051084//'de novo' posttranslational protein folding;GO:0009814//defense response, incompatible interaction	gi|225435794|ref|XP_002285746.1|/0/PREDICTED: ruBisCO large subunit-binding protein subunit beta, chloroplastic [Vitis vinifera]
GSVIVT01013151001	-2.19832	0.863458	-	-	-	-	gi|225427193|ref|XP_002279643.1|/3.96045e-79/PREDICTED: uncharacterized protein LOC100255790 [Vitis vinifera]
GSVIVT01022127001	1.62777	0.819298	K08818|1|9e-10|63.5|vvi:100246062|cell division cycle 2-like [EC:2.7.11.22]	-	-	-	gi|296082419|emb|CBI21424.3|/0/unnamed protein product [Vitis vinifera]
GSVIVT01031123001	5.26045	0.96174	K11251|1|1e-37|154|vvi:100256203|histone H2A	GO:0000785//chromatin;GO:0043231//intracellular membrane-bounded organelle	GO:0003676//nucleic acid binding	GO:0034728//nucleosome organization	gi|225450811|ref|XP_002283971.1|/1.26843e-36/PREDICTED: probable histone H2A.5 [Vitis vinifera]
GSVIVT01029179001	-1.69119	0.853843	-	GO:0044464//cell part	-	-	gi|297735378|emb|CBI17818.3|/7.45985e-94/unnamed protein product [Vitis vinifera]
GSVIVT01038271001	-1.44178	0.824673	K00297|1|2e-22|68.2|gmx:100797489|methylenetetrahydrofolate reductase (NADPH) [EC:1.5.1.20]	-	-	-	gi|296084385|emb|CBI24773.3|/0/unnamed protein product [Vitis vinifera]
GSVIVT01034037001	-2.15815	0.898877	K03841|1|0.0|730|vvi:100240924|fructose-1,6-bisphosphatase I [EC:3.1.3.11]	GO:0009532//plastid stroma	GO:0043169//cation binding;GO:0019203//carbohydrate phosphatase activity;GO:0016628//oxidoreductase activity, acting on the CH-CH group of donors, NAD or NADP as acceptor	GO:0005975//carbohydrate metabolic process;GO:0015977//carbon fixation	gi|225440564|ref|XP_002276567.1|/0/PREDICTED: fructose-1,6-bisphosphatase, chloroplastic-like [Vitis vinifera]
GSVIVT01021864001	1.27486	0.825198	-	-	-	-	gi|298204907|emb|CBI34214.3|/1.78016e-15/unnamed protein product [Vitis vinifera]
GSVIVT01036696001	-2.10291	0.889219	-	-	-	-	gi|225462332|ref|XP_002268572.1|/0/PREDICTED: uncharacterized protein LOC100258644 [Vitis vinifera]
GSVIVT01010480001	-1.30698	0.834287	-	GO:0043231//intracellular membrane-bounded organelle	-	-	gi|225425424|ref|XP_002278036.1|/1.63272e-93/PREDICTED: REF/SRPP-like protein At1g67360-like [Vitis vinifera]
GSVIVT01021555001	1.69352	0.840165	-	GO:0000229;GO:0009536//plastid	-	GO:0006355//regulation of transcription, DNA-dependent	gi|359483911|ref|XP_002272288.2|/0/PREDICTED: uncharacterized protein LOC100251522 [Vitis vinifera]
GSVIVT01003748001	-1.17234	0.823013	K15400|1|2e-58|225|vvi:100245819|omega-hydroxypalmitate O-feruloyl transferase [EC:2.3.1.188]	-	GO:0016747//transferase activity, transferring acyl groups other than amino-acyl groups	-	gi|225469071|ref|XP_002270329.1|/0/PREDICTED: omega-hydroxypalmitate O-feruloyl transferase [Vitis vinifera]
GSVIVT01021788001	1.19929	0.819823	K03116|1|1e-50|197|vvi:100250385|sec-independent protein translocase protein TatA	GO:0031224//intrinsic to membrane	GO:0022892	GO:0015031//protein transport	gi|225451346|ref|XP_002279607.1|/1.6382e-49/PREDICTED: sec-independent protein translocase protein TatA [Vitis vinifera]
GSVIVT01025266001	-2.62523	0.880195	-	GO:0044464//cell part	GO:0015291//secondary active transmembrane transporter activity	GO:0015893//drug transport	gi|225435446|ref|XP_002285445.1|/0/PREDICTED: MATE efflux family protein 1 [Vitis vinifera]
GSVIVT01031229001	1.71977	0.882664	K08057|1|0.0|689|vvi:100256319|calreticulin	GO:0044432//endoplasmic reticulum part	GO:0046872//metal ion binding;GO:0030246//carbohydrate binding;GO:0005515//protein binding	GO:0044267//cellular protein metabolic process	gi|225450611|ref|XP_002282401.1|/0/PREDICTED: calreticulin [Vitis vinifera]
GSVIVT01025120001	1.25783	0.809007	K02973|1|2e-73|273|vvi:100242825|small subunit ribosomal protein S23e	GO:0030529//ribonucleoprotein complex	GO:0005198//structural molecule activity	GO:0010467//gene expression	gi|297746200|emb|CBI16256.3|/3.07923e-92/unnamed protein product [Vitis vinifera]
GSVIVT01011252001	2.24058	0.855613	K02965|1|2e-12|72.0|ath:AT5G47320|small subunit ribosomal protein S19;K14787|2|2e-11|68.6|smo:SELMODRAFT_182522|multiple RNA-binding domain-containing protein 1;K11093|3|1e-10|65.9|rcu:RCOM_0536950|U1 small nuclear ribonucleoprotein 70kDa	-	GO:0003676//nucleic acid binding	-	gi|225464121|ref|XP_002264164.1|/0/PREDICTED: uncharacterized protein LOC100265361 [Vitis vinifera]
GSVIVT01012773001	-2.19695	0.88852	K03686|1|2e-10|64.7|bdi:100841335|molecular chaperone DnaJ	GO:0009536//plastid	GO:0005515//protein binding	-	gi|225460530|ref|XP_002272533.1|/4.15548e-94/PREDICTED: uncharacterized protein LOC100252905 [Vitis vinifera]
GSVIVT01029588001	11.2837	0.945243	-	-	-	-	gi|297735776|emb|CBI18463.3|/2.28425e-50/unnamed protein product [Vitis vinifera]
GSVIVT01037021001	1.82247	0.82334	-	-	-	-	gi|297736386|emb|CBI25109.3|/0/unnamed protein product [Vitis vinifera]
GSVIVT01038705001	10.8107	0.922366	K15406|1|7e-111|399|aly:ARALYDRAFT_330267|wax-ester synthase / diacylglycerol O-acyltransferase [EC:2.3.1.75 2.3.1.20]	-	GO:0016411//acylglycerol O-acyltransferase activity	-	gi|225455108|ref|XP_002268615.1|/0/PREDICTED: O-acyltransferase WSD1 [Vitis vinifera]
GSVIVT01027058001	-2.06655	0.853559	-	-	-	-	gi|297745403|emb|CBI40483.3|/0/unnamed protein product [Vitis vinifera]
GSVIVT01007667001	1.98931	0.886138	K02900|1|3e-61|233|vvi:100250040|large subunit ribosomal protein L27Ae	GO:0015934//large ribosomal subunit	GO:0005198//structural molecule activity	GO:0010467//gene expression	gi|225456914|ref|XP_002281019.1|/3.22901e-60/PREDICTED: 60S ribosomal protein L27a-3 isoform 1 [Vitis vinifera]
GSVIVT01020552001	5.46945	0.93139	-	-	-	-	gi|302143295|emb|CBI21856.3|/2.60135e-128/unnamed protein product [Vitis vinifera]
GSVIVT01009018001	1.56022	0.835642	-	-	GO:0003676//nucleic acid binding	-	gi|225459324|ref|XP_002285796.1|/2.62667e-147/PREDICTED: uncharacterized protein LOC100260886 isoform 1 [Vitis vinifera]
GSVIVT01000514001	-1.66452	0.85664	K08869|1|0.0|1492|vvi:100242787|aarF domain-containing kinase	GO:0009536//plastid	GO:0016301//kinase activity;GO:0032559	GO:0006464//cellular protein modification process	gi|296090500|emb|CBI40831.3|/0/unnamed protein product [Vitis vinifera]
GSVIVT01026787001	1.34982	0.807455	-	GO:0030529//ribonucleoprotein complex;GO:0009536//plastid	GO:0005198//structural molecule activity	GO:0010467//gene expression	gi|297744840|emb|CBI38108.3|/8.12536e-98/unnamed protein product [Vitis vinifera]
GSVIVT01005410001	-1.52755	0.847026	K00276|1|8e-18|88.6|cme:CMT003C|primary-amine oxidase [EC:1.4.3.21]	GO:0043231//intracellular membrane-bounded organelle;GO:0031410//cytoplasmic vesicle	GO:0046914//transition metal ion binding;GO:0048037//cofactor binding;GO:0016641//oxidoreductase activity, acting on the CH-NH2 group of donors, oxygen as acceptor	GO:0006807//nitrogen compound metabolic process	gi|296084787|emb|CBI25930.3|/1.05502e-65/unnamed protein product [Vitis vinifera]
GSVIVT01020580001	4.18078	0.817572	-	GO:0009526//plastid envelope	GO:0015631//tubulin binding	GO:0007051//spindle organization	gi|302143320|emb|CBI21881.3|/0/unnamed protein product [Vitis vinifera]
GSVIVT01010018001	-1.45497	0.840668	-	GO:0009523//photosystem II;GO:0009532//plastid stroma;GO:0009534//chloroplast thylakoid	GO:0046872//metal ion binding	GO:0044237//cellular metabolic process	gi|225457797|ref|XP_002265695.1|/1.23949e-159/PREDICTED: psbP domain-containing protein 4, chloroplastic [Vitis vinifera]
GSVIVT01014323001	1.96346	0.846524	K14181|1|4e-180|629|vvi:100256880|valencene synthase [EC:4.2.3.73];K12929|2|2e-109|395|rcu:RCOM_1574190|casbene synthase [EC:4.2.3.8];K14184|5|8e-103|372|ath:AT5G23960|alpha-humulene/beta-caryophyllene synthase [EC:4.2.3.- 4.2.3.57]	-	-	-	gi|302142992|emb|CBI20287.3|/0/unnamed protein product [Vitis vinifera]
GSVIVT01028316001	4.30147	0.84932	K14516|1|2e-94|343|vvi:100246426|ethylene-responsive transcription factor 1	-	-	GO:0006351//transcription, DNA-dependent	gi|225437874|ref|XP_002264656.1|/4.66712e-96/PREDICTED: ethylene-responsive transcription factor 1B [Vitis vinifera]
GSVIVT01023105001	-1.94466	0.871324	K13447|1|2e-24|112|ppp:PHYPADRAFT_206166|respiratory burst oxidase [EC:1.6.3.- 1.11.1.-]	GO:0031224//intrinsic to membrane;GO:0009536//plastid	GO:0050664//oxidoreductase activity, acting on NAD(P)H, oxygen as acceptor;GO:0046914//transition metal ion binding;GO:0016723//oxidoreductase activity, oxidizing metal ions, NAD or NADP as acceptor;GO:0050662//coenzyme binding	GO:0009314//response to radiation;GO:0022900//electron transport chain	gi|297739426|emb|CBI29608.3|/0/unnamed protein product [Vitis vinifera]
GSVIVT01021049001	-1.43903	0.853865	-	-	GO:0005488//binding	-	gi|225433514|ref|XP_002267004.1|/0/PREDICTED: selenium-binding protein 1 [Vitis vinifera]
GSVIVT01017651001	1.32835	0.820019	K12823|1|1e-149|527|vvi:100264477|ATP-dependent RNA helicase DDX5/DBP2 [EC:3.6.4.13]	GO:0043231//intracellular membrane-bounded organelle	GO:0042623//ATPase activity, coupled;GO:0032559	-	gi|297736780|emb|CBI25981.3|/0/unnamed protein product [Vitis vinifera]
GSVIVT01034904001	2.24974	0.862584	K01590|1|1e-06|49.3|vvi:100258141|histidine decarboxylase [EC:4.1.1.22]	-	-	-	gi|297735835|emb|CBI18555.3|/2.82745e-16/unnamed protein product [Vitis vinifera]
GSVIVT01027015001	1.36502	0.8283	K13076|1|0.0|739|vvi:100265385|delta8-fatty-acid desaturase [EC:1.14.19.4]	-	GO:0016491//oxidoreductase activity;GO:0005506//iron ion binding	GO:0006629//lipid metabolic process	gi|297745371|emb|CBI40451.3|/0/unnamed protein product [Vitis vinifera]
GSVIVT01038639001	2.28793	0.831644	-	-	-	-	gi|359490831|ref|XP_003634173.1|/1.67999e-29/PREDICTED: uncharacterized protein LOC100853133 [Vitis vinifera]
GSVIVT01005051001	2.10031	0.891492	K13448|1|1e-109|394|vvi:100248601|calcium-binding protein CML	-	GO:0046872//metal ion binding	-	gi|296087059|emb|CBI33386.3|/2.69599e-133/unnamed protein product [Vitis vinifera]
GSVIVT01028071001	3.49884	0.810711	K00770|1|0.0|1181|vvi:100243459|1,4-beta-D-xylan synthase [EC:2.4.2.24]	GO:0043231//intracellular membrane-bounded organelle	GO:0016758//transferase activity, transferring hexosyl groups	GO:0006970//response to osmotic stress;GO:0048513//organ development;GO:0042546//cell wall biogenesis	gi|297743943|emb|CBI36913.3|/0/unnamed protein product [Vitis vinifera]
GSVIVT01002034001	1.60574	0.857121	-	-	-	-	gi|225470342|ref|XP_002269338.1|/6.59976e-126/PREDICTED: CBS domain-containing protein CBSX5 [Vitis vinifera]
GSVIVT01021237001	2.37911	0.832037	K14611|1|0.0|980|gmx:100795365|solute carrier family 23 (nucleobase transporter), member 1/2	GO:0044464//cell part	GO:0005215//transporter activity	GO:0006810//transport	gi|359483769|ref|XP_002265912.2|/0/PREDICTED: nucleobase-ascorbate transporter 2-like [Vitis vinifera]
GSVIVT01010208001	-2.31492	0.870187	K13412|1|4e-06|52.0|vcn:VOLCADRAFT_74309|calcium-dependent protein kinase [EC:2.7.11.1]	GO:0044464//cell part	-	-	gi|225425086|ref|XP_002271879.1|/0/PREDICTED: uncharacterized protein LOC100247873 [Vitis vinifera]
GSVIVT01025268001	-1.81549	0.876459	K03319|1|1e-92|339|ppp:PHYPADRAFT_107463|divalent anion:Na+ symporter, DASS family	GO:0009526//plastid envelope;GO:0016020//membrane	GO:0005310//dicarboxylic acid transmembrane transporter activity	GO:0051707//response to other organism;GO:0015740//C4-dicarboxylate transport	gi|225435448|ref|XP_002282809.1|/0/PREDICTED: 2-oxoglutarate/malate translocator, chloroplastic [Vitis vinifera]
GSVIVT01018482001	-1.33362	0.848184	-	GO:0043231//intracellular membrane-bounded organelle	GO:0051536//iron-sulfur cluster binding	-	gi|225455596|ref|XP_002269624.1|/6.18806e-55/PREDICTED: CDGSH iron-sulfur domain-containing protein 2-like [Vitis vinifera]
GSVIVT01009065001	2.92754	0.90812	-	-	-	-	gi|225459247|ref|XP_002285762.1|/3.96091e-162/PREDICTED: uncharacterized protein LOC100259041 [Vitis vinifera]
GSVIVT01014282001	-1.38855	0.818992	-	GO:0043231//intracellular membrane-bounded organelle	-	-	gi|302142960|emb|CBI20255.3|/3.35903e-97/unnamed protein product [Vitis vinifera]
GSVIVT01027404001	-2.2933	0.835533	K00517|1|0.0|634|ath:AT1G01190|[EC:1.14.-.-];K05280|5|6e-70|263|aly:ARALYDRAFT_487632|flavonoid 3'-monooxygenase [EC:1.14.13.21]	-	GO:0004497//monooxygenase activity;GO:0005506//iron ion binding	GO:0008152//metabolic process	gi|225453569|ref|XP_002266493.1|/0/PREDICTED: cytochrome P450 78A3 [Vitis vinifera]
GSVIVT01035548001	-5.08578	0.925971	K01669|1|0.0|1106|vvi:100252689|deoxyribodipyrimidine photo-lyase [EC:4.1.99.3]	GO:0009536//plastid	GO:0003676//nucleic acid binding;GO:0003913//DNA photolyase activity	GO:0006259//DNA metabolic process;GO:0006464//cellular protein modification process	gi|296081780|emb|CBI20785.3|/0/unnamed protein product [Vitis vinifera]
GSVIVT01008398001	3.01238	0.91238	K05350|1|0.0|1069|vvi:100255914|beta-glucosidase [EC:3.2.1.21]	GO:0005840//ribosome;GO:0005618//cell wall;GO:0031410//cytoplasmic vesicle	GO:0043167//ion binding;GO:0015923//mannosidase activity;GO:0008422//beta-glucosidase activity	GO:0044238//primary metabolic process	gi|225456104|ref|XP_002281407.1|/0/PREDICTED: beta-glucosidase 44 [Vitis vinifera]
GSVIVT01008116001	1.65633	0.861491	-	-	-	-	gi|297734074|emb|CBI15321.3|/1.95512e-50/unnamed protein product [Vitis vinifera]
GSVIVT01015288001	2.81234	0.893742	K01301|1|0.0|761|zma:100280900|glutamate carboxypeptidase II [EC:3.4.17.21]	GO:0043231//intracellular membrane-bounded organelle	GO:0016491//oxidoreductase activity;GO:0008238//exopeptidase activity	GO:0019538//protein metabolic process	gi|359484534|ref|XP_002283565.2|/0/PREDICTED: probable glutamate carboxypeptidase 2-like isoform 1 [Vitis vinifera]
GSVIVT01019910001	1.45154	0.849102	K00517|1|2e-62|238|osa:4348172|[EC:1.14.-.-];K16084|3|3e-53|207|osa:4329723|cytochrome P450, family 76, subfamily M, polypeptide 7 (ent-cassa-12,15-diene 11-hydroxylase) [EC:1.14.13.145];K05280|4|3e-44|177|vvi:100263810|flavonoid 3'-monooxygenase [EC:1.14.13.21]	-	GO:0046872//metal ion binding;GO:0016491//oxidoreductase activity	-	gi|359474277|ref|XP_003631428.1|/0/PREDICTED: LOW QUALITY PROTEIN: 7-ethoxycoumarin O-deethylase-like [Vitis vinifera]
GSVIVT01006794001	4.74079	0.940939	K00422|1|6e-145|512|vvi:100256583|polyphenol oxidase [EC:1.10.3.1]	GO:0009534//chloroplast thylakoid	GO:0043169//cation binding;GO:0016682//oxidoreductase activity, acting on diphenols and related substances as donors, oxygen as acceptor;GO:0022892	GO:0008152//metabolic process;GO:0015669//gas transport	gi|297736730|emb|CBI25830.3|/0/unnamed protein product [Vitis vinifera]
GSVIVT01018681001	1.62125	0.821505	K13427|1|0.0|1036|vvi:100265605|nitric-oxide synthase, plant [EC:1.14.13.39]	GO:0009536//plastid	GO:0017111//nucleoside-triphosphatase activity;GO:0016709//oxidoreductase activity, acting on paired donors, with incorporation or reduction of molecular oxygen, NAD(P)H as one donor, and incorporation of one atom of oxygen	GO:0048827//phyllome development;GO:0010565//regulation of cellular ketone metabolic process;GO:0009668;GO:0060255;GO:0009207;GO:0042221//response to chemical stimulus;GO:0006950//response to stress	gi|225466135|ref|XP_002268388.1|/0/PREDICTED: nitric oxide synthase 1 [Vitis vinifera]
GSVIVT01038077001	-1.37691	0.844033	-	-	-	-	gi|296086771|emb|CBI32920.3|/3.8233e-50/unnamed protein product [Vitis vinifera]
GSVIVT01013695001	6.6602	0.908425	K00423|1|3e-65|248|ppp:PHYPADRAFT_163787|L-ascorbate oxidase [EC:1.10.3.3]	GO:0005576//extracellular region	GO:0046914//transition metal ion binding;GO:0016682//oxidoreductase activity, acting on diphenols and related substances as donors, oxygen as acceptor	GO:0009808//lignin metabolic process	gi|297739367|emb|CBI29357.3|/0/unnamed protein product [Vitis vinifera]
GSVIVT01023817001	-2.76927	0.863414	K04371|1|5e-41|165|vvi:100254083|extracellular signal-regulated kinase 1/2 [EC:2.7.11.24];K09060|2|5e-09|59.3|pop:POPTR_826637|plant G-box-binding factor	GO:0043231//intracellular membrane-bounded organelle	GO:0003677//DNA binding;GO:0001071//nucleic acid binding transcription factor activity;GO:0005515//protein binding	GO:0006351//transcription, DNA-dependent	gi|297744423|emb|CBI37685.3|/2.05793e-100/unnamed protein product [Vitis vinifera]
GSVIVT01011687001	-1.09407	0.803479	-	-	-	-	gi|225424333|ref|XP_002284819.1|/8.61625e-105/PREDICTED: protein PLANT CADMIUM RESISTANCE 2 [Vitis vinifera]
GSVIVT01008862001	-2.26612	0.900122	K13600|1|0.0|1077|vvi:100247245|chlorophyllide a oxygenase [EC:1.14.13.122]	GO:0034357;GO:0009528//plastid inner membrane	GO:0051536//iron-sulfur cluster binding;GO:0046914//transition metal ion binding;GO:0016703	GO:0006779//porphyrin-containing compound biosynthetic process	gi|359492578|ref|XP_002284499.2|/0/PREDICTED: chlorophyllide a oxygenase, chloroplastic-like [Vitis vinifera]
GSVIVT01014066001	-2.53596	0.90517	K05356|1|0.0|796|vvi:100246988|all-trans-nonaprenyl-diphosphate synthase [EC:2.5.1.84 2.5.1.85]	GO:0009536//plastid	GO:0016765//transferase activity, transferring alkyl or aryl (other than methyl) groups	GO:0006720//isoprenoid metabolic process;GO:0006743//ubiquinone metabolic process	gi|225461848|ref|XP_002285665.1|/0/PREDICTED: prenyl transferase-like [Vitis vinifera]
GSVIVT01029396001	3.67153	0.807193	K09338|1|0.0|816|ath:AT1G73360|homeobox-leucine zipper protein	GO:0043231//intracellular membrane-bounded organelle	GO:0001071//nucleic acid binding transcription factor activity;GO:0003677//DNA binding	GO:0006351//transcription, DNA-dependent;GO:0000904//cell morphogenesis involved in differentiation	gi|296088020|emb|CBI35303.3|/0/unnamed protein product [Vitis vinifera]
GSVIVT01007435001	3.63808	0.803326	-	GO:0016020//membrane;GO:0044444//cytoplasmic part;GO:0043231//intracellular membrane-bounded organelle	-	-	gi|359497046|ref|XP_003635407.1|/1.82746e-146/PREDICTED: stem-specific protein TSJT1-like [Vitis vinifera]
GSVIVT01002244001	1.7334	0.856116	-	GO:0015630//microtubule cytoskeleton;GO:0044444//cytoplasmic part	GO:0015631//tubulin binding	GO:0000919//cell plate assembly;GO:0015031//protein transport	gi|359497182|ref|XP_002271272.2|/0/PREDICTED: protein MOR1-like, partial [Vitis vinifera]
GSVIVT01011881001	2.23395	0.877704	-	-	-	GO:0050896//response to stimulus	gi|225424007|ref|XP_002283457.1|/7.98221e-94/PREDICTED: universal stress protein YxiE-like [Vitis vinifera]
GSVIVT01016276001	-1.71172	0.883014	K09872|1|2e-142|503|rcu:RCOM_1356060|aquaporin PIP	GO:0031224//intrinsic to membrane	-	GO:0006810//transport	gi|55982653|gb|AAV69744.1|/4.54202e-163/aquaporin [Vitis vinifera]
GSVIVT01001654001	-6.0699	0.912817	-	-	-	-	gi|147770432|emb|CAN75893.1|/2.68824e-49/hypothetical protein VITISV_009390 [Vitis vinifera]
GSVIVT01018782001	4.09075	0.904471	-	-	-	-	gi|225431142|ref|XP_002267782.1|/4.44739e-149/PREDICTED: uncharacterized protein LOC100266022 [Vitis vinifera]
GSVIVT01015745001	1.88066	0.842481	K13030|1|2e-98|211|sbi:SORBI_01g001220|cyanohydrin beta-glucosyltransferase [EC:2.4.1.85];K13493|3|2e-55|147|ath:AT5G05870|cytokinin-N-glucosyltransferase [EC:2.4.1.-]	-	GO:0016758//transferase activity, transferring hexosyl groups	-	gi|225465718|ref|XP_002263056.1|/0/PREDICTED: UDP-glycosyltransferase 85A2 isoform 1 [Vitis vinifera]
GSVIVT01020834001	-3.64673	0.843945	-	-	GO:0003676//nucleic acid binding	-	gi|225446795|ref|XP_002283251.1|/1.22653e-177/PREDICTED: NAC domain-containing protein 42 [Vitis vinifera]
GSVIVT01009838001	-1.01992	0.803173	K11253|1|1e-70|265|ath:AT4G40030|histone H3	GO:0000785//chromatin;GO:0043231//intracellular membrane-bounded organelle	GO:0003676//nucleic acid binding	GO:0034728//nucleosome organization	gi|296083584|emb|CBI23573.3|/4.99156e-70/unnamed protein product [Vitis vinifera]
GSVIVT01011155001	1.95763	0.862737	K05857|1|0.0|1077|vvi:100243703|phosphatidylinositol phospholipase C, delta [EC:3.1.4.11]	-	GO:0046872//metal ion binding;GO:0004629//phospholipase C activity;GO:0060089	GO:0044238//primary metabolic process;GO:0007165//signal transduction	gi|296083156|emb|CBI22792.3|/0/unnamed protein product [Vitis vinifera]
GSVIVT01006259001	-1.80821	0.864834	-	-	-	-	gi|225431364|ref|XP_002278653.1|/3.24554e-88/PREDICTED: ganglioside-induced differentiation-associated protein 2 [Vitis vinifera]
GSVIVT01010299001	-1.86838	0.804047	-	-	GO:0046914//transition metal ion binding	-	gi|359473694|ref|XP_002272517.2|/9.22301e-151/PREDICTED: uncharacterized protein LOC100245965 [Vitis vinifera]
GSVIVT01010187001	-1.9129	0.86549	-	GO:0009536//plastid	-	-	gi|297738248|emb|CBI27449.3|/4.98733e-133/unnamed protein product [Vitis vinifera]
GSVIVT01013702001	1.55922	0.804396	K13179|1|5e-56|217|bdi:100838222|ATP-dependent RNA helicase DDX18/HAS1 [EC:3.6.4.13];K11594|5|8e-50|196|pop:POPTR_177956|ATP-dependent RNA helicase [EC:3.6.4.13]	GO:0009536//plastid	GO:0042623//ATPase activity, coupled;GO:0019843//rRNA binding;GO:0032559	GO:0070271;GO:0009207	gi|225463083|ref|XP_002263640.1|/0/PREDICTED: DEAD-box ATP-dependent RNA helicase 39 [Vitis vinifera]
GSVIVT01003554001	4.96271	0.958484	K14498|1|0.0|688|vvi:100240941|serine/threonine-protein kinase SRK2 [EC:2.7.11.1]	-	GO:0004672//protein kinase activity;GO:0032559	GO:0006464//cellular protein modification process	gi|225470483|ref|XP_002264172.1|/0/PREDICTED: serine/threonine-protein kinase SRK2I isoform 1 [Vitis vinifera]
GSVIVT01011742001	1.75573	0.827448	K04078|1|6e-50|195|vvi:100264459|chaperonin GroES	GO:0044424//intracellular part	GO:0032559	GO:0044267//cellular protein metabolic process	gi|225424242|ref|XP_002284449.1|/6.59815e-49/PREDICTED: 10 kDa chaperonin [Vitis vinifera]
GSVIVT01031895001	-3.43213	0.90128	-	GO:0043231//intracellular membrane-bounded organelle	-	-	gi|225428588|ref|XP_002284707.1|/3.62227e-67/PREDICTED: CASP-like protein At1g49405 [Vitis vinifera]
GSVIVT01024442001	3.34338	0.805445	-	-	-	-	gi|359489912|ref|XP_003633996.1|/1.27518e-49/PREDICTED: uncharacterized protein LOC100854324 [Vitis vinifera]
GSVIVT01001298001	7.44027	0.976533	-	GO:0044464//cell part	GO:0005488//binding	GO:0010876//lipid localization	gi|297741174|emb|CBI31905.3|/1.28891e-56/unnamed protein product [Vitis vinifera]
GSVIVT01028661001	1.35843	0.846764	K02872|1|5e-107|385|vvi:100261957|large subunit ribosomal protein L13Ae	GO:0015934//large ribosomal subunit	GO:0005488//binding;GO:0005198//structural molecule activity	GO:0010467//gene expression	gi|225465463|ref|XP_002267491.1|/6.85123e-106/PREDICTED: 60S ribosomal protein L13a-4 [Vitis vinifera]
GSVIVT01020478001	2.18548	0.820172	-	-	GO:0001071//nucleic acid binding transcription factor activity	GO:0009755//hormone-mediated signaling pathway;GO:0003006//developmental process involved in reproduction;GO:0010467//gene expression;GO:0048528//post-embryonic root development	gi|225462221|ref|XP_002271458.1|/2.93368e-156/PREDICTED: NAC domain-containing protein 21/22-like [Vitis vinifera]
GSVIVT01029852001	-4.50413	0.930756	K13448|1|4e-76|283|vvi:100251912|calcium-binding protein CML	-	GO:0046872//metal ion binding	GO:0000904//cell morphogenesis involved in differentiation	gi|296085824|emb|CBI31148.3|/1.03255e-158/unnamed protein product [Vitis vinifera]
GSVIVT01004073001	2.99911	0.914784	K14570|1|3e-18|91.7|ota:Ot08g01800|RNA exonuclease 1 [EC:3.1.-.-]	GO:0009534//chloroplast thylakoid	-	-	gi|225470567|ref|XP_002272662.1|/7.77069e-169/PREDICTED: uncharacterized protein LOC100264929 [Vitis vinifera]
GSVIVT01018663001	-2.8088	0.908862	-	GO:0044439	GO:0005515//protein binding	GO:0007031//peroxisome organization	gi|225466121|ref|XP_002267934.1|/2.09332e-120/PREDICTED: peroxisomal membrane protein 11-4 [Vitis vinifera]
GSVIVT01028741001	2.58845	0.841411	-	GO:0031224//intrinsic to membrane	-	-	gi|225462683|ref|XP_002265607.1|/6.67689e-18/PREDICTED: arabinogalactan peptide 20 [Vitis vinifera]
GSVIVT01036124001	1.24606	0.820041	-	GO:0031225//anchored to membrane;GO:0043231//intracellular membrane-bounded organelle	GO:0043167//ion binding;GO:0008422//beta-glucosidase activity	GO:0044238//primary metabolic process	gi|296084911|emb|CBI28320.3|/0/unnamed protein product [Vitis vinifera]
GSVIVT01007123001	3.75166	0.844033	K00422|1|4e-99|205|vvi:100256583|polyphenol oxidase [EC:1.10.3.1]	GO:0009534//chloroplast thylakoid	GO:0043169//cation binding;GO:0016682//oxidoreductase activity, acting on diphenols and related substances as donors, oxygen as acceptor;GO:0022892	GO:0008152//metabolic process;GO:0015669//gas transport	gi|1785613|gb|AAB41022.1|/5.92406e-100/polyphenol oxidase [Vitis vinifera]
GSVIVT01029213001	-1.46005	0.856072	K00327|1|0.0|1342|vvi:100240979|NADPH-ferrihemoprotein reductase [EC:1.6.2.4]	GO:0031090//organelle membrane;GO:0043231//intracellular membrane-bounded organelle	GO:0046914//transition metal ion binding;GO:0016653//oxidoreductase activity, acting on NAD(P)H, heme protein as acceptor;GO:0000166//nucleotide binding	GO:0008152//metabolic process	gi|359485011|ref|XP_002270732.2|/0/PREDICTED: NADPH--cytochrome P450 reductase-like [Vitis vinifera]
GSVIVT01015379001	-3.09703	0.848818	-	-	-	-	gi|297738819|emb|CBI28064.3|/1.7033e-21/unnamed protein product [Vitis vinifera]
GSVIVT01023005001	-1.67069	0.842066	K12356|1|2e-21|101|vvi:100265092|coniferyl-alcohol glucosyltransferase [EC:2.4.1.111];K13263|2|4e-21|100|gmx:100101902|isoflavone 7-O-glucosyltransferase [EC:2.4.1.170];K08237|3|1e-18|91.7|pop:POPTR_731288|hydroquinone glucosyltransferase [EC:2.4.1.218];K13496|5|7e-18|89.4|aly:ARALYDRAFT_485691|UDP-glucosyl transferase 73C [EC:2.4.1.-]	-	GO:0016757//transferase activity, transferring glycosyl groups	-	gi|298204593|emb|CBI23868.3|/2.9633e-163/unnamed protein product [Vitis vinifera]
GSVIVT01014428001	-2.52668	0.885854	-	-	-	-	gi|225461324|ref|XP_002284551.1|/4.61785e-146/PREDICTED: uncharacterized protein LOC100267532 [Vitis vinifera]
GSVIVT01024542001	-1.21596	0.837871	-	GO:0043231//intracellular membrane-bounded organelle	GO:0005488//binding;GO:0060089	GO:0023052//signaling;GO:0009314//response to radiation;GO:0009606//tropism	gi|225434311|ref|XP_002264896.1|/2.31555e-116/PREDICTED: root phototropism protein 2 [Vitis vinifera]
GSVIVT01018027001	-3.16029	0.813246	-	GO:0031224//intrinsic to membrane	GO:0015291//secondary active transmembrane transporter activity	GO:0015698//inorganic anion transport	gi|297737097|emb|CBI26298.3|/0/unnamed protein product [Vitis vinifera]
GSVIVT01032374001	2.3663	0.84128	K01206|1|1e-87|322|ath:AT1G67830|alpha-L-fucosidase [EC:3.2.1.51];K00514|3|1e-28|126|rcu:RCOM_1428040|zeta-carotene desaturase [EC:1.3.5.6]	GO:0005618//cell wall	GO:0016787//hydrolase activity	GO:0044238//primary metabolic process	gi|225452286|ref|XP_002271320.1|/0/PREDICTED: GDSL esterase/lipase At5g14450-like [Vitis vinifera]
GSVIVT01022205001	-4.17567	0.916554	K09755|1|2e-130|464|rcu:RCOM_0193830|ferulate-5-hydroxylase [EC:1.14.-.-]	-	GO:0016709//oxidoreductase activity, acting on paired donors, with incorporation or reduction of molecular oxygen, NAD(P)H as one donor, and incorporation of one atom of oxygen;GO:0005506//iron ion binding	GO:0008152//metabolic process	gi|296082482|emb|CBI21487.3|/0/unnamed protein product [Vitis vinifera]
GSVIVT01011451001	1.70664	0.831163	-	-	GO:0004871//signal transducer activity	GO:0009267//cellular response to starvation	gi|296082946|emb|CBI22247.3|/5.77693e-153/unnamed protein product [Vitis vinifera]
GSVIVT01022225001	-1.32355	0.820806	-	GO:0043231//intracellular membrane-bounded organelle	-	-	gi|225438565|ref|XP_002276081.1|/7.24149e-180/PREDICTED: uncharacterized protein LOC100264638 [Vitis vinifera]
GSVIVT01021309001	2.71374	0.814098	K01206|1|1e-24|112|ath:AT1G67830|alpha-L-fucosidase [EC:3.2.1.51];K00514|3|2e-23|108|rcu:RCOM_1428040|zeta-carotene desaturase [EC:1.3.5.6]	-	GO:0016787//hydrolase activity	GO:0044238//primary metabolic process	gi|225462452|ref|XP_002266118.1|/0/PREDICTED: GDSL esterase/lipase At5g45670 [Vitis vinifera]
GSVIVT01038420001	-1.68351	0.812612	K03809|1|5e-23|103|vvi:100232919|Trp repressor binding protein	-	GO:0000166//nucleotide binding;GO:0003824//catalytic activity	-	gi|297741973|emb|CBI33418.3|/1.25564e-24/unnamed protein product [Vitis vinifera]
GSVIVT01011412001	4.08145	0.942381	-	-	-	-	gi|225452811|ref|XP_002283517.1|/4.9807e-43/PREDICTED: gibberellin-regulated protein 4 [Vitis vinifera]
GSVIVT01032047001	6.64846	0.974741	K11253|1|3e-31|132|vcn:VOLCADRAFT_101585|histone H3	GO:0043231//intracellular membrane-bounded organelle	GO:0005488//binding	-	gi|297736214|emb|CBI24852.3|/1.85848e-39/unnamed protein product [Vitis vinifera]
GSVIVT01032392001	2.68543	0.867937	-	-	GO:0016853//isomerase activity	GO:0006575//cellular modified amino acid metabolic process	gi|296087597|emb|CBI34853.3|/5.59405e-132/unnamed protein product [Vitis vinifera]
GSVIVT01036871001	5.03164	0.86112	K15223|1|1e-15|80.9|mtr:MTR_5g018010|upstream activation factor subunit UAF30	GO:0043231//intracellular membrane-bounded organelle	-	-	gi|225427597|ref|XP_002270707.1|/1.94863e-50/PREDICTED: upstream activation factor subunit spp27 [Vitis vinifera]
GSVIVT01028204001	2.06605	0.897413	K08912|1|3e-101|365|vvi:100252066|light-harvesting complex II chlorophyll a/b binding protein 1	GO:0044464//cell part	-	GO:0044237//cellular metabolic process	gi|297744047|emb|CBI37017.3|/5.17732e-107/unnamed protein product [Vitis vinifera]
GSVIVT01017066001	2.39073	0.879081	K10418|1|5e-18|89.7|smo:SELMODRAFT_131219|dynein light chain LC8-type	GO:0043231//intracellular membrane-bounded organelle;GO:0015630//microtubule cytoskeleton	GO:0003774//motor activity	GO:0048468//cell development;GO:0048513//organ development	gi|225442599|ref|XP_002284463.1|/4.40443e-49/PREDICTED: dynein light chain LC6, flagellar outer arm [Vitis vinifera]
GSVIVT01025316001	5.49316	0.963248	K11253|1|7e-37|150|mtr:MTR_1g105310|histone H3	GO:0043231//intracellular membrane-bounded organelle	GO:0005488//binding	-	gi|297746363|emb|CBI16419.3|/6.00081e-72/unnamed protein product [Vitis vinifera]
GSVIVT01008882001	3.21259	0.890049	K13473|1|1e-30|132|sbi:SORBI_09g001743|chitin elicitor-binding protein;K13429|3|3e-09|61.6|rcu:RCOM_1115620|chitin elicitor receptor kinase 1	GO:0031225//anchored to membrane	-	GO:0009056//catabolic process	gi|302141828|emb|CBI19031.3|/0/unnamed protein product [Vitis vinifera]
GSVIVT01000745001	2.05257	0.848862	K16075|1|8e-102|368|vvi:100246066|magnesium transporter	GO:0044464//cell part	GO:0046873//metal ion transmembrane transporter activity	GO:0070838//divalent metal ion transport	gi|297735506|emb|CBI17946.3|/3.10216e-105/unnamed protein product [Vitis vinifera]
GSVIVT01036683001	2.47534	0.873072	K01937|1|0.0|1126|vvi:100248481|CTP synthase [EC:6.3.4.2]	GO:0044464//cell part	GO:0016879//ligase activity, forming carbon-nitrogen bonds	GO:0006220//pyrimidine nucleotide metabolic process;GO:0003006//developmental process involved in reproduction;GO:0010038//response to metal ion	gi|225462352|ref|XP_002265957.1|/0/PREDICTED: CTP synthase [Vitis vinifera]
GSVIVT01032385001	1.89109	0.813879	K14571|1|7e-59|226|vcn:VOLCADRAFT_105558|ribosome biogenesis ATPase	GO:0044424//intracellular part	GO:0004396//hexokinase activity;GO:0008187//poly-pyrimidine tract binding;GO:0032559	GO:0019751//polyol metabolic process;GO:0003006//developmental process involved in reproduction;GO:0006796//phosphate-containing compound metabolic process	gi|225452304|ref|XP_002272292.1|/0/PREDICTED: glucuronokinase 1 [Vitis vinifera]
GSVIVT01005849001	-1.27353	0.802758	K12309|1|4e-29|126|aly:ARALYDRAFT_485655|beta-galactosidase [EC:3.2.1.23]	GO:0031410//cytoplasmic vesicle	GO:0030246//carbohydrate binding;GO:0043167//ion binding;GO:0015925	GO:0044238//primary metabolic process	gi|359496328|ref|XP_003635211.1|/6.8197e-119/PREDICTED: beta-galactosidase 6-like [Vitis vinifera]
GSVIVT01014054001	2.79475	0.853538	-	-	-	-	gi|147768464|emb|CAN67975.1|/5.66678e-14/hypothetical protein VITISV_011501 [Vitis vinifera]
GSVIVT01001809001	1.42939	0.846436	-	-	-	-	gi|225452132|ref|XP_002262897.1|/5.37057e-86/PREDICTED: uncharacterized protein At3g27210-like [Vitis vinifera]
GSVIVT01016307001	1.60903	0.833108	K08249|1|0.0|950|vvi:100251399|hydroxymandelonitrile lyase [EC:4.1.2.11]	GO:0044464//cell part	GO:0004180//carboxypeptidase activity	GO:0019538//protein metabolic process	gi|225449100|ref|XP_002274723.1|/0/PREDICTED: serine carboxypeptidase-like 27 [Vitis vinifera]
GSVIVT01014068001	2.26398	0.804986	K14489|1|1e-10|64.3|vvi:100263145|arabidopsis histidine kinase 2/3/4 (cytokinin receptor) [EC:2.7.13.3]	GO:0031410//cytoplasmic vesicle	GO:0003824//catalytic activity	-	gi|225461844|ref|XP_002285661.1|/1.08405e-54/PREDICTED: glucan endo-1,3-beta-glucosidase [Vitis vinifera]
GSVIVT01030658001	4.62755	0.925316	K07374|1|5e-20|94.0|mtr:MTR_4g097830|tubulin alpha	GO:0032991//macromolecular complex;GO:0015630//microtubule cytoskeleton	GO:0017111//nucleoside-triphosphatase activity;GO:0032561//guanyl ribonucleotide binding	GO:0043623//cellular protein complex assembly;GO:0009207;GO:0007017//microtubule-based process	gi|296087075|emb|CBI33449.3|/1.24975e-32/unnamed protein product [Vitis vinifera]
GSVIVT01014174001	7.20479	0.852882	K14181|1|4e-165|580|vvi:100256880|valencene synthase [EC:4.2.3.73];K12929|2|6e-120|429|rcu:RCOM_1574190|casbene synthase [EC:4.2.3.8];K14184|5|1e-104|379|aly:ARALYDRAFT_348000|alpha-humulene/beta-caryophyllene synthase [EC:4.2.3.- 4.2.3.57]	-	GO:0046872//metal ion binding;GO:0003824//catalytic activity	-	gi|225461720|ref|XP_002285508.1|/0/PREDICTED: (-)-germacrene D synthase [Vitis vinifera]
GSVIVT01008476001	1.4683	0.85605	K13413|1|1e-46|184|vvi:100258699|mitogen-activated protein kinase kinase 4/5, plant [EC:2.7.12.2]	-	GO:0005488//binding;GO:0004712//protein serine/threonine/tyrosine kinase activity;GO:0019887//protein kinase regulator activity	GO:0000160//two-component signal transduction system (phosphorelay);GO:0001932//regulation of protein phosphorylation;GO:0009700//indole phytoalexin biosynthetic process;GO:0006355//regulation of transcription, DNA-dependent;GO:0009692;GO:0006970//response to osmotic stress	gi|297734361|emb|CBI15608.3|/6.5025e-107/unnamed protein product [Vitis vinifera]
GSVIVT01023451001	-1.18604	0.804855	-	GO:0043231//intracellular membrane-bounded organelle	-	-	gi|302143593|emb|CBI22346.3|/0/unnamed protein product [Vitis vinifera]
GSVIVT01008723001	-2.08756	0.876633	-	GO:0044464//cell part	GO:0003676//nucleic acid binding	-	gi|225459781|ref|XP_002284786.1|/7.6836e-154/PREDICTED: high mobility group B protein 9 [Vitis vinifera]
GSVIVT01006148001	-1.53268	0.822248	K10775|1|8e-105|377|vvi:100266593|phenylalanine ammonia-lyase [EC:4.3.1.24]	-	-	-	gi|371534665|gb|AEX32784.1|/8.68585e-104/phenylalanine ammonia-lyase [Vitis vinifera]
GSVIVT01025547001	1.36981	0.839575	K02930|1|1e-175|615|vvi:100255110|large subunit ribosomal protein L4e	-	-	-	gi|297741490|emb|CBI32622.3|/0/unnamed protein product [Vitis vinifera]
GSVIVT01009760001	3.35707	0.922803	K08999|1|4e-30|131|rcu:RCOM_0783240|hypothetical protein	-	GO:0016788//hydrolase activity, acting on ester bonds;GO:0003676//nucleic acid binding	GO:0006952//defense response;GO:0006281//DNA repair	gi|302142539|emb|CBI19742.3|/0/unnamed protein product [Vitis vinifera]
GSVIVT01008643001	1.46013	0.852969	K03428|1|1e-140|497|vvi:100243913|magnesium-protoporphyrin O-methyltransferase [EC:2.1.1.11]	GO:0009526//plastid envelope	GO:0008171//O-methyltransferase activity	GO:0006779//porphyrin-containing compound biosynthetic process;GO:0006730//one-carbon metabolic process	gi|297734506|emb|CBI15753.3|/1.17634e-156/unnamed protein product [Vitis vinifera]
GSVIVT01034337001	2.68164	0.872875	K07407|1|0.0|850|vvi:100245638|alpha-galactosidase [EC:3.2.1.22]	GO:0005576//extracellular region;GO:0005618//cell wall	GO:0043167//ion binding;GO:0015925	GO:0044238//primary metabolic process	gi|225463807|ref|XP_002270791.1|/0/PREDICTED: alpha-galactosidase [Vitis vinifera]
GSVIVT01024811001	5.17044	0.965586	-	-	-	-	gi|225434704|ref|XP_002280988.1|/4.7921e-87/PREDICTED: uncharacterized protein LOC100258718 [Vitis vinifera]
GSVIVT01008925001	1.84848	0.849277	-	-	GO:0005488//binding	-	gi|359492803|ref|XP_002284394.2|/4.40484e-146/PREDICTED: uncharacterized protein LOC100257501 [Vitis vinifera]
GSVIVT01014656001	-2.75163	0.837062	K14709|1|5e-153|538|vvi:100253257|solute carrier family 39 (zinc transporter), member 1/2/3	GO:0044464//cell part	GO:0016628//oxidoreductase activity, acting on the CH-CH group of donors, NAD or NADP as acceptor;GO:0008324//cation transmembrane transporter activity	GO:0008152//metabolic process;GO:0006812//cation transport	gi|296089899|emb|CBI39718.3|/4.85884e-163/unnamed protein product [Vitis vinifera]
GSVIVT01023842001	-1.45078	0.848315	K08282|1|0.0|1056|ath:AT3G45780|non-specific serine/threonine protein kinase [EC:2.7.11.1]	GO:0016020//membrane;GO:0043231//intracellular membrane-bounded organelle;GO:0015630//microtubule cytoskeleton	GO:0004673//protein histidine kinase activity;GO:0005515//protein binding;GO:0004674//protein serine/threonine kinase activity;GO:0032559;GO:0009881//photoreceptor activity	GO:0006351//transcription, DNA-dependent;GO:0007017//microtubule-based process;GO:0010360//negative regulation of anion channel activity;GO:0006468//protein phosphorylation;GO:0009606//tropism;GO:0009658//chloroplast organization;GO:0009416//response to light stimulus;GO:0030522//intracellular receptor mediated signaling pathway	gi|297744446|emb|CBI37708.3|/0/unnamed protein product [Vitis vinifera]
GSVIVT01017521001	3.73396	0.868789	K10268|1|4e-20|98.2|ath:AT4G15475|F-box and leucine-rich repeat protein 2/20	-	-	GO:0019941//modification-dependent protein catabolic process	gi|297743588|emb|CBI36455.3|/0/unnamed protein product [Vitis vinifera]
GSVIVT01022070001	2.16959	0.807106	K10576|1|9e-60|159|vvi:100250088|ubiquitin-conjugating enzyme E2 H [EC:6.3.2.19];K13418|3|7e-47|125|ath:AT1G71830|somatic embryogenesis receptor kinase 1 [EC:2.7.10.1 2.7.11.1]	-	GO:0004672//protein kinase activity	GO:0009987//cellular process	gi|296082374|emb|CBI21379.3|/0/unnamed protein product [Vitis vinifera]
GSVIVT01011747001	-1.73286	0.816348	K08311|1|9e-09|59.7|ota:Ot10g03540|putative (di)nucleoside polyphosphate hydrolase [EC:3.6.1.-]	-	GO:0008796//bis(5'-nucleosyl)-tetraphosphatase activity	GO:0015961//diadenosine polyphosphate catabolic process	gi|359472870|ref|XP_002284395.2|/9.64112e-100/PREDICTED: nudix hydrolase 25-like [Vitis vinifera]
GSVIVT01030494001	-2.37588	0.904624	K14638|1|7e-123|440|ppp:PHYPADRAFT_189464|solute carrier family 15 (peptide/histidine transporter), member 3/4	GO:0044464//cell part	GO:0016798//hydrolase activity, acting on glycosyl bonds	GO:0044238//primary metabolic process;GO:0015833//peptide transport	gi|297739204|emb|CBI28855.3|/0/unnamed protein product [Vitis vinifera]
GSVIVT01033613001	-2.35132	0.903946	K01097|1|3e-09|61.6|ppp:PHYPADRAFT_170201|N-acylneuraminate-9-phosphatase [EC:3.1.3.29]	GO:0043231//intracellular membrane-bounded organelle	GO:0016791//phosphatase activity	-	gi|225441246|ref|XP_002273524.1|/1.43982e-171/PREDICTED: haloacid dehalogenase-like hydrolase domain-containing protein 3 [Vitis vinifera]
GSVIVT01020172001	1.49819	0.808766	-	GO:0009536//plastid	-	-	gi|225424758|ref|XP_002268027.1|/9.08257e-95/PREDICTED: uncharacterized protein LOC100260319 [Vitis vinifera]
GSVIVT01030785001	1.37634	0.822663	K12881|1|2e-117|421|vvi:100257009|THO complex subunit 4	GO:0031981//nuclear lumen	GO:0005488//binding	-	gi|225453197|ref|XP_002276497.1|/2.32503e-116/PREDICTED: THO complex subunit 4 [Vitis vinifera]
GSVIVT01009895001	4.82689	0.858738	K05868|1|0.0|840|vvi:100267672|cyclin B	GO:0043231//intracellular membrane-bounded organelle	GO:0019887//protein kinase regulator activity	GO:0007049//cell cycle	gi|302142651|emb|CBI19854.3|/0/unnamed protein product [Vitis vinifera]
GSVIVT01003545001	2.43603	0.810143	K02897|1|7e-42|169|vvi:100255348|large subunit ribosomal protein L25	GO:0043231//intracellular membrane-bounded organelle;GO:0030529//ribonucleoprotein complex	GO:0019843//rRNA binding;GO:0005198//structural molecule activity	GO:0010467//gene expression	gi|359480435|ref|XP_002263685.2|/1.99938e-128/PREDICTED: 50S ribosomal protein L25 [Vitis vinifera]
GSVIVT01017843001	-1.666	0.867849	-	-	-	-	gi|359477457|ref|XP_002278619.2|/4.98007e-135/PREDICTED: uncharacterized protein LOC100252741 [Vitis vinifera]
GSVIVT01018114001	-1.07571	0.813267	K11275|1|6e-20|95.9|bdi:100833820|histone H1/5	GO:0005694//chromosome	-	-	gi|297737166|emb|CBI26367.3|/2.0341e-40/unnamed protein product [Vitis vinifera]
GSVIVT01003989001	-2.82027	0.890224	K00006|1|0.0|754|vvi:100261224|glycerol-3-phosphate dehydrogenase (NAD+) [EC:1.1.1.8]	GO:0043234//protein complex;GO:0044424//intracellular part	GO:0042802//identical protein binding;GO:0016616//oxidoreductase activity, acting on the CH-OH group of donors, NAD or NADP as acceptor;GO:0048037//cofactor binding;GO:0000166//nucleotide binding	GO:0006072//glycerol-3-phosphate metabolic process	gi|225452250|ref|XP_002271417.1|/0/PREDICTED: glycerol-3-phosphate dehydrogenase [NAD+] [Vitis vinifera]
GSVIVT01007661001	1.36689	0.812066	K13430|1|5e-43|174|zma:100283091|serine/threonine-protein kinase PBS1 [EC:2.7.11.1];K04733|3|1e-42|173|pop:POPTR_878434|interleukin-1 receptor-associated kinase 4 [EC:2.7.11.1]	GO:0043231//intracellular membrane-bounded organelle;GO:0016020//membrane	GO:0030246//carbohydrate binding;GO:0004672//protein kinase activity;GO:0000166//nucleotide binding	-	gi|297733715|emb|CBI14962.3|/0/unnamed protein product [Vitis vinifera]
GSVIVT01037881001	1.18749	0.827907	K15223|1|1e-15|82.4|smo:SELMODRAFT_176439|upstream activation factor subunit UAF30	-	-	-	gi|225429337|ref|XP_002272147.1|/6.36542e-70/PREDICTED: upstream activation factor subunit spp27 [Vitis vinifera]
GSVIVT01024253001	-4.33007	0.943626	K14326|1|5e-49|194|ppp:PHYPADRAFT_73870|regulator of nonsense transcripts 1 [EC:3.6.4.-]	GO:0009526//plastid envelope	GO:0003676//nucleic acid binding;GO:0016462//pyrophosphatase activity;GO:0032559	-	gi|225454589|ref|XP_002264216.1|/0/PREDICTED: DNA-binding protein SMUBP-2 [Vitis vinifera]
GSVIVT01008453001	1.51109	0.860704	K13464|1|0.0|677|vvi:100245759|jasmonate ZIM domain-containing protein	-	-	-	gi|297734341|emb|CBI15588.3|/0/unnamed protein product [Vitis vinifera]
GSVIVT01036885001	4.46159	0.812743	K09843|1|0.0|892|vvi:100264783|(+)-abscisic acid 8'-hydroxylase [EC:1.14.13.93]	-	GO:0016709//oxidoreductase activity, acting on paired donors, with incorporation or reduction of molecular oxygen, NAD(P)H as one donor, and incorporation of one atom of oxygen;GO:0005506//iron ion binding	GO:0006952//defense response;GO:0009687//abscisic acid metabolic process;GO:0009416//response to light stimulus;GO:0003006//developmental process involved in reproduction	gi|359474726|ref|XP_002269405.2|/0/PREDICTED: abscisic acid 8'-hydroxylase 1-like [Vitis vinifera]
GSVIVT01020207001	1.92227	0.834724	-	-	-	-	gi|225424717|ref|XP_002265467.1|/0/PREDICTED: uncharacterized protein LOC100263777 [Vitis vinifera]
GSVIVT01036862001	1.72999	0.870209	K09840|1|0.0|672|vvi:100252859|9-cis-epoxycarotenoid dioxygenase [EC:1.13.11.51]	-	-	-	gi|296085452|emb|CBI29184.3|/0/unnamed protein product [Vitis vinifera]
GSVIVT01035035001	-1.66162	0.857492	-	-	-	-	gi|296083276|emb|CBI22912.3|/3.37081e-142/unnamed protein product [Vitis vinifera]
GSVIVT01024116001	-3.9291	0.938754	-	-	GO:0046872//metal ion binding	-	gi|225427882|ref|XP_002272760.1|/0/PREDICTED: uncharacterized protein LOC100248610 [Vitis vinifera]
GSVIVT01009865001	2.11639	0.844666	K14486|1|0.0|1715|vvi:100254074|auxin response factor	GO:0043231//intracellular membrane-bounded organelle	GO:0001071//nucleic acid binding transcription factor activity;GO:0043565//sequence-specific DNA binding;GO:0005515//protein binding	GO:0009888//tissue development;GO:0044238//primary metabolic process;GO:0009725//response to hormone stimulus;GO:0034645//cellular macromolecule biosynthetic process;GO:0010051//xylem and phloem pattern formation;GO:0048513//organ development;GO:0009791//post-embryonic development;GO:0050794//regulation of cellular process;GO:0010467//gene expression;GO:0000578//embryonic axis specification	gi|302142628|emb|CBI19831.3|/0/unnamed protein product [Vitis vinifera]
GSVIVT01008253001	-1.41688	0.842328	K06891|1|1e-70|265|vvi:100242343|ATP-dependent Clp protease adaptor protein ClpS	-	-	GO:0019538//protein metabolic process;GO:0009057//macromolecule catabolic process	gi|225455872|ref|XP_002274839.1|/5.0591e-87/PREDICTED: ATP-dependent Clp protease adapter protein ClpS [Vitis vinifera]
GSVIVT01006618001	-2.32329	0.878731	K15639|1|2e-111|401|ath:AT2G26710|cytochrome P450, family 734, subfamily A, polypeptide 1 (PHYB activation tagged suppressor 1) [EC:1.14.-.-];K15638|3|3e-102|371|aly:ARALYDRAFT_494050|cytochrome P450, family 72, subfamily C, polypeptide 1;K10717|5|2e-78|291|aly:ARALYDRAFT_494132|cytokinin trans-hydroxylase	-	GO:0016491//oxidoreductase activity;GO:0005506//iron ion binding	GO:0008152//metabolic process	gi|359496674|ref|XP_003635295.1|/0/PREDICTED: secologanin synthase-like [Vitis vinifera]
GSVIVT01020132001	-3.57818	0.93316	-	GO:0043231//intracellular membrane-bounded organelle	GO:0003676//nucleic acid binding;GO:0046914//transition metal ion binding	GO:0010038//response to metal ion;GO:0009725//response to hormone stimulus;GO:0006970//response to osmotic stress	gi|147793149|emb|CAN73090.1|/1.6979e-139/hypothetical protein VITISV_028723 [Vitis vinifera]
GSVIVT01024200001	1.58978	0.832518	K07574|1|2e-106|384|vvi:100243481|RNA-binding protein	GO:0009536//plastid	GO:0003676//nucleic acid binding	-	gi|225427732|ref|XP_002265886.1|/2.32646e-105/PREDICTED: uncharacterized protein LOC100243481 [Vitis vinifera]
GSVIVT01033355001	2.53485	0.826072	K13418|1|9e-52|203|ath:AT1G71830|somatic embryogenesis receptor kinase 1 [EC:2.7.10.1 2.7.11.1]	GO:0016020//membrane	GO:0016491//oxidoreductase activity;GO:0016301//kinase activity	GO:0009987//cellular process;GO:0008152//metabolic process	gi|297739718|emb|CBI29900.3|/0/unnamed protein product [Vitis vinifera]
GSVIVT01011599001	-1.98167	0.884762	K01078|1|1e-131|468|ath:AT1G14700|acid phosphatase [EC:3.1.3.2]	GO:0043231//intracellular membrane-bounded organelle	GO:0016791//phosphatase activity	-	gi|225424458|ref|XP_002285160.1|/0/PREDICTED: purple acid phosphatase 3 isoform 1 [Vitis vinifera]
GSVIVT01033307001	-2.89415	0.90742	K06207|1|0.0|1340|vvi:100264026|GTP-binding protein	GO:0043231//intracellular membrane-bounded organelle	GO:0017111//nucleoside-triphosphatase activity;GO:0008135//translation factor activity, nucleic acid binding;GO:0032561//guanyl ribonucleotide binding	GO:0006412//translation;GO:0009207	gi|225441779|ref|XP_002283552.1|/0/PREDICTED: GTP-binding protein TypA/BipA homolog isoform 1 [Vitis vinifera]
GSVIVT01018512001	3.19333	0.818162	-	GO:0005881//cytoplasmic microtubule	GO:0015631//tubulin binding	GO:0051707//response to other organism;GO:0031109//microtubule polymerization or depolymerization;GO:0048285;GO:0052093	gi|225455563|ref|XP_002267584.1|/0/PREDICTED: 65-kDa microtubule-associated protein 3 [Vitis vinifera]
GSVIVT01031753001	-1.4635	0.826137	-	-	-	-	gi|297741290|emb|CBI32421.3|/4.89936e-118/unnamed protein product [Vitis vinifera]
GSVIVT01025318001	6.17899	0.944173	K11253|1|2e-24|108|mtr:MTR_1g105310|histone H3	GO:0043231//intracellular membrane-bounded organelle	GO:0005488//binding	-	gi|297746365|emb|CBI16421.3|/1.83362e-31/unnamed protein product [Vitis vinifera]
GSVIVT01033035001	1.85841	0.808329	K14442|1|7e-06|50.8|smo:SELMODRAFT_446247|ATP-dependent RNA helicase DHX36 [EC:3.6.4.13]	GO:0044464//cell part	GO:0003723//RNA binding;GO:0005515//protein binding	-	gi|147820257|emb|CAN71476.1|/0/hypothetical protein VITISV_038619 [Vitis vinifera]
GSVIVT01023094001	-1.51911	0.806188	K13495|1|3e-11|64.7|pop:POPTR_808453|cis-zeatin O-glucosyltransferase [EC:2.4.1.215];K08237|2|7e-11|63.5|sbi:SORBI_05g023240|hydroquinone glucosyltransferase [EC:2.4.1.218];K13496|3|9e-11|63.2|aly:ARALYDRAFT_485691|UDP-glucosyl transferase 73C [EC:2.4.1.-];K12930|4|1e-10|62.8|vvi:100233099|anthocyanidin 3-O-glucosyltransferase [EC:2.4.1.115];K12356|5|2e-10|62.4|aly:ARALYDRAFT_485420|coniferyl-alc…	-	GO:0016757//transferase activity, transferring glycosyl groups	-	gi|298204653|emb|CBI23928.3|/2.52581e-33/unnamed protein product [Vitis vinifera]
GSVIVT01033645001	1.62378	0.858214	K05658|1|0.0|1823|vvi:100262262|ATP-binding cassette, subfamily B (MDR/TAP), member 1	GO:0016020//membrane	GO:0005515//protein binding;GO:0015562//efflux transmembrane transporter activity;GO:0042626//ATPase activity, coupled to transmembrane movement of substances	GO:0009630//gravitropism;GO:0043479;GO:0009639//response to red or far red light;GO:0051707//response to other organism;GO:0009734//auxin mediated signaling pathway;GO:0032535//regulation of cellular component size;GO:0048437//floral organ development;GO:0060918//auxin transport	gi|225441205|ref|XP_002266505.1|/0/PREDICTED: ABC transporter B family member 1-like [Vitis vinifera]
GSVIVT01028074001	3.29898	0.872045	K11275|1|7e-25|112|bdi:100833820|histone H1/5	-	-	-	gi|297743945|emb|CBI36915.3|/8.86284e-101/unnamed protein product [Vitis vinifera]
GSVIVT01027407001	-1.75734	0.864856	K09338|1|6e-55|213|aly:ARALYDRAFT_486694|homeobox-leucine zipper protein	GO:0043231//intracellular membrane-bounded organelle	GO:0003677//DNA binding;GO:0001071//nucleic acid binding transcription factor activity	GO:0006351//transcription, DNA-dependent	gi|359489348|ref|XP_002262950.2|/3.97804e-128/PREDICTED: LOW QUALITY PROTEIN: homeobox-leucine zipper protein ATHB-7-like [Vitis vinifera]
GSVIVT01020089001	-1.41927	0.818774	K03671|1|9e-59|224|vvi:100246832|thioredoxin 1	-	GO:0015036//disulfide oxidoreductase activity	GO:0018904;GO:0019725//cellular homeostasis	gi|225424879|ref|XP_002274663.1|/1.14515e-57/PREDICTED: thioredoxin H2 [Vitis vinifera]
GSVIVT01012636001	6.81774	0.990626	K03146|1|9e-166|581|vvi:100265774|thiamine biosynthetic enzyme	GO:0009941//chloroplast envelope	-	GO:0006772//thiamine metabolic process	gi|302144071|emb|CBI23176.3|/1.0223e-179/unnamed protein product [Vitis vinifera]
GSVIVT01038260001	1.50883	0.826793	K00215|1|0.0|650|vvi:100268085|dihydrodipicolinate reductase [EC:1.3.1.26]	GO:0009536//plastid	GO:0016628//oxidoreductase activity, acting on the CH-CH group of donors, NAD or NADP as acceptor	GO:0009089//lysine biosynthetic process via diaminopimelate	gi|296084376|emb|CBI24764.3|/0/unnamed protein product [Vitis vinifera]
GSVIVT01033502001	2.26004	0.903138	K10256|1|7e-114|408|vvi:100252129|omega-6 fatty acid desaturase (delta-12 desaturase) [EC:1.14.19.-]	-	-	-	gi|297739839|emb|CBI30021.3|/2.64083e-175/unnamed protein product [Vitis vinifera]
GSVIVT01008662001	-1.26961	0.837194	K00366|1|9e-06|49.7|ota:Ot10g00930|ferredoxin-nitrite reductase [EC:1.7.7.1]	-	-	-	gi|225456515|ref|XP_002284699.1|/3.84681e-114/PREDICTED: uncharacterized protein LOC100259528 [Vitis vinifera]
GSVIVT01014290001	1.04564	0.80468	K02968|1|2e-79|294|vvi:100265925|small subunit ribosomal protein S20	GO:0009532//plastid stroma;GO:0030529//ribonucleoprotein complex	GO:0003723//RNA binding;GO:0005198//structural molecule activity	GO:0010467//gene expression;GO:0022613//ribonucleoprotein complex biogenesis	gi|225461526|ref|XP_002285149.1|/1.94809e-78/PREDICTED: 30S ribosomal protein S20, chloroplastic [Vitis vinifera]
GSVIVT01013173001	2.88403	0.873531	K14500|1|0.0|967|vvi:100264404|BR-signaling kinase [EC:2.7.11.1]	GO:0016020//membrane	GO:0004871//signal transducer activity;GO:0004672//protein kinase activity;GO:0032559	GO:0006464//cellular protein modification process;GO:0043401//steroid hormone mediated signaling pathway	gi|225427230|ref|XP_002280602.1|/0/PREDICTED: probable serine/threonine-protein kinase At4g35230 [Vitis vinifera]
GSVIVT01031342001	1.54793	0.842591	-	GO:0044464//cell part	-	-	gi|225450421|ref|XP_002279030.1|/0/PREDICTED: protein notum homolog isoform 1 [Vitis vinifera]
GSVIVT01028809001	1.58265	0.805139	K12843|1|9e-41|166|vvi:100248403|U4/U6 small nuclear ribonucleoprotein PRP3;K05681|3|9e-31|133|cme:CMS467C|ATP-binding cassette, subfamily G (WHITE), member 2	GO:0044464//cell part	GO:0017111//nucleoside-triphosphatase activity;GO:0000166//nucleotide binding	-	gi|302143755|emb|CBI22616.3|/0/unnamed protein product [Vitis vinifera]
GSVIVT01010449001	1.48601	0.848228	K02880|1|2e-94|343|vvi:100257483|large subunit ribosomal protein L17e	GO:0030529//ribonucleoprotein complex	GO:0016787//hydrolase activity;GO:0005198//structural molecule activity	GO:0019538//protein metabolic process;GO:0010467//gene expression	gi|297738428|emb|CBI27629.3|/2.88416e-106/unnamed protein product [Vitis vinifera]
GSVIVT01007636001	1.55565	0.822598	-	GO:0030529//ribonucleoprotein complex	GO:0005198//structural molecule activity	GO:0010467//gene expression;GO:0022613//ribonucleoprotein complex biogenesis	gi|297733693|emb|CBI14940.3|/9.09256e-140/unnamed protein product [Vitis vinifera]
GSVIVT01026470001	1.59877	0.821024	K00166|1|0.0|943|vvi:100258429|2-oxoisovalerate dehydrogenase E1 component, alpha subunit [EC:1.2.4.4]	GO:0043231//intracellular membrane-bounded organelle	GO:0016624//oxidoreductase activity, acting on the aldehyde or oxo group of donors, disulfide as acceptor	GO:0008152//metabolic process	gi|225431715|ref|XP_002265166.1|/0/PREDICTED: 2-oxoisovalerate dehydrogenase subunit alpha, mitochondrial [Vitis vinifera]
GSVIVT01035442001	1.2963	0.828737	K06889|1|6e-80|296|vvi:100245712|	-	GO:0046872//metal ion binding	-	gi|225429632|ref|XP_002280895.1|/9.5385e-107/PREDICTED: PHD finger protein ALFIN-LIKE 5 [Vitis vinifera]
GSVIVT01025386001	5.36091	0.853909	K00558|1|0.0|909|gmx:100799480|DNA (cytosine-5-)-methyltransferase [EC:2.1.1.37]	GO:0043229//intracellular organelle	GO:0005488//binding;GO:0008757//S-adenosylmethionine-dependent methyltransferase activity	GO:0034968//histone lysine methylation;GO:0016458//gene silencing;GO:0032776//DNA methylation on cytosine;GO:0009793//embryo development ending in seed dormancy	gi|297746421|emb|CBI16477.3|/0/unnamed protein product [Vitis vinifera]
GSVIVT01014067001	-7.14582	0.973321	-	GO:0009526//plastid envelope	-	-	gi|225461846|ref|XP_002285664.1|/3.38873e-103/PREDICTED: trans-2,3-enoyl-CoA reductase [Vitis vinifera]
GSVIVT01001690001	2.38155	0.831665	K04424|1|2e-54|211|aly:ARALYDRAFT_909157|sterile alpha motif and leucine zipper containing kinase AZK [EC:2.7.11.25];K14510|2|3e-53|208|ppp:PHYPADRAFT_30352|serine/threonine-protein kinase CTR1 [EC:2.7.11.1]	-	GO:0031406//carboxylic acid binding;GO:0004713//protein tyrosine kinase activity;GO:0032559	GO:0006464//cellular protein modification process	gi|296088117|emb|CBI35506.3|/0/unnamed protein product [Vitis vinifera]
GSVIVT01031502001	1.23731	0.814338	-	-	-	-	gi|225436508|ref|XP_002276537.1|/9.30957e-93/PREDICTED: uncharacterized protein LOC100261829 [Vitis vinifera]
GSVIVT01018533001	-2.58244	0.847398	-	-	GO:0016740//transferase activity	-	gi|296084136|emb|CBI24524.3|/2.87972e-132/unnamed protein product [Vitis vinifera]
GSVIVT01031730001	-2.44367	0.902985	K14432|1|6e-70|262|vvi:100243434|ABA responsive element binding factor	GO:0043231//intracellular membrane-bounded organelle	GO:0003677//DNA binding;GO:0001071//nucleic acid binding transcription factor activity;GO:0005515//protein binding	GO:0006351//transcription, DNA-dependent	gi|225428822|ref|XP_002285116.1|/7.20742e-69/PREDICTED: ABSCISIC ACID-INSENSITIVE 5-like protein 6-like isoform 1 [Vitis vinifera]
GSVIVT01009711001	-1.86421	0.844164	-	-	GO:0016741	GO:0006730//one-carbon metabolic process	gi|225458285|ref|XP_002282579.1|/0/PREDICTED: putative S-adenosyl-L-methionine-dependent methyltransferase Mvan_1345-like [Vitis vinifera]
GSVIVT01026956001	-2.07327	0.888236	K12134|1|3e-20|98.2|ath:AT2G46830|circadian clock associated 1;K12133|3|6e-19|94.0|ath:AT1G01060|LATE ELONGATED HYPOCOTYL	GO:0043231//intracellular membrane-bounded organelle	GO:0003676//nucleic acid binding	-	gi|359489639|ref|XP_003633954.1|/3.4442e-173/PREDICTED: transcription factor ASG4-like [Vitis vinifera]
GSVIVT01016284001	4.61348	0.830464	K03834|1|1e-140|498|gmx:100793479|tyrosine-specific transport protein	GO:0044464//cell part	-	-	gi|296086026|emb|CBI31467.3|/0/unnamed protein product [Vitis vinifera]
GSVIVT01013073001	1.89855	0.839663	K09338|1|0.0|655|ath:AT4G04890|homeobox-leucine zipper protein	GO:0043231//intracellular membrane-bounded organelle	GO:0001071//nucleic acid binding transcription factor activity;GO:0003677//DNA binding	GO:0009755//hormone-mediated signaling pathway;GO:0006351//transcription, DNA-dependent;GO:0006950//response to stress	gi|225427116|ref|XP_002277673.1|/0/PREDICTED: homeobox-leucine zipper protein ROC3 [Vitis vinifera]
GSVIVT01037901001	-3.18405	0.917384	-	-	-	-	gi|296083106|emb|CBI22510.3|/3.38051e-54/unnamed protein product [Vitis vinifera]
GSVIVT01030616001	4.29341	0.850216	K00430|1|5e-154|543|vvi:100255112|peroxidase [EC:1.11.1.7]	-	GO:0046872//metal ion binding;GO:0003824//catalytic activity	-	gi|297739305|emb|CBI28956.3|/0/unnamed protein product [Vitis vinifera]
GSVIVT01017695001	2.7851	0.886816	-	GO:0009532//plastid stroma	GO:0008252//nucleotidase activity;GO:0043169//cation binding	-	gi|359477339|ref|XP_003631966.1|/0/PREDICTED: cytosolic purine 5'-nucleotidase-like isoform 1 [Vitis vinifera]
GSVIVT01009267001	1.37273	0.834593	-	-	-	-	gi|302142134|emb|CBI19337.3|/0/unnamed protein product [Vitis vinifera]
GSVIVT01034135001	1.2755	0.842984	-	GO:0009534//chloroplast thylakoid	GO:0005515//protein binding	GO:0044267//cellular protein metabolic process	gi|225440410|ref|XP_002269159.1|/4.72698e-60/PREDICTED: uncharacterized protein LOC100249439 [Vitis vinifera]
GSVIVT01033677001	1.71002	0.881419	K09873|1|9e-60|228|aly:ARALYDRAFT_912085|aquaporin TIP	GO:0031224//intrinsic to membrane	-	GO:0006810//transport	gi|297739981|emb|CBI30163.3|/4.2784e-98/unnamed protein product [Vitis vinifera]
GSVIVT01011705001	4.12504	0.889394	-	GO:0009536//plastid	-	-	gi|297737668|emb|CBI26869.3|/1.04334e-90/unnamed protein product [Vitis vinifera]
GSVIVT01033808001	2.21785	0.881921	K00514|1|2e-17|89.0|rcu:RCOM_1428040|zeta-carotene desaturase [EC:1.3.5.6];K01206|2|3e-16|84.7|ath:AT1G67830|alpha-L-fucosidase [EC:3.2.1.51]	-	GO:0016788//hydrolase activity, acting on ester bonds	GO:0044238//primary metabolic process	gi|225440948|ref|XP_002283113.1|/0/PREDICTED: GDSL esterase/lipase At5g03610 [Vitis vinifera]
GSVIVT01007873001	2.11655	0.890923	K14489|1|3e-15|81.3|vvi:100263145|arabidopsis histidine kinase 2/3/4 (cytokinin receptor) [EC:2.7.13.3]	GO:0005911//cell-cell junction;GO:0031224//intrinsic to membrane	GO:0030247//polysaccharide binding	-	gi|225457225|ref|XP_002284112.1|/6.08389e-82/PREDICTED: glucan endo-1,3-beta-glucosidase-like protein 3 [Vitis vinifera]
GSVIVT01001159001	-1.70845	0.882358	K02692|1|4e-110|395|vvi:100242600|photosystem I subunit II	GO:0009534//chloroplast thylakoid;GO:0009522//photosystem I	-	GO:0044237//cellular metabolic process	gi|225437028|ref|XP_002278284.1|/4.75401e-109/PREDICTED: photosystem I reaction center subunit II, chloroplastic [Vitis vinifera]
GSVIVT01003728001	3.11225	0.890028	K01285|1|0.0|1006|vvi:100853380|lysosomal Pro-X carboxypeptidase [EC:3.4.16.2]	GO:0031410//cytoplasmic vesicle;GO:0000323//lytic vacuole	GO:0008238//exopeptidase activity	GO:0019538//protein metabolic process	gi|359484787|ref|XP_003633162.1|/0/PREDICTED: lysosomal Pro-X carboxypeptidase-like [Vitis vinifera]
GSVIVT01034361001	5.64088	0.949832	K10802|1|1e-29|128|ppp:PHYPADRAFT_106639|high mobility group protein B1	GO:0043231//intracellular membrane-bounded organelle	GO:0003676//nucleic acid binding	-	gi|359484115|ref|XP_002267697.2|/2.9504e-96/PREDICTED: high mobility group B protein 7-like [Vitis vinifera]
GSVIVT01010450001	1.25923	0.831928	K02880|1|1e-78|291|vvi:100262608|large subunit ribosomal protein L17e	-	-	-	gi|297738429|emb|CBI27630.3|/8.99353e-116/unnamed protein product [Vitis vinifera]
GSVIVT01000930001	1.99434	0.8675	-	-	-	-	gi|296088712|emb|CBI38162.3|/4.76036e-08/unnamed protein product [Vitis vinifera]
GSVIVT01021727001	3.04241	0.872176	-	GO:0044444//cytoplasmic part;GO:0031224//intrinsic to membrane;GO:0043231//intracellular membrane-bounded organelle	-	GO:0051234//establishment of localization	gi|297740886|emb|CBI31068.3|/0/unnamed protein product [Vitis vinifera]
GSVIVT01035138001	-1.26233	0.810165	K15382|1|2e-121|434|vvi:100255033|solute carrier family 50 (sugar transporter)	GO:0031224//intrinsic to membrane	-	GO:0071702	gi|225431745|ref|XP_002269234.1|/2.72031e-120/PREDICTED: bidirectional sugar transporter SWEET17 [Vitis vinifera]
GSVIVT01021283001	2.05834	0.829087	K13416|1|5e-67|254|ath:AT4G33430|brassinosteroid insensitive 1-associated receptor kinase 1 [EC:2.7.10.1 2.7.11.1];K13418|3|4e-66|251|rcu:RCOM_0186340|somatic embryogenesis receptor kinase 1 [EC:2.7.10.1 2.7.11.1]	-	GO:0016491//oxidoreductase activity;GO:0004674//protein serine/threonine kinase activity;GO:0000166//nucleotide binding	GO:0008152//metabolic process	gi|359483548|ref|XP_002264642.2|/0/PREDICTED: probable leucine-rich repeat receptor-like serine/threonine-protein kinase At3g14840-like [Vitis vinifera]
GSVIVT01022838001	-3.24892	0.909387	-	-	-	-	gi|298204483|emb|CBI23758.3|/0/unnamed protein product [Vitis vinifera]
GSVIVT01036705001	1.79895	0.858323	-	-	-	-	gi|359494663|ref|XP_002265556.2|/3.38505e-14/PREDICTED: E3 ubiquitin-protein ligase RGLG2-like [Vitis vinifera]
GSVIVT01012309001	4.52629	0.899642	K14686|1|4e-12|69.7|vvi:100258646|solute carrier family 31 (copper transporter), member 1	GO:0031224//intrinsic to membrane	GO:0022890//inorganic cation transmembrane transporter activity	GO:0006825//copper ion transport	gi|296086796|emb|CBI32945.3|/1.3524e-86/unnamed protein product [Vitis vinifera]
GSVIVT01022018001	3.80586	0.932614	K14490|1|1e-80|298|vvi:100250410|histidine-containing phosphotransfer peotein	-	GO:0016628//oxidoreductase activity, acting on the CH-CH group of donors, NAD or NADP as acceptor;GO:0060089	GO:0008152//metabolic process;GO:0007165//signal transduction	gi|225451088|ref|XP_002265307.1|/1.27514e-79/PREDICTED: histidine-containing phosphotransfer protein 1 [Vitis vinifera]
GSVIVT01017055001	-1.5194	0.816064	-	GO:0043231//intracellular membrane-bounded organelle	GO:0016289//CoA hydrolase activity	-	gi|297743246|emb|CBI36113.3|/3.38806e-170/unnamed protein product [Vitis vinifera]
GSVIVT01032015001	2.99478	0.869554	K01188|1|2e-163|574|rcu:RCOM_1769070|beta-glucosidase [EC:3.2.1.21]	-	GO:0016798//hydrolase activity, acting on glycosyl bonds;GO:0043167//ion binding	GO:0044238//primary metabolic process	gi|297736189|emb|CBI24827.3|/0/unnamed protein product [Vitis vinifera]
GSVIVT01000469001	-4.37318	0.925425	K14329|1|1e-14|79.3|ath:AT5G61160|agmatine coumaroyltransferase [EC:2.3.1.64 2.3.1.-];K15400|4|6e-06|50.4|ath:AT5G41040|omega-hydroxypalmitate O-feruloyl transferase [EC:2.3.1.188]	-	-	-	gi|296081272|emb|CBI18016.3|/0/unnamed protein product [Vitis vinifera]
GSVIVT01035129001	-2.07409	0.843596	K08243|1|4e-62|236|gmx:547911|6'-deoxychalcone synthase [EC:2.3.1.170];K00011|2|4e-58|222|ath:AT2G37790|aldehyde reductase [EC:1.1.1.21];K00002|4|1e-55|214|osa:4338987|alcohol dehydrogenase (NADP+) [EC:1.1.1.2];K00085|5|4e-30|129|ath:AT2G21260|aldose-6-phosphate reductase (NADPH2) [EC:1.1.1.200]	-	GO:0003824//catalytic activity	GO:0008152//metabolic process	gi|296083348|emb|CBI22984.3|/1.18932e-143/unnamed protein product [Vitis vinifera]
GSVIVT01019663001	-2.48812	0.906546	-	-	-	-	gi|225426574|ref|XP_002279815.1|/1.03776e-156/PREDICTED: uncharacterized protein LOC100256431 [Vitis vinifera]
GSVIVT01031806001	1.2484	0.825525	K14498|1|0.0|686|vvi:100245171|serine/threonine-protein kinase SRK2 [EC:2.7.11.1]	-	GO:0004672//protein kinase activity;GO:0032559	GO:0006464//cellular protein modification process	gi|225428695|ref|XP_002284959.1|/0/PREDICTED: serine/threonine-protein kinase SAPK10 isoform 1 [Vitis vinifera]
GSVIVT01017901001	-1.8418	0.865599	-	-	-	-	gi|225432550|ref|XP_002280741.1|/1.02311e-79/PREDICTED: nuclear transcription factor Y subunit C-9-like [Vitis vinifera]
GSVIVT01036096001	1.24221	0.834375	K02955|1|7e-65|245|vvi:100248468|small subunit ribosomal protein S14e	GO:0030529//ribonucleoprotein complex	GO:0005198//structural molecule activity	GO:0010467//gene expression	gi|296084888|emb|CBI28297.3|/2.18182e-89/unnamed protein product [Vitis vinifera]
GSVIVT01034123001	-1.56454	0.872045	K03064|1|2e-06|52.8|bdi:100835701|26S proteasome regulatory subunit T4	GO:0009532//plastid stroma	GO:0032559	-	gi|359481752|ref|XP_002270571.2|/0/PREDICTED: ribulose bisphosphate carboxylase/oxygenase activase 1, chloroplastic-like [Vitis vinifera]
GSVIVT01035476001	5.00064	0.938863	K00924|1|7e-130|463|ath:AT1G75820|[EC:2.7.1.-];K08286|2|3e-129|461|ath:AT4G28490|protein-serine/threonine kinase [EC:2.7.11.-];K13420|4|4e-120|431|aly:ARALYDRAFT_356368|LRR receptor-like serine/threonine-protein kinase FLS2 [EC:2.7.11.1]	GO:0031224//intrinsic to membrane;GO:0043231//intracellular membrane-bounded organelle;GO:0031410//cytoplasmic vesicle	GO:0004672//protein kinase activity;GO:0016628//oxidoreductase activity, acting on the CH-CH group of donors, NAD or NADP as acceptor;GO:0032559	GO:0006952//defense response;GO:0009886//post-embryonic morphogenesis;GO:0016049//cell growth;GO:0009943//adaxial/abaxial axis specification;GO:0009887//organ morphogenesis;GO:0007155//cell adhesion;GO:0006833//water transport;GO:0050794//regulation of cellular process;GO:0003006//developmental process involved in reproduction;GO:0006464//cellular protein modification process	gi|225429690|ref|XP_002280069.1|/0/PREDICTED: LRR receptor-like serine/threonine-protein kinase ERECTA [Vitis vinifera]
GSVIVT01021530001	-1.13276	0.820019	K08150|1|0.0|1050|vvi:100246301|MFS transporter, SP family, solute carrier family 2 (myo-inositol transporter), member 13	GO:0031224//intrinsic to membrane;GO:0042995//cell projection	GO:0005365//myo-inositol transmembrane transporter activity	GO:0015791//polyol transport	gi|225443922|ref|XP_002278732.1|/0/PREDICTED: probable inositol transporter 2 isoform 1 [Vitis vinifera]
GSVIVT01007639001	-1.76097	0.862147	-	-	-	-	gi|359491142|ref|XP_002280304.2|/2.06104e-109/PREDICTED: protein DEHYDRATION-INDUCED 19 homolog 5-like [Vitis vinifera]
GSVIVT01023870001	-2.47601	0.869882	K05387|1|0.0|1084|aly:ARALYDRAFT_674480|glutamate receptor, ionotropic, other eukaryote	GO:0031224//intrinsic to membrane;GO:0030313	GO:0008066//glutamate receptor activity;GO:0005231//excitatory extracellular ligand-gated ion channel activity	GO:0009314//response to radiation;GO:0006810//transport;GO:0006875//cellular metal ion homeostasis	gi|297744471|emb|CBI37733.3|/0/unnamed protein product [Vitis vinifera]
GSVIVT01036446001	2.49122	0.870865	K09422|1|2e-75|281|vvi:100256209|myb proto-oncogene protein, plant	-	-	-	gi|298204377|emb|CBI16857.3|/2.0341e-171/unnamed protein product [Vitis vinifera]
GSVIVT01024854001	2.20812	0.877311	-	-	-	GO:0006950//response to stress	gi|225434778|ref|XP_002281905.1|/6.41557e-79/PREDICTED: uncharacterized protein LOC100263768 [Vitis vinifera]
GSVIVT01025132001	-1.90023	0.869554	-	-	GO:0003824//catalytic activity	-	gi|147790776|emb|CAN61817.1|/0/hypothetical protein VITISV_015154 [Vitis vinifera]
GSVIVT01014653001	-1.83231	0.845213	K14709|1|6e-156|340|vvi:100253257|solute carrier family 39 (zinc transporter), member 1/2/3	GO:0044464//cell part	GO:0016628//oxidoreductase activity, acting on the CH-CH group of donors, NAD or NADP as acceptor;GO:0008324//cation transmembrane transporter activity	GO:0008152//metabolic process;GO:0006812//cation transport	gi|225461882|ref|XP_002265634.1|/8.418e-155/PREDICTED: zinc transporter 2-like isoform 1 [Vitis vinifera]
GSVIVT01000544001	1.64933	0.849648	-	-	-	-	gi|296081361|emb|CBI16794.3|/4.26128e-122/unnamed protein product [Vitis vinifera]
GSVIVT01010992001	6.33932	0.886531	-	GO:0016020//membrane	-	-	gi|226713175|sp|A7PTY8.1|CSPL8_VITVI/2.64799e-83/RecName: Full=CASP-like protein VIT_07s0104g01350
GSVIVT01038688001	2.01551	0.887012	-	-	-	-	gi|225455141|ref|XP_002267630.1|/3.87574e-40/PREDICTED: uncharacterized protein LOC100245217 isoform 3 [Vitis vinifera]
GSVIVT01012652001	5.72945	0.813399	K00517|1|0.0|946|vvi:100246851|[EC:1.14.-.-]	GO:0044464//cell part	GO:0016712//oxidoreductase activity, acting on paired donors, with incorporation or reduction of molecular oxygen, reduced flavin or flavoprotein as one donor, and incorporation of one atom of oxygen;GO:0005506//iron ion binding	GO:0008152//metabolic process	gi|225444349|ref|XP_002265911.1|/0/PREDICTED: cytochrome P450 77A3 [Vitis vinifera]
GSVIVT01006634001	3.00408	0.912533	K01626|1|0.0|1045|vvi:100258475|3-deoxy-7-phosphoheptulonate synthase [EC:2.5.1.54]	-	GO:0016765//transferase activity, transferring alkyl or aryl (other than methyl) groups	GO:0008652//cellular amino acid biosynthetic process	gi|359496691|ref|XP_003635302.1|/0/PREDICTED: phospho-2-dehydro-3-deoxyheptonate aldolase 1, chloroplastic [Vitis vinifera]
GSVIVT01004125001	-1.60644	0.846742	K08472|1|0.0|640|aly:ARALYDRAFT_663667|mlo protein	GO:0016020//membrane	-	GO:0009987//cellular process;GO:0006950//response to stress	gi|193878338|gb|ACF25909.1|/0/MLO-like protein 1 [Vitis vinifera]
GSVIVT01031143001	2.90568	0.861382	K13511|1|0.0|835|vvi:100252917|monolysocardiolipin acyltransferase [EC:2.3.1.-]	-	GO:0016747//transferase activity, transferring acyl groups other than amino-acyl groups	-	gi|359487638|ref|XP_002283765.2|/0/PREDICTED: uncharacterized protein LOC100252917 [Vitis vinifera]
GSVIVT01031338001	1.47598	0.836341	K12126|1|2e-65|249|aly:ARALYDRAFT_471048|phytochrome-interacting factor 3;K13422|3|9e-07|54.3|rcu:RCOM_0864470|transcription factor MYC2	-	-	-	gi|296089857|emb|CBI39676.3|/0/unnamed protein product [Vitis vinifera]
GSVIVT01014943001	-1.24923	0.817922	K15638|1|2e-112|404|ath:AT1G17060|cytochrome P450, family 72, subfamily C, polypeptide 1;K15639|3|2e-102|371|aly:ARALYDRAFT_901457|cytochrome P450, family 734, subfamily A, polypeptide 1 (PHYB activation tagged suppressor 1) [EC:1.14.-.-];K10717|5|8e-80|296|aly:ARALYDRAFT_494132|cytokinin trans-hydroxylase	-	-	-	gi|296090097|emb|CBI39916.3|/0/unnamed protein product [Vitis vinifera]
GSVIVT01002581001	-1.98178	0.868374	-	-	-	-	gi|297744940|emb|CBI38488.3|/2.96738e-79/unnamed protein product [Vitis vinifera]
GSVIVT01011701001	1.14193	0.822903	K11275|1|1e-06|52.8|rcu:RCOM_0992600|histone H1/5	GO:0043231//intracellular membrane-bounded organelle;GO:0000785//chromatin	GO:0003676//nucleic acid binding	GO:0006351//transcription, DNA-dependent;GO:0034728//nucleosome organization	gi|225424314|ref|XP_002284720.1|/1.03962e-28/PREDICTED: HMG-Y-related protein A [Vitis vinifera]
GSVIVT01017652001	1.4459	0.822925	K12823|1|5e-18|91.3|pop:POPTR_1105042|ATP-dependent RNA helicase DDX5/DBP2 [EC:3.6.4.13]	-	GO:0042623//ATPase activity, coupled;GO:0032559	-	gi|297736781|emb|CBI25982.3|/1.08311e-173/unnamed protein product [Vitis vinifera]
GSVIVT01022222001	-2.26108	0.810427	-	GO:0009534//chloroplast thylakoid	GO:0005488//binding	GO:0003006//developmental process involved in reproduction;GO:0009791//post-embryonic development	gi|225438569|ref|XP_002280145.1|/5.14322e-88/PREDICTED: uncharacterized protein LOC100252506 [Vitis vinifera]
GSVIVT01016467001	-1.80664	0.881331	K12657|1|0.0|1269|vvi:100232881|delta-1-pyrroline-5-carboxylate synthetase [EC:2.7.2.11 1.2.1.41]	GO:0044424//intracellular part	GO:0016620//oxidoreductase activity, acting on the aldehyde or oxo group of donors, NAD or NADP as acceptor;GO:0016774//phosphotransferase activity, carboxyl group as acceptor;GO:0032559	GO:0006560//proline metabolic process;GO:0006796//phosphate-containing compound metabolic process	gi|359486765|ref|XP_002282355.2|/0/PREDICTED: delta-1-pyrroline-5-carboxylate synthase [Vitis vinifera]
GSVIVT01021378001	1.42988	0.818774	K02860|1|3e-24|112|olu:OSTLU_38467|16S rRNA processing protein RimM;K00972|4|2e-09|62.8|ppp:PHYPADRAFT_203101|UDP-N-acetylglucosamine pyrophosphorylase [EC:2.7.7.23]	GO:0030529//ribonucleoprotein complex;GO:0009536//plastid	GO:0043021//ribonucleoprotein complex binding;GO:0016772//transferase activity, transferring phosphorus-containing groups	GO:0042254//ribosome biogenesis	gi|225463376|ref|XP_002271571.1|/0/PREDICTED: uncharacterized protein LOC100251997 [Vitis vinifera]
GSVIVT01004324001	2.16664	0.860967	K02897|1|8e-43|172|rcu:RCOM_1689390|large subunit ribosomal protein L25	GO:0043231//intracellular membrane-bounded organelle;GO:0030529//ribonucleoprotein complex	GO:0019843//rRNA binding;GO:0005198//structural molecule activity	GO:0010467//gene expression	gi|359497479|ref|XP_003635532.1|/7.23175e-139/PREDICTED: 50S ribosomal protein L25-like [Vitis vinifera]
GSVIVT01005154001	4.36934	0.849823	-	-	-	-	gi|296090275|emb|CBI40094.3|/0/unnamed protein product [Vitis vinifera]
GSVIVT01011585001	6.99687	0.977844	K08243|1|2e-88|324|gmx:547911|6'-deoxychalcone synthase [EC:2.3.1.170];K00011|3|1e-74|278|ath:AT2G37790|aldehyde reductase [EC:1.1.1.21];K00002|4|1e-68|258|osa:4338987|alcohol dehydrogenase (NADP+) [EC:1.1.1.2];K00085|5|4e-52|203|ath:AT2G21260|aldose-6-phosphate reductase (NADPH2) [EC:1.1.1.200]	-	GO:0016747//transferase activity, transferring acyl groups other than amino-acyl groups	GO:0008152//metabolic process	gi|297737569|emb|CBI26770.3|/0/unnamed protein product [Vitis vinifera]
GSVIVT01001327001	5.59241	0.863851	K01051|1|5e-89|326|ppp:PHYPADRAFT_135307|pectinesterase [EC:3.1.1.11]	GO:0005618//cell wall	GO:0004091//carboxylesterase activity	GO:0071555//cell wall organization	gi|359474375|ref|XP_002266321.2|/0/PREDICTED: probable pectinesterase 68-like [Vitis vinifera]
GSVIVT01013805001	2.42023	0.857099	-	-	-	-	gi|297739095|emb|CBI28584.3|/1.00363e-21/unnamed protein product [Vitis vinifera]
GSVIVT01011777001	2.31988	0.848949	K07213|1|2e-09|62.8|vvi:100247137|copper chaperone	-	-	-	gi|225424186|ref|XP_002284132.1|/2.26539e-159/PREDICTED: uncharacterized protein LOC100249220 [Vitis vinifera]
GSVIVT01001046001	4.86027	0.871935	K02209|1|0.0|1430|vvi:100261877|minichromosome maintenance protein 5 (cell division control protein 46)	GO:0043231//intracellular membrane-bounded organelle	GO:0003676//nucleic acid binding;GO:0042623//ATPase activity, coupled;GO:0032559	GO:0006261//DNA-dependent DNA replication	gi|296084590|emb|CBI25611.3|/0/unnamed protein product [Vitis vinifera]
GSVIVT01028152001	2.14672	0.810667	K13508|1|0.0|1028|vvi:100264200|glycerol-3-phosphate acyltransferase [EC:2.3.1.15]	-	GO:0016747//transferase activity, transferring acyl groups other than amino-acyl groups	-	gi|297744005|emb|CBI36975.3|/0/unnamed protein product [Vitis vinifera]
GSVIVT01019592001	2.58334	0.803544	K11982|1|2e-12|71.2|osa:4332849|E3 ubiquitin-protein ligase RNF115/126 [EC:6.3.2.19];K05283|3|5e-11|66.2|aly:ARALYDRAFT_354960|phosphatidylinositol glycan, class W [EC:2.3.-.-]	-	-	-	gi|225426249|ref|XP_002264149.1|/3.30032e-117/PREDICTED: RING-H2 zinc finger protein RHA4a [Vitis vinifera]
GSVIVT01011641001	-2.787	0.870231	K08241|1|4e-53|207|vvi:100260930|jasmonate O-methyltransferase [EC:2.1.1.141]	-	GO:0016741	GO:0006730//one-carbon metabolic process	gi|225424401|ref|XP_002281378.1|/0/PREDICTED: probable S-adenosylmethionine-dependent methyltransferase At5g37990 [Vitis vinifera]
GSVIVT01033358001	5.51728	0.831862	-	-	-	GO:0009987//cellular process	gi|297739721|emb|CBI29903.3|/1.71778e-90/unnamed protein product [Vitis vinifera]
GSVIVT01015018001	3.39767	0.928987	K00695|1|0.0|1599|vvi:100249279|sucrose synthase [EC:2.4.1.13]	-	GO:0035251//UDP-glucosyltransferase activity	GO:0005984//disaccharide metabolic process	gi|225444613|ref|XP_002275155.1|/0/PREDICTED: sucrose synthase [Vitis vinifera]
GSVIVT01035559001	4.15918	0.867107	K08486|1|1e-73|274|aly:ARALYDRAFT_470918|syntaxin 1B/2/3	GO:0044444//cytoplasmic part;GO:0016020//membrane	GO:0005515//protein binding	GO:0016044//cellular membrane organization;GO:0015031//protein transport	gi|296081789|emb|CBI20794.3|/1.70487e-134/unnamed protein product [Vitis vinifera]
GSVIVT01035884001	-2.00334	0.820019	K13424|1|3e-17|87.4|vvi:100243352|WRKY transcription factor 33	-	-	-	gi|296082063|emb|CBI21068.3|/2.98399e-139/unnamed protein product [Vitis vinifera]
GSVIVT01028360001	-2.40675	0.84967	K12608|1|9e-145|511|vvi:100260023|CCR4-NOT complex subunit CAF16	-	GO:0017111//nucleoside-triphosphatase activity;GO:0032559	GO:0009207	gi|225438087|ref|XP_002276857.1|/1.13786e-143/PREDICTED: ABC transporter I family member 19 [Vitis vinifera]
GSVIVT01009003001	2.72039	0.835161	K15920|1|0.0|710|sbi:SORBI_06g030270|beta-D-xylosidase 4 [EC:3.2.1.37]	GO:0005576//extracellular region;GO:0005618//cell wall;GO:0009536//plastid	GO:0004553//hydrolase activity, hydrolyzing O-glycosyl compounds	GO:0044238//primary metabolic process	gi|302141935|emb|CBI19138.3|/0/unnamed protein product [Vitis vinifera]
GSVIVT01017911001	-1.47665	0.857842	K00975|1|0.0|1006|vvi:100263079|glucose-1-phosphate adenylyltransferase [EC:2.7.7.27]	GO:0009526//plastid envelope;GO:0009532//plastid stroma	GO:0070566//adenylyltransferase activity	GO:0005977//glycogen metabolic process	gi|225432564|ref|XP_002281069.1|/0/PREDICTED: glucose-1-phosphate adenylyltransferase large subunit 1, chloroplastic [Vitis vinifera]
GSVIVT01031440001	1.99277	0.867369	K01285|1|0.0|1028|vvi:100244772|lysosomal Pro-X carboxypeptidase [EC:3.4.16.2]	-	GO:0070011//peptidase activity, acting on L-amino acid peptides	-	gi|297734878|emb|CBI17112.3|/0/unnamed protein product [Vitis vinifera]
GSVIVT01016137001	1.25982	0.818621	-	GO:0009536//plastid	GO:0000166//nucleotide binding	GO:0022900//electron transport chain;GO:0007275//multicellular organismal development	gi|225443292|ref|XP_002274572.1|/0/PREDICTED: uncharacterized protein LOC100260424 [Vitis vinifera]
GSVIVT01025405001	5.31881	0.966263	-	GO:0009526//plastid envelope	-	-	gi|225435688|ref|XP_002285688.1|/8.88595e-130/PREDICTED: uncharacterized protein LOC100250156 [Vitis vinifera]
GSVIVT01024914001	-1.44537	0.824673	K03686|1|2e-13|75.5|vvi:100268135|molecular chaperone DnaJ	-	GO:0005515//protein binding	GO:0044267//cellular protein metabolic process	gi|225434865|ref|XP_002282911.1|/2.05357e-131/PREDICTED: chaperone protein DnaJ isoform 2 [Vitis vinifera]
GSVIVT01019873001	1.44463	0.832867	K00276|1|3e-54|211|cme:CMS002C|primary-amine oxidase [EC:1.4.3.21]	GO:0043231//intracellular membrane-bounded organelle;GO:0031410//cytoplasmic vesicle	GO:0046914//transition metal ion binding;GO:0048037//cofactor binding;GO:0016641//oxidoreductase activity, acting on the CH-NH2 group of donors, oxygen as acceptor	GO:0006807//nitrogen compound metabolic process	gi|297742612|emb|CBI34761.3|/0/unnamed protein product [Vitis vinifera]
GSVIVT01032451001	-1.25946	0.83833	K07977|1|4e-88|322|ath:AT1G10630|Arf/Sar family, other	GO:0031090//organelle membrane;GO:0043231//intracellular membrane-bounded organelle	GO:0046914//transition metal ion binding;GO:0032561//guanyl ribonucleotide binding;GO:0003824//catalytic activity;GO:0060229//lipase activator activity	GO:0035556//intracellular signal transduction;GO:0006810//transport	gi|359488689|ref|XP_002277054.2|/3.42654e-88/PREDICTED: ADP-ribosylation factor [Vitis vinifera]
GSVIVT01023948001	3.88084	0.873727	K11816|1|7e-17|87.4|pop:POPTR_565856|YUCCA family monooxygenase [EC:1.14.13.-];K00485|3|3e-15|82.0|aly:ARALYDRAFT_888541|dimethylaniline monooxygenase (N-oxide forming) [EC:1.14.13.8]	GO:0005789//endoplasmic reticulum membrane	GO:0016709//oxidoreductase activity, acting on paired donors, with incorporation or reduction of molecular oxygen, NAD(P)H as one donor, and incorporation of one atom of oxygen;GO:0050662//coenzyme binding;GO:0000166//nucleotide binding	GO:0008152//metabolic process	gi|225428145|ref|XP_002281225.1|/0/PREDICTED: probable flavin-containing monooxygenase 1 isoform 1 [Vitis vinifera]
GSVIVT01024054001	3.01955	0.848162	K13946|1|0.0|906|vvi:100253820|auxin influx carrier (AUX1 LAX family)	GO:0031224//intrinsic to membrane	GO:0015291//secondary active transmembrane transporter activity;GO:0005275//amine transmembrane transporter activity	GO:0015837//amine transport;GO:0048856//anatomical structure development;GO:0009755//hormone-mediated signaling pathway;GO:0051707//response to other organism	gi|297744635|emb|CBI37897.3|/0/unnamed protein product [Vitis vinifera]
GSVIVT01015030001	1.45575	0.851702	-	-	-	-	gi|297738521|emb|CBI27766.3|/2.77607e-24/unnamed protein product [Vitis vinifera]
GSVIVT01003418001	1.63733	0.861928	K02991|1|4e-112|402|vvi:100257717|small subunit ribosomal protein S6e	GO:0030529//ribonucleoprotein complex	GO:0005198//structural molecule activity	GO:0010467//gene expression	gi|225468188|ref|XP_002273865.1|/4.40696e-111/PREDICTED: 40S ribosomal protein S6 isoform 1 [Vitis vinifera]
GSVIVT01019511001	-1.35352	0.803937	K13426|1|5e-14|77.0|rcu:RCOM_1689100|WRKY transcription factor 29;K13424|4|5e-13|73.6|rcu:RCOM_0664190|WRKY transcription factor 33	-	GO:0003677//DNA binding;GO:0001071//nucleic acid binding transcription factor activity	GO:0010467//gene expression	gi|225426000|ref|XP_002272720.1|/0/PREDICTED: probable WRKY transcription factor 41 [Vitis vinifera]
GSVIVT01032103001	-1.45241	0.854149	K11159|1|0.0|1119|vvi:100232972|carotenoid cleavage dioxygenase	-	GO:0016701//oxidoreductase activity, acting on single donors with incorporation of molecular oxygen	-	gi|387763762|gb|AFJ94679.1|/0/carotenoid cleavage dioxygenase 1 [Vitis vinifera]
GSVIVT01035231001	-5.26921	0.967946	K12134|1|1e-27|124|aly:ARALYDRAFT_904154|circadian clock associated 1;K12133|3|2e-27|123|ath:AT1G01060|LATE ELONGATED HYPOCOTYL	-	-	-	gi|297738146|emb|CBI27347.3|/0/unnamed protein product [Vitis vinifera]
GSVIVT01023694001	-1.30648	0.839816	K03255|1|2e-21|101|ppp:PHYPADRAFT_203627|protein TIF31	-	-	GO:0009725//response to hormone stimulus	gi|297743700|emb|CBI36583.3|/4.56031e-155/unnamed protein product [Vitis vinifera]
GSVIVT01034676001	1.31663	0.832102	K02896|1|5e-61|233|vvi:100252367|large subunit ribosomal protein L24e	GO:0030529//ribonucleoprotein complex	GO:0005198//structural molecule activity	GO:0010467//gene expression	gi|225449651|ref|XP_002262722.1|/6.28902e-60/PREDICTED: 60S ribosomal protein L24 [Vitis vinifera]
GSVIVT01017332001	-4.3523	0.856662	-	-	-	-	gi|297743460|emb|CBI36327.3|/0/unnamed protein product [Vitis vinifera]
GSVIVT01013161001	-2.38025	0.848905	K14496|1|6e-110|395|vvi:100267793|abscisic acid receptor PYR/PYL family	-	GO:0042802//identical protein binding;GO:0004871//signal transducer activity	GO:0009755//hormone-mediated signaling pathway;GO:0043666//regulation of phosphoprotein phosphatase activity	gi|297742099|emb|CBI33886.3|/1.18241e-151/unnamed protein product [Vitis vinifera]
GSVIVT01008823001	4.65261	0.847616	K06627|1|0.0|949|vvi:100250590|cyclin A	GO:0043231//intracellular membrane-bounded organelle	-	GO:0009987//cellular process	gi|302141779|emb|CBI18982.3|/0/unnamed protein product [Vitis vinifera]
GSVIVT01009363001	1.32762	0.808286	-	GO:0043231//intracellular membrane-bounded organelle	-	-	gi|225458808|ref|XP_002285235.1|/1.52799e-50/PREDICTED: uncharacterized protein LOC100260909 [Vitis vinifera]
GSVIVT01016468001	2.07702	0.850107	K15414|1|2e-137|486|vvi:100266772|complement component 1 Q subcomponent-binding protein, mitochondrial	GO:0044429//mitochondrial part	-	-	gi|225449374|ref|XP_002282374.1|/2.8584e-136/PREDICTED: uncharacterized protein At2g39795, mitochondrial [Vitis vinifera]
GSVIVT01017675001	-1.13326	0.822182	K00789|1|3e-135|320|vvi:100244176|S-adenosylmethionine synthetase [EC:2.5.1.6]	GO:0044424//intracellular part	GO:0046872//metal ion binding;GO:0016765//transferase activity, transferring alkyl or aryl (other than methyl) groups;GO:0032559	GO:0006970//response to osmotic stress;GO:0044237//cellular metabolic process	gi|75306070|sp|Q944U4.1|METK_DENCR/7.39192e-138/RecName: Full=S-adenosylmethionine synthase; Short=AdoMet synthase; AltName: Full=Methionine adenosyltransferase; Short=MAT
GSVIVT01024455001	2.40099	0.881856	-	-	-	-	gi|297737367|emb|CBI26568.3|/2.71108e-60/unnamed protein product [Vitis vinifera]
GSVIVT01011047001	1.96568	0.816414	K08145|1|1e-112|405|pop:POPTR_764739|MFS transporter, SP family, solute carrier family 2 (facilitated glucose transporter), member 8	GO:0031090//organelle membrane;GO:0031224//intrinsic to membrane;GO:0009536//plastid	GO:0022891//substrate-specific transmembrane transporter activity;GO:0016628//oxidoreductase activity, acting on the CH-CH group of donors, NAD or NADP as acceptor	GO:0008152//metabolic process;GO:0071702	gi|359479783|ref|XP_002270927.2|/0/PREDICTED: sugar transporter ERD6-like 7-like [Vitis vinifera]
GSVIVT01037652001	1.81649	0.856007	K13412|1|0.0|1036|vvi:100243573|calcium-dependent protein kinase [EC:2.7.11.1]	-	GO:0046872//metal ion binding;GO:0004674//protein serine/threonine kinase activity;GO:0032559	GO:0006464//cellular protein modification process	gi|225460973|ref|XP_002278179.1|/0/PREDICTED: calcium-dependent protein kinase 9-like [Vitis vinifera]
GSVIVT01009347001	-1.48604	0.831512	K08332|1|6e-23|107|vcn:VOLCADRAFT_41528|vacuolar protein 8;K14431|5|5e-19|94.4|aly:ARALYDRAFT_311885|transcription factor TGA	-	GO:0003824//catalytic activity	-	gi|302142201|emb|CBI19404.3|/0/unnamed protein product [Vitis vinifera]
GSVIVT01009943001	1.91902	0.883647	-	-	-	-	gi|225457921|ref|XP_002272757.1|/0/PREDICTED: extended synaptotagmin-2 isoform 1 [Vitis vinifera]
GSVIVT01020666001	-1.99374	0.881309	-	-	GO:0003676//nucleic acid binding	GO:0009887//organ morphogenesis;GO:0040034//regulation of development, heterochronic;GO:0048827//phyllome development;GO:0003006//developmental process involved in reproduction;GO:0048869//cellular developmental process	gi|302143388|emb|CBI21949.3|/5.69034e-162/unnamed protein product [Vitis vinifera]
GSVIVT01006065001	-1.21095	0.837456	K05933|1|1e-77|287|vvi:100232928|aminocyclopropanecarboxylate oxidase [EC:1.14.17.4]	-	-	-	gi|359497730|ref|XP_002273430.2|/7.82718e-75/PREDICTED: 1-aminocyclopropane-1-carboxylate oxidase [Vitis vinifera]
GSVIVT01015217001	-4.20694	0.931041	-	GO:0009536//plastid	GO:0016741	GO:0006730//one-carbon metabolic process	gi|225444946|ref|XP_002282381.1|/2.64888e-168/PREDICTED: uncharacterized protein LOC100268021 [Vitis vinifera]
GSVIVT01000148001	2.38268	0.892518	-	GO:0009536//plastid	GO:0003676//nucleic acid binding;GO:0016891//endoribonuclease activity, producing 5'-phosphomonoesters	GO:0010467//gene expression	gi|225438954|ref|XP_002284222.1|/0/PREDICTED: uncharacterized protein LOC100254381 [Vitis vinifera]
GSVIVT01016698001	4.20055	0.860224	K14488|1|5e-08|56.6|ppp:PHYPADRAFT_26859|SAUR family protein	-	-	-	gi|147782667|emb|CAN61793.1|/4.61132e-97/hypothetical protein VITISV_015798 [Vitis vinifera]
GSVIVT01019031001	-2.23649	0.886269	-	-	-	-	gi|297735215|emb|CBI17577.3|/6.26639e-143/unnamed protein product [Vitis vinifera]
GSVIVT01001101001	1.36325	0.803653	K05917|1|0.0|791|vvi:100242104|cytochrome P450, family 51 (sterol 14-demethylase) [EC:1.14.13.70]	-	GO:0016741;GO:0016709//oxidoreductase activity, acting on paired donors, with incorporation or reduction of molecular oxygen, NAD(P)H as one donor, and incorporation of one atom of oxygen;GO:0005506//iron ion binding	GO:0006730//one-carbon metabolic process	gi|296085537|emb|CBI29269.3|/0/unnamed protein product [Vitis vinifera]
GSVIVT01031731001	-2.42882	0.90045	K14432|1|3e-150|495|vvi:100243434|ABA responsive element binding factor	-	GO:0005488//binding	-	gi|359475189|ref|XP_003631614.1|/3.36452e-149/PREDICTED: ABSCISIC ACID-INSENSITIVE 5-like protein 6-like isoform 3 [Vitis vinifera]
GSVIVT01008073001	-1.98626	0.850937	K14638|1|2e-113|409|pop:POPTR_752070|solute carrier family 15 (peptide/histidine transporter), member 3/4	GO:0044464//cell part	-	GO:0015833//peptide transport	gi|297734038|emb|CBI15285.3|/0/unnamed protein product [Vitis vinifera]
GSVIVT01019684001	-1.36156	0.851003	-	GO:0043231//intracellular membrane-bounded organelle	-	-	gi|225426534|ref|XP_002278777.1|/0/PREDICTED: uncharacterized protein LOC100247984 isoform 1 [Vitis vinifera]
GSVIVT01009258001	1.77875	0.884696	K07374|1|0.0|687|gmx:100779027|tubulin alpha	GO:0032991//macromolecular complex;GO:0015630//microtubule cytoskeleton	GO:0017111//nucleoside-triphosphatase activity;GO:0032561//guanyl ribonucleotide binding	GO:0043623//cellular protein complex assembly;GO:0009207;GO:0007017//microtubule-based process	gi|302142127|emb|CBI19330.3|/0/unnamed protein product [Vitis vinifera]
GSVIVT01013417001	-1.19857	0.818621	-	GO:0016020//membrane	-	GO:0007010//cytoskeleton organization;GO:0009658//chloroplast organization	gi|297745591|emb|CBI40756.3|/1.97992e-173/unnamed protein product [Vitis vinifera]
GSVIVT01025651001	-2.76901	0.912883	-	-	-	-	gi|359481353|ref|XP_003632609.1|/2.23069e-136/PREDICTED: uncharacterized protein LOC100854914 [Vitis vinifera]
GSVIVT01007659001	3.05913	0.906022	-	-	-	-	gi|297733713|emb|CBI14960.3|/1.14616e-48/unnamed protein product [Vitis vinifera]
GSVIVT01019407001	-2.06245	0.890574	K04079|1|1e-176|519|vvi:100265661|molecular chaperone HtpG	GO:0044424//intracellular part	GO:0005515//protein binding;GO:0032559	GO:0044267//cellular protein metabolic process;GO:0050896//response to stimulus	gi|302760227|ref|XP_002963536.1|/0/hypothetical protein SELMODRAFT_230177 [Selaginella moellendorffii]
GSVIVT01010157001	-1.92783	0.884565	-	-	-	-	gi|297738230|emb|CBI27431.3|/6.92013e-31/unnamed protein product [Vitis vinifera]
GSVIVT01009259001	1.35328	0.811694	K00854|1|0.0|1123|vvi:100252425|xylulokinase [EC:2.7.1.17]	GO:0044444//cytoplasmic part	GO:0016773//phosphotransferase activity, alcohol group as acceptor	GO:0006796//phosphate-containing compound metabolic process;GO:0019321//pentose metabolic process	gi|225458968|ref|XP_002285560.1|/0/PREDICTED: xylulose kinase [Vitis vinifera]
GSVIVT01037005001	-1.93171	0.834943	K13449|1|6e-98|353|vvi:100258414|pathogenesis-related protein 1	-	-	-	gi|225429119|ref|XP_002273788.1|/6.62657e-97/PREDICTED: basic form of pathogenesis-related protein 1 [Vitis vinifera]
GSVIVT01011171001	-2.60851	0.910173	K10257|1|0.0|867|vvi:100247097|omega-3 fatty acid desaturase (delta-15 desaturase) [EC:1.14.19.-]	GO:0009941//chloroplast envelope	GO:0016705//oxidoreductase activity, acting on paired donors, with incorporation or reduction of molecular oxygen	GO:0006631//fatty acid metabolic process	gi|296083167|emb|CBI22803.3|/0/unnamed protein product [Vitis vinifera]
GSVIVT01011343001	-1.87453	0.881528	-	-	-	-	gi|225463848|ref|XP_002265262.1|/2.57542e-158/PREDICTED: uncharacterized protein LOC100244941 [Vitis vinifera]
GSVIVT01020090001	-2.03276	0.874951	K09510|1|2e-90|330|vvi:100246709|DnaJ homolog subfamily B member 4	-	GO:0005488//binding	-	gi|296086444|emb|CBI32033.3|/8.66329e-177/unnamed protein product [Vitis vinifera]
GSVIVT01037291001	-2.98554	0.831928	-	GO:0043231//intracellular membrane-bounded organelle;GO:0016020//membrane	-	GO:0042939//tripeptide transport;GO:0010038//response to metal ion	gi|359479254|ref|XP_002276436.2|/0/PREDICTED: crt homolog 1-like [Vitis vinifera]
GSVIVT01007953001	1.1375	0.805052	-	-	-	-	gi|359491682|ref|XP_003634304.1|/7.10291e-83/PREDICTED: uncharacterized protein At5g01610-like [Vitis vinifera]
GSVIVT01028974001	-3.70451	0.917581	-	-	GO:0043169//cation binding	GO:0006812//cation transport	gi|225470181|ref|XP_002268244.1|/2.8416e-23/PREDICTED: uncharacterized protein LOC100250657 [Vitis vinifera]
GSVIVT01026951001	-1.22307	0.826858	K13034|1|0.0|693|vvi:100255091|L-3-cyanoalanine synthase/ cysteine synthase [EC:2.5.1.47 4.4.1.9]	-	GO:0016835//carbon-oxygen lyase activity;GO:0048037//cofactor binding	GO:0006563//L-serine metabolic process;GO:0000097//sulfur amino acid biosynthetic process	gi|225454278|ref|XP_002276013.1|/0/PREDICTED: cysteine synthase, chloroplastic/chromoplastic isoform 1 [Vitis vinifera]
GSVIVT01024050001	2.31878	0.872919	-	GO:0031224//intrinsic to membrane	-	GO:0009607//response to biotic stimulus	gi|225427981|ref|XP_002277548.1|/3.12418e-159/PREDICTED: pathogenesis-related protein 5 [Vitis vinifera]
GSVIVT01018164001	-1.07413	0.80031	-	-	-	-	gi|297734538|emb|CBI16589.3|/3.05613e-142/unnamed protein product [Vitis vinifera]
GSVIVT01013421001	-2.13796	0.816873	K08176|1|8e-160|321|aly:ARALYDRAFT_476800|MFS transporter, PHS family, inorganic phosphate transporter	GO:0031224//intrinsic to membrane	GO:0015103//inorganic anion transmembrane transporter activity	GO:0006810//transport	gi|225457638|ref|XP_002274930.1|/0/PREDICTED: probable inorganic phosphate transporter 1-9 [Vitis vinifera]
GSVIVT01036484001	2.23079	0.875279	K03798|1|1e-80|299|zma:100191560|cell division protease FtsH [EC:3.4.24.-]	GO:0031224//intrinsic to membrane	GO:0004175//endopeptidase activity;GO:0046914//transition metal ion binding;GO:0016887//ATPase activity;GO:0032559	-	gi|359488350|ref|XP_002279064.2|/0/PREDICTED: ATP-dependent zinc metalloprotease FtsH-like [Vitis vinifera]
GSVIVT01027397001	-1.92668	0.84565	K08900|1|3e-38|157|pop:POPTR_271862|mitochondrial chaperone BCS1	-	GO:0017111//nucleoside-triphosphatase activity;GO:0032559	-	gi|296088977|emb|CBI38680.3|/0/unnamed protein product [Vitis vinifera]
GSVIVT01000981001	4.07807	0.832234	K10740|1|2e-55|214|vvi:100244193|replication factor A3	-	-	-	gi|296080981|emb|CBI18579.3|/1.07557e-62/unnamed protein product [Vitis vinifera]
GSVIVT01032815001	-1.27584	0.815715	K15731|1|3e-19|94.7|smo:SELMODRAFT_77112|carboxy-terminal domain RNA polymerase II polypeptide A small phosphatase [EC:3.1.3.16]	-	GO:0042578//phosphoric ester hydrolase activity	GO:0006796//phosphate-containing compound metabolic process	gi|225448441|ref|XP_002273682.1|/5.97779e-150/PREDICTED: CTD small phosphatase-like protein 2 isoform 1 [Vitis vinifera]
GSVIVT01035671001	-4.11057	0.90399	K13118|1|6e-15|80.9|cre:CHLREDRAFT_17930|protein DGCR14;K06694|3|1e-14|79.7|rcu:RCOM_1621740|26S proteasome non-ATPase regulatory subunit 10	-	-	-	gi|296081888|emb|CBI20893.3|/0/unnamed protein product [Vitis vinifera]
GSVIVT01036141001	2.04501	0.834419	-	GO:0031410//cytoplasmic vesicle;GO:0005618//cell wall;GO:0043231//intracellular membrane-bounded organelle	-	-	gi|255565605|ref|XP_002523792.1|/9.78672e-47/catalytic, putative [Ricinus communis]
GSVIVT01030213001	-2.24282	0.891929	K00924|1|2e-99|361|osa:4342410|[EC:2.7.1.-];K07198|3|3e-44|178|aly:ARALYDRAFT_484683|5'-AMP-activated protein kinase, catalytic alpha subunit [EC:2.7.11.11]	-	GO:0004672//protein kinase activity;GO:0000166//nucleotide binding	GO:0009987//cellular process	gi|297735566|emb|CBI18060.3|/0/unnamed protein product [Vitis vinifera]
GSVIVT01036694001	1.35669	0.807368	K00924|1|3e-30|131|ath:AT5G22850|[EC:2.7.1.-]	-	GO:0016787//hydrolase activity	-	gi|359494621|ref|XP_002265771.2|/0/PREDICTED: aspartic proteinase nepenthesin-2-like [Vitis vinifera]
GSVIVT01013704001	2.43398	0.851811	-	-	-	-	gi|297739374|emb|CBI29364.3|/3.87597e-95/unnamed protein product [Vitis vinifera]
GSVIVT01032361001	1.17125	0.825963	K11294|1|1e-37|155|smo:SELMODRAFT_15428|nucleolin;K14411|2|3e-24|111|vcn:VOLCADRAFT_107445|RNA-binding protein Musashi	GO:0044424//intracellular part	GO:0005488//binding	-	gi|225452270|ref|XP_002270233.1|/6.60858e-140/PREDICTED: 31 kDa ribonucleoprotein, chloroplastic-like [Vitis vinifera]
GSVIVT01016225001	-1.93585	0.859546	K08332|1|6e-22|104|vcn:VOLCADRAFT_41528|vacuolar protein 8;K14431|4|2e-17|89.7|aly:ARALYDRAFT_311885|transcription factor TGA;K09561|5|2e-07|56.6|vcn:VOLCADRAFT_67840|STIP1 homology and U-box containing protein 1 [EC:6.3.2.19]	GO:0043234//protein complex	GO:0033612//receptor serine/threonine kinase binding;GO:0019787//small conjugating protein ligase activity	GO:0032446//protein modification by small protein conjugation	gi|225448982|ref|XP_002270524.1|/0/PREDICTED: U-box domain-containing protein 14 [Vitis vinifera]
GSVIVT01009931001	2.03147	0.890137	K09487|1|0.0|1330|vvi:100267648|heat shock protein 90kDa beta	GO:0044432//endoplasmic reticulum part;GO:0031410//cytoplasmic vesicle	GO:0005515//protein binding;GO:0032559	GO:0050896//response to stimulus;GO:0044267//cellular protein metabolic process	gi|225457939|ref|XP_002273785.1|/0/PREDICTED: endoplasmin homolog [Vitis vinifera]
GSVIVT01008670001	-3.81975	0.911528	K00030|1|2e-155|547|vvi:100242228|isocitrate dehydrogenase (NAD+) [EC:1.1.1.41];K09588|2|5e-73|273|pop:POPTR_656234|cytochrome P450, family 90, subfamily A, polypeptide 1 [EC:1.14.-.-]	-	GO:0016709//oxidoreductase activity, acting on paired donors, with incorporation or reduction of molecular oxygen, NAD(P)H as one donor, and incorporation of one atom of oxygen;GO:0005506//iron ion binding	GO:0008152//metabolic process	gi|302141660|emb|CBI18863.3|/0/unnamed protein product [Vitis vinifera]
GSVIVT01018818001	-2.23897	0.884237	K12135|1|4e-16|84.3|aly:ARALYDRAFT_488429|zinc finger protein CONSTANS	GO:0044464//cell part	GO:0046914//transition metal ion binding	-	gi|359476640|ref|XP_003631872.1|/1.95303e-106/PREDICTED: probable salt tolerance-like protein At1g78600-like [Vitis vinifera]
GSVIVT01025748001	4.52922	0.827929	K13947|1|0.0|1034|vvi:100263725|auxin efflux carrier family	GO:0031224//intrinsic to membrane	-	GO:0006810//transport	gi|297741654|emb|CBI32786.3|/0/unnamed protein product [Vitis vinifera]
GSVIVT01022992001	1.35747	0.811825	-	-	-	-	gi|298204582|emb|CBI23857.3|/7.53811e-38/unnamed protein product [Vitis vinifera]
GSVIVT01012158001	1.22374	0.812721	K15631|1|3e-28|124|sbi:SORBI_10g026910|molybdenum cofactor sulfurtransferase [EC:2.8.1.9]	GO:0009536//plastid	GO:0046914//transition metal ion binding;GO:0003824//catalytic activity;GO:0048037//cofactor binding	-	gi|225423585|ref|XP_002273557.1|/1.06676e-173/PREDICTED: MOSC domain-containing protein 1, mitochondrial [Vitis vinifera]
GSVIVT01025005001	4.04608	0.936743	K11254|1|4e-20|95.5|mtr:MTR_2g096100|histone H4	GO:0000785//chromatin;GO:0031090//organelle membrane;GO:0009536//plastid	GO:0003676//nucleic acid binding	GO:0034728//nucleosome organization	gi|470116831|ref|XP_004294578.1|/4.82515e-19/PREDICTED: histone H4-like [Fragaria vesca subsp. vesca]
GSVIVT01035350001	1.47929	0.826552	K02903|1|2e-76|283|vvi:100245594|large subunit ribosomal protein L28e	GO:0030529//ribonucleoprotein complex	GO:0005198//structural molecule activity	GO:0010467//gene expression	gi|225429456|ref|XP_002277207.1|/2.15649e-75/PREDICTED: 60S ribosomal protein L28-1 [Vitis vinifera]
GSVIVT01037973001	3.70093	0.868876	K12192|1|8e-71|265|osa:4348891|charged multivesicular body protein 2B	GO:0010008//endosome membrane	-	GO:0006810//transport	gi|296089248|emb|CBI39020.3|/9.82774e-99/unnamed protein product [Vitis vinifera]
GSVIVT01012149001	6.38199	0.825241	K09422|1|2e-99|359|vvi:100250744|myb proto-oncogene protein, plant	GO:0043231//intracellular membrane-bounded organelle	GO:0003676//nucleic acid binding	-	gi|297738024|emb|CBI27225.3|/4.92427e-123/unnamed protein product [Vitis vinifera]
GSVIVT01035690001	2.79195	0.801534	-	-	-	-	gi|359476052|ref|XP_003631781.1|/4.3301e-144/PREDICTED: LOW QUALITY PROTEIN: dehydration-responsive protein RD22-like [Vitis vinifera]
GSVIVT01020388001	-3.63009	0.860333	-	-	GO:0003676//nucleic acid binding	-	gi|359494559|ref|XP_002265838.2|/2.47805e-167/PREDICTED: NAC domain-containing protein 42-like [Vitis vinifera]
GSVIVT01023801001	1.34087	0.811061	K14857|1|0.0|957|vvi:100255646|AdoMet-dependent rRNA methyltransferase SPB1 [EC:2.1.1.-]	GO:0044424//intracellular part	GO:0008168//methyltransferase activity	GO:0006730//one-carbon metabolic process;GO:0006364//rRNA processing	gi|297744408|emb|CBI37670.3|/0/unnamed protein product [Vitis vinifera]
GSVIVT01028387001	1.31694	0.831862	K06236|1|4e-08|57.4|pop:POPTR_584471|collagen, type I/II/III/V/XI, alpha	GO:0009536//plastid	GO:0046914//transition metal ion binding	GO:0000478//endonucleolytic cleavage involved in rRNA processing;GO:0006996//organelle organization	gi|225438029|ref|XP_002271431.1|/2.75625e-98/PREDICTED: DAG protein, chloroplastic-like [Vitis vinifera]
GSVIVT01025087001	2.34817	0.894135	K12129|1|5e-63|239|vvi:100246836|pseudo-response regulator 7	-	-	-	gi|225435163|ref|XP_002281776.1|/6.73689e-62/PREDICTED: two-component response regulator-like PRR73-like [Vitis vinifera]
GSVIVT01007275001	-2.47413	0.893305	K14431|1|3e-10|65.1|aly:ARALYDRAFT_311885|transcription factor TGA;K09561|2|3e-08|58.5|vcn:VOLCADRAFT_67840|STIP1 homology and U-box containing protein 1 [EC:6.3.2.19];K10597|4|1e-06|52.8|aly:ARALYDRAFT_488386|ubiquitin conjugation factor E4 B [EC:6.3.2.19]	GO:0043234//protein complex;GO:0043231//intracellular membrane-bounded organelle;GO:0016020//membrane	GO:0033612//receptor serine/threonine kinase binding;GO:0019787//small conjugating protein ligase activity	GO:0009737//response to abscisic acid stimulus;GO:0032446//protein modification by small protein conjugation	gi|225469211|ref|XP_002263607.1|/0/PREDICTED: U-box domain-containing protein 9 [Vitis vinifera]
GSVIVT01011637001	-1.48742	0.813748	K08241|1|7e-53|206|vvi:100260930|jasmonate O-methyltransferase [EC:2.1.1.141]	-	GO:0016741	GO:0006730//one-carbon metabolic process	gi|225424405|ref|XP_002284898.1|/0/PREDICTED: probable S-adenosylmethionine-dependent methyltransferase At5g37990-like [Vitis vinifera]
GSVIVT01038270001	-1.76634	0.838155	K08472|1|1e-176|618|aly:ARALYDRAFT_663667|mlo protein	GO:0031224//intrinsic to membrane	-	GO:0009987//cellular process	gi|166012596|gb|ABY77906.1|/0/mildew resistance locus o 15 [Vitis vinifera]
GSVIVT01015204001	-1.31164	0.845562	-	-	GO:0046914//transition metal ion binding;GO:0003677//DNA binding;GO:0001071//nucleic acid binding transcription factor activity	GO:0006351//transcription, DNA-dependent	gi|225444922|ref|XP_002282173.1|/4.39815e-133/PREDICTED: uncharacterized protein LOC100261004 [Vitis vinifera]
GSVIVT01029611001	-3.56391	0.825088	K13420|1|2e-35|148|sbi:SORBI_06g028760|LRR receptor-like serine/threonine-protein kinase FLS2 [EC:2.7.11.1]	-	-	-	gi|359483171|ref|XP_002262961.2|/3.73191e-124/PREDICTED: probable LRR receptor-like serine/threonine-protein kinase At1g34110-like [Vitis vinifera]
GSVIVT01007865001	1.22954	0.830813	K13195|1|1e-19|95.5|pop:POPTR_712972|cold-inducible RNA-binding protein;K02965|2|2e-19|94.7|ath:AT5G47320|small subunit ribosomal protein S19;K11294|3|1e-16|85.9|smo:SELMODRAFT_15428|nucleolin;K12741|5|2e-13|75.1|vcn:VOLCADRAFT_104291|heterogeneous nuclear ribonucleoprotein A1/A3	GO:0043231//intracellular membrane-bounded organelle	GO:0046914//transition metal ion binding;GO:0032559	-	gi|297733872|emb|CBI15119.3|/9.78215e-62/unnamed protein product [Vitis vinifera]
GSVIVT01008296001	2.18718	0.867828	-	GO:0009536//plastid	GO:0005506//iron ion binding	GO:0009725//response to hormone stimulus;GO:0003006//developmental process involved in reproduction	gi|297734212|emb|CBI15459.3|/0/unnamed protein product [Vitis vinifera]
GSVIVT01011815001	1.5961	0.828934	K00924|1|5e-47|187|ath:AT1G24650|[EC:2.7.1.-];K04733|3|1e-45|183|aly:ARALYDRAFT_916421|interleukin-1 receptor-associated kinase 4 [EC:2.7.11.1];K13418|4|2e-45|182|vvi:100247683|somatic embryogenesis receptor kinase 1 [EC:2.7.10.1 2.7.11.1]	GO:0043231//intracellular membrane-bounded organelle;GO:0031410//cytoplasmic vesicle	GO:0004672//protein kinase activity;GO:0032559	GO:0006464//cellular protein modification process	gi|255570697|ref|XP_002526303.1|/0/kinase, putative [Ricinus communis]
GSVIVT01027142001	2.87593	0.812809	K15406|1|2e-94|344|ath:AT5G37300|wax-ester synthase / diacylglycerol O-acyltransferase [EC:2.3.1.75 2.3.1.20]	-	-	-	gi|297745464|emb|CBI40544.3|/0/unnamed protein product [Vitis vinifera]
GSVIVT01016580001	-1.73837	0.873618	-	-	GO:0031406//carboxylic acid binding	-	gi|225449577|ref|XP_002283917.1|/0/PREDICTED: uncharacterized protein LOC100256399 [Vitis vinifera]
GSVIVT01000245001	1.26259	0.802211	-	GO:0005737//cytoplasm	-	GO:0050789//regulation of biological process	gi|296084818|emb|CBI27700.3|/0/unnamed protein product [Vitis vinifera]
GSVIVT01009124001	-1.69871	0.84943	-	-	-	-	gi|225459156|ref|XP_002285711.1|/3.84084e-129/PREDICTED: UPF0483 protein AGAP003155 [Vitis vinifera]
GSVIVT01018205001	2.45939	0.803391	-	GO:0043231//intracellular membrane-bounded organelle	GO:0003676//nucleic acid binding	-	gi|297734564|emb|CBI16615.3|/1.36239e-160/unnamed protein product [Vitis vinifera]
GSVIVT01016693001	-1.40376	0.832692	-	-	GO:0016788//hydrolase activity, acting on ester bonds	-	gi|297742948|emb|CBI35815.3|/0/unnamed protein product [Vitis vinifera]
GSVIVT01024916001	5.53586	0.842219	K14491|1|3e-23|107|pop:POPTR_419669|two-component response regulator ARR-B family	-	-	GO:0048511//rhythmic process	gi|297746038|emb|CBI16094.3|/6.92124e-166/unnamed protein product [Vitis vinifera]
GSVIVT01027594001	-3.24589	0.897741	-	-	-	GO:0006810//transport	gi|225453877|ref|XP_002278630.1|/0/PREDICTED: SPX domain-containing membrane protein At4g22990 [Vitis vinifera]
GSVIVT01035872001	2.58237	0.848468	K00759|1|2e-96|350|vvi:100245563|adenine phosphoribosyltransferase [EC:2.4.2.7]	GO:0044424//intracellular part	GO:0016763//transferase activity, transferring pentosyl groups	GO:0043096//purine nucleobase salvage	gi|225430318|ref|XP_002285191.1|/2.81523e-95/PREDICTED: adenine phosphoribosyltransferase 2 [Vitis vinifera]
GSVIVT01019432001	3.51133	0.851658	-	-	-	-	gi|297742254|emb|CBI34403.3|/1.07849e-128/unnamed protein product [Vitis vinifera]
GSVIVT01032102001	1.58353	0.838614	K02908|1|3e-54|209|vvi:100267090|large subunit ribosomal protein L30e	GO:0030529//ribonucleoprotein complex	GO:0005198//structural molecule activity	GO:0010467//gene expression	gi|225450113|ref|XP_002278806.1|/3.98137e-53/PREDICTED: 60S ribosomal protein L30 [Vitis vinifera]
GSVIVT01025683001	1.40288	0.848556	K02870|1|1e-48|190|vvi:100267052|large subunit ribosomal protein L12e	-	-	-	gi|297741600|emb|CBI32732.3|/1.35881e-56/unnamed protein product [Vitis vinifera]
[truncated: 220 more rows]
