# Supplementary material for: An RNA-Seq Analysis of Grape Plantlets Grown in vitro Reveals Different Responses to Blue, Green, Red LED Light, and White Fluorescent Light
Source: Front Plant Sci. 2017 Jan 31;8:78. doi: 10.3389/fpls.2017.00078 (PMC5281588; doi:10.3389/fpls.2017.00078)
Supplement: Supplementary file 8 [file DataSheet8.xls]

## Sheet: Supplement 8-private genes
GeneID	B1_RPKM	B2_RPKM	G1_RPKM	G2_RPKM	R1_RPKM	R2_RPKM	W1_RPKM	W2_RPKM	KEGG Orthology	GO Component	GO Function	GO Process	Blast nr
GSVIVT01029117001	-	-	-	-	-	-	1.71062	1.15646	-	-	-	-	gi|297735330|emb|CBI17770.3|/2.3624e-23/unnamed protein product [Vitis vinifera]
GSVIVT01014099001	-	-	-	-	-	-	1.31147	1.32993	-	-	-	-	-
GSVIVT01002381001	-	-	-	-	-	-	0.74862	1.01221	-	-	-	-	gi|296083531|emb|CBI23521.3|/1.34759e-41/unnamed protein product [Vitis vinifera]
GSVIVT01018725001	-	-	-	-	-	-	0.348178	0.353078	-	-	GO:0043169//cation binding	GO:0006812//cation transport	gi|297734967|emb|CBI17329.3|/5.2225e-63/unnamed protein product [Vitis vinifera]
GSVIVT01015618001	-	-	-	-	-	-	0.326507	0.165551	K13428|1|7e-24|110|ath:AT5G20480|LRR receptor-like serine/threonine-protein kinase EFR [EC:2.7.11.1]	-	-	-	gi|225455498|ref|XP_002264793.1|/8.4065e-154/PREDICTED: receptor-like protein 12-like [Vitis vinifera]
GSVIVT01023909001	-	-	-	-	-	-	0.275134	0.558011	K14488|1|1e-08|56.6|sbi:SORBI_10g029050|SAUR family protein	-	-	-	gi|297744509|emb|CBI37771.3|/1.65814e-77/unnamed protein product [Vitis vinifera]
GSVIVT01010509001	-	-	-	-	-	-	0.206712	0.209621	K08592|1|3e-06|49.7|rcu:RCOM_0681230|sentrin-specific protease 1 [EC:3.4.22.-]	-	-	-	gi|296087132|emb|CBI33506.3|/2.73881e-76/unnamed protein product [Vitis vinifera]
GSVIVT01016909001	-	-	-	-	-	-	0.190991	0.193679	K04733|1|1e-19|94.4|aly:ARALYDRAFT_916421|interleukin-1 receptor-associated kinase 4 [EC:2.7.11.1];K00924|3|1e-18|91.3|aly:ARALYDRAFT_486409|[EC:2.7.1.-]	-	GO:0016772//transferase activity, transferring phosphorus-containing groups	-	gi|297743129|emb|CBI35996.3|/1.81305e-114/unnamed protein product [Vitis vinifera]
GSVIVT01034788001	-	-	-	-	-	-	0.161614	0.218518	K13420|1|1e-53|209|pop:POPTR_1075175|LRR receptor-like serine/threonine-protein kinase FLS2 [EC:2.7.11.1]	-	-	-	gi|296081078|emb|CBI18272.3|/0/unnamed protein product [Vitis vinifera]
GSVIVT01015616001	-	-	-	-	-	-	0.158752	0.0402466	K13420|1|3e-44|116|rcu:RCOM_0633880|LRR receptor-like serine/threonine-protein kinase FLS2 [EC:2.7.11.1]	-	-	-	gi|296086784|emb|CBI32933.3|/1.26864e-142/unnamed protein product [Vitis vinifera]
GSVIVT01026037001	-	-	-	-	-	-	0.144294	0.146324	K07466|1|1e-51|201|vvi:100255412|replication factor A1	GO:0043231//intracellular membrane-bounded organelle	GO:0003676//nucleic acid binding	GO:0006259//DNA metabolic process;GO:0009411//response to UV	gi|296089491|emb|CBI39310.3|/7.52625e-113/unnamed protein product [Vitis vinifera]
GSVIVT01029350001	-	-	-	-	-	-	0.133976	0.0679304	K13420|1|9e-25|113|aly:ARALYDRAFT_356368|LRR receptor-like serine/threonine-protein kinase FLS2 [EC:2.7.11.1]	-	GO:0003824//catalytic activity	-	gi|296087998|emb|CBI35281.3|/1.00216e-128/unnamed protein product [Vitis vinifera]
GSVIVT01013013001	-	-	-	-	-	-	0.116174	0.117808	K14303|1|4e-41|166|vvi:100250223|nuclear pore complex protein Nup160	GO:0016020//membrane	GO:0046914//transition metal ion binding	-	gi|297742013|emb|CBI33800.3|/2.02668e-87/unnamed protein product [Vitis vinifera]
GSVIVT01030278001	-	-	-	-	-	-	0.107498	0.10901	-	-	-	-	gi|297735613|emb|CBI18107.3|/1.8136e-177/unnamed protein product [Vitis vinifera]
GSVIVT01004964001	-	-	-	-	-	-	0.0970662	0.0984321	-	GO:0019866//organelle inner membrane;GO:0043231//intracellular membrane-bounded organelle;GO:0032991//macromolecular complex	GO:0051184	GO:0043623//cellular protein complex assembly;GO:0051181//cofactor transport	gi|297740922|emb|CBI31104.3|/0/unnamed protein product [Vitis vinifera]
GSVIVT01010040001	-	-	-	-	-	-	0.087141	0.265102	K13428|1|7e-128|456|ath:AT5G20480|LRR receptor-like serine/threonine-protein kinase EFR [EC:2.7.11.1];K13420|3|2e-91|335|pop:POPTR_1075175|LRR receptor-like serine/threonine-protein kinase FLS2 [EC:2.7.11.1]	-	GO:0003824//catalytic activity	-	gi|302142771|emb|CBI19974.3|/0/unnamed protein product [Vitis vinifera]
GSVIVT01033127001	-	-	-	-	-	-	0.0855308	0.216836	K05387|1|0.0|868|ath:AT2G29110|glutamate receptor, ionotropic, other eukaryote	-	-	-	gi|296083758|emb|CBI23975.3|/0/unnamed protein product [Vitis vinifera]
GSVIVT01001407001	-	-	-	-	-	-	0.0598845	0.0607272	K13420|1|9e-44|176|rcu:RCOM_0633880|LRR receptor-like serine/threonine-protein kinase FLS2 [EC:2.7.11.1]	-	-	-	gi|296083125|emb|CBI22761.3|/0/unnamed protein product [Vitis vinifera]
GSVIVT01005219001	-	-	-	-	-	-	0.0150276	0.0030478	K15086|1|3e-24|116|aly:ARALYDRAFT_893341|(3S)-linalool synthase [EC:4.2.3.25]	-	-	-	gi|359497062|ref|XP_003635412.1|/4.31701e-42/PREDICTED: LOW QUALITY PROTEIN: (3S,6E)-nerolidol synthase 1-like [Vitis vinifera]
GSVIVT01029028001	-	-	-	-	2.23662	1.04528	-	-	-	-	-	-	gi|297741896|emb|CBI33331.3|/3.12479e-15/unnamed protein product [Vitis vinifera]
GSVIVT01001812001	-	-	-	-	1.50428	0.35151	-	-	K13448|1|3e-24|107|rcu:RCOM_1677910|calcium-binding protein CML	-	GO:0046872//metal ion binding	-	gi|359488608|ref|XP_002270189.2|/4.32702e-33/PREDICTED: probable calcium-binding protein CML31 [Vitis vinifera]
GSVIVT01001838001	-	-	-	-	1.28775	2.40731	-	-	-	-	-	-	gi|296090260|emb|CBI40079.3|/1.48975e-33/unnamed protein product [Vitis vinifera]
GSVIVT01032608001	-	-	-	-	1.0624	0.993015	-	-	-	-	-	-	gi|296087786|emb|CBI35042.3|/1.34786e-18/unnamed protein product [Vitis vinifera]
GSVIVT01011893001	-	-	-	-	1.00384	1.40742	-	-	-	-	-	-	gi|297737815|emb|CBI27016.3|/1.15995e-30/unnamed protein product [Vitis vinifera]
GSVIVT01038451001	-	-	-	-	0.833252	0.389418	-	-	K15849|1|8e-13|67.0|vvi:100245826|bifunctional aspartate aminotransferase and glutamate/aspartate-prephenate aminotransferase [EC:2.6.1.1 2.6.1.78 2.6.1.79]	-	GO:0016769//transferase activity, transferring nitrogenous groups;GO:0048037//cofactor binding;GO:0016846//carbon-sulfur lyase activity	GO:0008652//cellular amino acid biosynthetic process	gi|297741983|emb|CBI33428.3|/2.27577e-58/unnamed protein product [Vitis vinifera]
GSVIVT01016330001	-	-	-	-	0.732687	0.228279	-	-	K01955|1|2e-42|169|vvi:100262205|carbamoyl-phosphate synthase large subunit [EC:6.3.5.5];K13944|2|2e-24|110|vvi:100261792|LOB domain-containing protein 16	-	-	-	gi|296086066|emb|CBI31507.3|/2.48753e-83/unnamed protein product [Vitis vinifera]
GSVIVT01018131001	-	-	-	-	0.720269	0.673231	-	-	-	-	-	-	gi|297737180|emb|CBI26381.3|/2.18542e-29/unnamed protein product [Vitis vinifera]
GSVIVT01025686001	-	-	-	-	0.674538	0.630486	-	-	-	-	-	-	gi|297741603|emb|CBI32735.3|/3.04294e-18/unnamed protein product [Vitis vinifera]
GSVIVT01024497001	-	-	-	-	0.643877	0.200609	-	-	-	-	-	-	gi|297737394|emb|CBI26595.3|/8.08344e-93/unnamed protein product [Vitis vinifera]
GSVIVT01021229001	-	-	-	-	0.601357	0.187361	-	-	K14431|1|1e-10|64.3|zma:100193779|transcription factor TGA	-	GO:0005488//binding	-	gi|297740515|emb|CBI30697.3|/3.19458e-117/unnamed protein product [Vitis vinifera]
GSVIVT01031602001	-	-	-	-	0.520358	0.162125	-	-	K09422|1|2e-15|80.9|vvi:100233128|myb proto-oncogene protein, plant	GO:0043231//intracellular membrane-bounded organelle	-	GO:0010038//response to metal ion;GO:0009725//response to hormone stimulus;GO:0009743//response to carbohydrate stimulus;GO:0006970//response to osmotic stress	gi|296089585|emb|CBI39404.3|/1.54804e-127/unnamed protein product [Vitis vinifera]
GSVIVT01005124001	-	-	-	-	0.477482	0.22315	-	-	-	-	-	-	gi|297735869|emb|CBI18628.3|/9.68062e-46/unnamed protein product [Vitis vinifera]
GSVIVT01026969001	-	-	-	-	0.420751	0.196637	-	-	K13424|1|1e-22|104|rcu:RCOM_0664190|WRKY transcription factor 33	-	GO:0003677//DNA binding;GO:0001071//nucleic acid binding transcription factor activity	GO:0010467//gene expression	gi|297745331|emb|CBI40411.3|/2.43608e-84/unnamed protein product [Vitis vinifera]
GSVIVT01030451001	-	-	-	-	0.279578	0.26132	-	-	-	-	-	-	gi|297739168|emb|CBI28819.3|/3.30212e-139/unnamed protein product [Vitis vinifera]
GSVIVT01017329001	-	-	-	-	0.251455	0.235033	-	-	-	-	-	-	gi|297743457|emb|CBI36324.3|/1.19971e-100/unnamed protein product [Vitis vinifera]
GSVIVT01013131001	-	-	-	-	0.247789	0.231607	-	-	-	GO:0031410//cytoplasmic vesicle	GO:0004553//hydrolase activity, hydrolyzing O-glycosyl compounds	GO:0044238//primary metabolic process	gi|359474466|ref|XP_002277609.2|/0/PREDICTED: putative glucan endo-1,3-beta-glucosidase GVI-like [Vitis vinifera]
GSVIVT01036118001	-	-	-	-	0.239189	0.223568	-	-	-	-	-	-	gi|296084905|emb|CBI28314.3|/1.0264e-87/unnamed protein product [Vitis vinifera]
GSVIVT01029273001	-	-	-	-	0.208654	0.195028	-	-	K13420|1|2e-12|71.6|rcu:RCOM_0633880|LRR receptor-like serine/threonine-protein kinase FLS2 [EC:2.7.11.1]	-	GO:0016791//phosphatase activity	-	gi|359485043|ref|XP_002266645.2|/2.85458e-166/PREDICTED: leucine-rich repeat-containing protein 40-like [Vitis vinifera]
GSVIVT01016835001	-	-	-	-	0.202361	0.189146	-	-	K10357|1|1e-22|104|aly:ARALYDRAFT_887631|myosin V;K03165|2|1e-10|64.3|ota:Ot06g03550|DNA topoisomerase III [EC:5.99.1.2]	GO:0015629//actin cytoskeleton	GO:0008092//cytoskeletal protein binding;GO:0017111//nucleoside-triphosphatase activity;GO:0032559	-	gi|297743066|emb|CBI35933.3|/5.55622e-90/unnamed protein product [Vitis vinifera]
GSVIVT01031769001	-	-	-	-	0.17488	0.490378	-	-	K13258|1|7e-29|125|gmx:547489|2-hydroxyisoflavanone dehydratase [EC:4.2.1.105];K14493|2|9e-10|62.0|rcu:RCOM_0646940|gibberellin receptor GID1 [EC:3.-.-.-]	-	-	-	gi|297741304|emb|CBI32435.3|/6.3694e-142/unnamed protein product [Vitis vinifera]
GSVIVT01030883001	-	-	-	-	0.169531	0.47538	-	-	K07213|1|8e-11|65.5|bdi:100823139|copper chaperone	-	GO:0043169//cation binding	GO:0006812//cation transport	gi|225453114|ref|XP_002272293.1|/7.24429e-80/PREDICTED: uncharacterized protein LOC100255386 [Vitis vinifera]
GSVIVT01033916001	-	-	-	-	0.160362	0.149889	-	-	K13070|1|1e-57|221|osa:4335093|momilactone-A synthase [EC:1.1.1.295];K09841|2|3e-49|193|pop:POPTR_547844|xanthoxin dehydrogenase [EC:1.1.1.288]	-	GO:0016491//oxidoreductase activity	-	gi|297740174|emb|CBI30356.3|/6.741e-135/unnamed protein product [Vitis vinifera]
GSVIVT01030637001	-	-	-	-	0.159161	0.892598	-	-	-	-	-	-	gi|297739322|emb|CBI28973.3|/1.65753e-149/unnamed protein product [Vitis vinifera]
GSVIVT01011303001	-	-	-	-	0.158567	0.148211	-	-	K00799|1|4e-81|299|vvi:100245369|glutathione S-transferase [EC:2.5.1.18]	-	GO:0016846//carbon-sulfur lyase activity	-	gi|296088747|emb|CBI38197.3|/3.16231e-132/unnamed protein product [Vitis vinifera]
GSVIVT01031827001	-	-	-	-	0.15837	0.888163	-	-	K06892|1|6e-79|291|ath:AT3G19010|;K00475|3|1e-33|141|bdi:100823527|naringenin 3-dioxygenase [EC:1.14.11.9]	-	GO:0003824//catalytic activity;GO:0046914//transition metal ion binding	GO:0008152//metabolic process	gi|359475398|ref|XP_003631677.1|/9.47738e-145/PREDICTED: LOW QUALITY PROTEIN: naringenin,2-oxoglutarate 3-dioxygenase-like [Vitis vinifera]
GSVIVT01034623001	-	-	-	-	0.145037	0.27113	-	-	-	-	-	-	gi|147862559|emb|CAN81498.1|/9.96047e-122/hypothetical protein VITISV_039036 [Vitis vinifera]
GSVIVT01016768001	-	-	-	-	0.138573	0.129524	-	-	K09422|1|7e-138|488|vvi:100244575|myb proto-oncogene protein, plant	-	-	-	gi|297743014|emb|CBI35881.3|/1.25995e-162/unnamed protein product [Vitis vinifera]
GSVIVT01028317001	-	-	-	-	0.12548	0.117285	-	-	K14516|1|1e-73|274|vvi:100246426|ethylene-responsive transcription factor 1	-	-	-	gi|225437876|ref|XP_002264524.1|/1.39703e-104/PREDICTED: ethylene-responsive transcription factor 1B-like [Vitis vinifera]
GSVIVT01034783001	-	-	-	-	0.122761	0.114744	-	-	K00423|1|2e-66|252|smo:SELMODRAFT_104957|L-ascorbate oxidase [EC:1.10.3.3]	-	GO:0046872//metal ion binding;GO:0016682//oxidoreductase activity, acting on diphenols and related substances as donors, oxygen as acceptor	GO:0008152//metabolic process	gi|296081076|emb|CBI18270.3|/0/unnamed protein product [Vitis vinifera]
GSVIVT01011369001	-	-	-	-	0.117826	0.110131	-	-	-	-	-	-	gi|296082872|emb|CBI22173.3|/2.06104e-109/unnamed protein product [Vitis vinifera]
GSVIVT01001913001	-	-	-	-	0.11475	0.107256	-	-	K00083|1|3e-102|370|pop:POPTR_815665|cinnamyl-alcohol dehydrogenase [EC:1.1.1.195]	-	GO:0046914//transition metal ion binding;GO:0016616//oxidoreductase activity, acting on the CH-OH group of donors, NAD or NADP as acceptor	GO:0008152//metabolic process	gi|225468345|ref|XP_002273147.1|/0/PREDICTED: probable cinnamyl alcohol dehydrogenase 1 [Vitis vinifera]
GSVIVT01025171001	-	-	-	-	0.110283	0.103081	-	-	-	GO:0044464//cell part	-	-	gi|225435287|ref|XP_002282268.1|/0/PREDICTED: uncharacterized protein LOC100265658 [Vitis vinifera]
GSVIVT01002663001	-	-	-	-	0.108871	0.305282	-	-	K12843|1|5e-12|70.5|vvi:100248403|U4/U6 small nuclear ribonucleoprotein PRP3;K05681|2|3e-06|51.2|cme:CMS467C|ATP-binding cassette, subfamily G (WHITE), member 2	GO:0044464//cell part	GO:0017111//nucleoside-triphosphatase activity;GO:0015604//organic phosphonate transmembrane transporter activity;GO:0032559	GO:0009207	gi|296080892|emb|CBI18824.3|/0/unnamed protein product [Vitis vinifera]
GSVIVT01031868001	-	-	-	-	0.108408	0.101328	-	-	K00517|1|8e-99|340|ath:AT4G31940|[EC:1.14.-.-];K05280|3|1e-58|225|ath:AT5G07990|flavonoid 3'-monooxygenase [EC:1.14.13.21]	-	GO:0016491//oxidoreductase activity;GO:0005506//iron ion binding	-	gi|359475139|ref|XP_003631597.1|/0/PREDICTED: LOW QUALITY PROTEIN: cytochrome P450 82C2-like [Vitis vinifera]
GSVIVT01017288001	-	-	-	-	0.101422	0.0947986	-	-	K00517|1|4e-100|363|ath:AT4G37340|[EC:1.14.-.-]	-	GO:0046872//metal ion binding;GO:0016491//oxidoreductase activity	-	gi|297743422|emb|CBI36289.3|/0/unnamed protein product [Vitis vinifera]
GSVIVT01002105001	-	-	-	-	0.0905452	0.677056	-	-	K00083|1|8e-153|538|pop:POPTR_667694|cinnamyl-alcohol dehydrogenase [EC:1.1.1.195]	-	GO:0003824//catalytic activity;GO:0046914//transition metal ion binding	GO:0008152//metabolic process	gi|359497137|ref|XP_003635434.1|/0/PREDICTED: probable mannitol dehydrogenase-like [Vitis vinifera]
GSVIVT01006955001	-	-	-	-	0.0747509	0.0698692	-	-	K04120|1|9e-72|270|ppp:PHYPADRAFT_107108|ent-copalyl diphosphate synthase [EC:5.5.1.13];K04121|4|3e-68|259|vvi:100267397|ent-kaurene synthase [EC:4.2.3.19]	GO:0043231//intracellular membrane-bounded organelle	GO:0046872//metal ion binding;GO:0016838//carbon-oxygen lyase activity, acting on phosphates	GO:0016101//diterpenoid metabolic process;GO:0009719;GO:0006950//response to stress;GO:0051707//response to other organism	gi|297745715|emb|CBI41049.3|/0/unnamed protein product [Vitis vinifera]
GSVIVT01012035001	-	-	-	-	0.0706303	0.0660176	-	-	-	GO:0016020//membrane	GO:0015197//peptide transporter activity	GO:0006810//transport	gi|297737928|emb|CBI27129.3|/0/unnamed protein product [Vitis vinifera]
GSVIVT01019349001	-	-	-	-	0.054066	0.0505351	-	-	K03013|1|1e-61|236|vvi:100258335|DNA-directed RNA polymerases I, II, and III subunit RPABC1;K13457|2|7e-17|87.8|vvi:100252764|disease resistance protein RPM1	-	-	-	gi|296090206|emb|CBI40025.3|/0/unnamed protein product [Vitis vinifera]
GSVIVT01031691001	-	-	0.908865	1.68148	-	-	-	-	-	GO:0031410//cytoplasmic vesicle	-	GO:0003002//regionalization;GO:0010374//stomatal complex development;GO:0007154//cell communication	gi|296089646|emb|CBI39465.3|/1.04455e-23/unnamed protein product [Vitis vinifera]
GSVIVT01020470001	-	-	0.711944	1.31716	-	-	-	-	-	-	-	-	gi|296082800|emb|CBI21805.3|/2.17896e-29/unnamed protein product [Vitis vinifera]
GSVIVT01019917001	-	-	0.631281	0.194655	-	-	-	-	-	-	-	-	gi|225426679|ref|XP_002281559.1|/3.93462e-42/PREDICTED: uncharacterized protein LOC100259839 [Vitis vinifera]
GSVIVT01023730001	-	-	0.431481	0.39914	-	-	-	-	K14319|1|7e-16|65.5|vvi:100244330|Ran GTPase-activating protein 1	-	-	-	gi|297743723|emb|CBI36606.3|/1.70151e-50/unnamed protein product [Vitis vinifera]
GSVIVT01004720001	-	-	0.408121	0.880905	-	-	-	-	-	-	-	-	gi|297744388|emb|CBI37362.3|/0/unnamed protein product [Vitis vinifera]
GSVIVT01001064001	-	-	0.399221	0.123099	-	-	-	-	K01183|1|6e-103|372|rcu:RCOM_0701150|chitinase [EC:3.2.1.14]	GO:0030312//external encapsulating structure	GO:0016798//hydrolase activity, acting on glycosyl bonds	GO:0008152//metabolic process	gi|296084606|emb|CBI25627.3|/1.39519e-167/unnamed protein product [Vitis vinifera]
GSVIVT01029817001	-	-	0.356964	0.330208	-	-	-	-	-	-	-	-	gi|225448317|ref|XP_002265834.1|/2.02979e-27/PREDICTED: uncharacterized protein LOC100265636 [Vitis vinifera]
GSVIVT01024614001	-	-	0.298718	0.138164	-	-	-	-	-	-	-	-	gi|302142517|emb|CBI19720.3|/4.65513e-128/unnamed protein product [Vitis vinifera]
GSVIVT01004571001	-	-	0.251439	0.155062	-	-	-	-	K01762|1|0.0|879|vvi:100258512|1-aminocyclopropane-1-carboxylate synthase [EC:4.4.1.14]	-	GO:0016740//transferase activity;GO:0048037//cofactor binding;GO:0016846//carbon-sulfur lyase activity	GO:0008652//cellular amino acid biosynthetic process;GO:0003006//developmental process involved in reproduction;GO:0009692	gi|296083545|emb|CBI23538.3|/0/unnamed protein product [Vitis vinifera]
GSVIVT01001963001	-	-	0.244095	0.225799	-	-	-	-	K01840|1|2e-21|99.8|osa:4341038|phosphomannomutase [EC:5.4.2.8]	-	GO:0016868//intramolecular transferase activity, phosphotransferases	GO:0044238//primary metabolic process	gi|296088695|emb|CBI38145.3|/2.88846e-87/unnamed protein product [Vitis vinifera]
GSVIVT01014048001	-	-	0.238863	0.11048	-	-	-	-	K00011|1|5e-61|233|ath:AT2G37790|aldehyde reductase [EC:1.1.1.21];K00002|2|4e-58|223|osa:4338987|alcohol dehydrogenase (NADP+) [EC:1.1.1.2];K08243|3|9e-53|205|gmx:547911|6'-deoxychalcone synthase [EC:2.3.1.170];K00085|4|8e-51|199|ath:AT2G21260|aldose-6-phosphate reductase (NADPH2) [EC:1.1.1.200]	-	GO:0033764//steroid dehydrogenase activity, acting on the CH-OH group of donors, NAD or NADP as acceptor	GO:0008152//metabolic process	gi|297745080|emb|CBI38672.3|/1.02812e-161/unnamed protein product [Vitis vinifera]
GSVIVT01017016001	-	-	0.236004	0.218314	-	-	-	-	K13460|1|3e-46|182|ath:AT1G12220|disease resistance protein RPS5;K13459|2|2e-42|169|vvi:100254298|disease resistance protein RPS2	-	-	-	gi|297743217|emb|CBI36084.3|/7.91805e-99/unnamed protein product [Vitis vinifera]
GSVIVT01023662001	-	-	0.22762	0.210559	-	-	-	-	K07466|1|3e-73|272|vvi:100255412|replication factor A1	-	GO:0003676//nucleic acid binding	GO:0006259//DNA metabolic process;GO:0009411//response to UV	gi|359484858|ref|XP_003633177.1|/1.53225e-87/PREDICTED: LOW QUALITY PROTEIN: replication factor A protein 1-like [Vitis vinifera]
GSVIVT01016379001	-	-	0.221905	0.102636	-	-	-	-	-	-	GO:0043167//ion binding;GO:0008422//beta-glucosidase activity	GO:0044238//primary metabolic process	gi|225449222|ref|XP_002276218.1|/0/PREDICTED: glucan endo-1,3-beta-glucosidase 13 [Vitis vinifera]
GSVIVT01001785001	-	-	0.203413	0.188166	-	-	-	-	-	-	-	GO:0050896//response to stimulus	gi|302125454|emb|CBI35541.3|/3.34747e-111/unnamed protein product [Vitis vinifera]
GSVIVT01001973001	-	-	0.187354	0.866554	-	-	-	-	-	-	-	-	gi|359494002|ref|XP_003634706.1|/1.69506e-28/PREDICTED: 2S albumin-like [Vitis vinifera]
GSVIVT01000285001	-	-	0.176515	0.163285	-	-	-	-	-	-	GO:0005488//binding	-	gi|296084410|emb|CBI24798.3|/7.75179e-102/unnamed protein product [Vitis vinifera]
GSVIVT01025577001	-	-	0.171553	0.158694	-	-	-	-	K13449|1|2e-38|157|rcu:RCOM_1381930|pathogenesis-related protein 1	-	-	-	gi|297741514|emb|CBI32646.3|/4.16524e-120/unnamed protein product [Vitis vinifera]
GSVIVT01033670001	-	-	0.166213	0.153754	-	-	-	-	K09422|1|7e-69|258|vvi:100262377|myb proto-oncogene protein, plant	-	-	GO:0009743//response to carbohydrate stimulus	gi|359481933|ref|XP_002265893.2|/2.11851e-130/PREDICTED: myb-related protein 305 [Vitis vinifera]
GSVIVT01036977001	-	-	0.159788	0.147811	-	-	-	-	-	GO:0043231//intracellular membrane-bounded organelle	-	-	gi|147858857|emb|CAN78688.1|/1.55977e-82/hypothetical protein VITISV_006073 [Vitis vinifera]
GSVIVT01001279001	-	-	0.150942	0.139628	-	-	-	-	-	-	-	-	gi|297741160|emb|CBI31891.3|/3.84018e-147/unnamed protein product [Vitis vinifera]
GSVIVT01026473001	-	-	0.10406	0.336911	-	-	-	-	-	GO:0016020//membrane	GO:0015299//solute:hydrogen antiporter activity	GO:0006811//ion transport	gi|296088536|emb|CBI37527.3|/0/unnamed protein product [Vitis vinifera]
GSVIVT01013506001	-	-	0.100747	0.0931954	-	-	-	-	-	-	-	-	gi|296090345|emb|CBI40164.3|/0/unnamed protein product [Vitis vinifera]
GSVIVT01015028001	-	-	0.0934719	0.172932	-	-	-	-	K00485|1|2e-07|55.8|olu:OSTLU_17607|dimethylaniline monooxygenase (N-oxide forming) [EC:1.14.13.8]	GO:0012505//endomembrane system	GO:0004497//monooxygenase activity;GO:0050662//coenzyme binding	GO:0033554//cellular response to stress;GO:0002218//activation of innate immune response;GO:0009814//defense response, incompatible interaction	gi|297738520|emb|CBI27765.3|/0/unnamed protein product [Vitis vinifera]
GSVIVT01003236001	-	-	0.0928623	0.0859019	-	-	-	-	K14431|1|2e-36|128|vvi:100249239|transcription factor TGA;K14442|5|5e-27|120|sbi:SORBI_03g008040|ATP-dependent RNA helicase DHX36 [EC:3.6.4.13]	GO:0043234//protein complex	GO:0005488//binding;GO:0019787//small conjugating protein ligase activity	GO:0032446//protein modification by small protein conjugation	gi|147792758|emb|CAN75454.1|/3.97195e-50/hypothetical protein VITISV_006104 [Vitis vinifera]
GSVIVT01026384001	-	-	0.0912749	0.168867	-	-	-	-	K01592|1|0.0|788|vvi:100240846|tyrosine decarboxylase [EC:4.1.1.25]	-	GO:0016830//carbon-carbon lyase activity	-	gi|296085182|emb|CBI28677.3|/0/unnamed protein product [Vitis vinifera]
GSVIVT01033415001	-	-	0.0908221	0.252044	-	-	-	-	K07374|1|0.0|770|vvi:100260286|tubulin alpha	GO:0043234//protein complex;GO:0015630//microtubule cytoskeleton;GO:0030312//external encapsulating structure;GO:0044444//cytoplasmic part	GO:0017111//nucleoside-triphosphatase activity;GO:0032561//guanyl ribonucleotide binding	GO:0010038//response to metal ion;GO:0043623//cellular protein complex assembly;GO:0009207;GO:0007017//microtubule-based process	gi|225441593|ref|XP_002281667.1|/0/PREDICTED: tubulin alpha-3 chain [Vitis vinifera]
GSVIVT01037410001	-	-	0.085093	0.15743	-	-	-	-	K12930|1|5e-117|419|pop:POPTR_287596|anthocyanidin 3-O-glucosyltransferase [EC:2.4.1.115];K10757|4|2e-106|384|aly:ARALYDRAFT_326139|flavonol 3-O-glucosyltransferase [EC:2.4.1.91]	-	GO:0035251//UDP-glucosyltransferase activity	GO:0009718//anthocyanin-containing compound biosynthetic process	gi|296083937|emb|CBI24325.3|/0/unnamed protein product [Vitis vinifera]
GSVIVT01013406001	-	-	0.0816762	0.151108	-	-	-	-	K08472|1|1e-149|528|osa:4331493|mlo protein	GO:0031224//intrinsic to membrane	-	GO:0009987//cellular process	gi|297745581|emb|CBI40746.3|/0/unnamed protein product [Vitis vinifera]
GSVIVT01015601001	-	-	0.0281401	0.0260309	-	-	-	-	K11838|1|1e-15|84.7|gmx:100778442|ubiquitin carboxyl-terminal hydrolase 7 [EC:3.1.2.15]	-	-	-	gi|297739009|emb|CBI28254.3|/0/unnamed protein product [Vitis vinifera]
GSVIVT01038275001	0.61393	0.612375	-	-	-	-	-	-	K00297|1|4e-19|90.9|vvi:100259124|methylenetetrahydrofolate reductase (NADPH) [EC:1.5.1.20]	-	GO:0016491//oxidoreductase activity	GO:0008152//metabolic process	gi|296084387|emb|CBI24775.3|/1.35671e-31/unnamed protein product [Vitis vinifera]
GSVIVT01029998001	0.551647	0.183417	-	-	-	-	-	-	-	-	-	-	gi|225447653|ref|XP_002275082.1|/3.65454e-38/PREDICTED: uncharacterized protein LOC100251039 [Vitis vinifera]
GSVIVT01020704001	0.481818	0.240299	-	-	-	-	-	-	K07213|1|2e-12|69.3|mtr:MTR_7g013660|copper chaperone	-	GO:0043169//cation binding	GO:0000041//transition metal ion transport	gi|225446607|ref|XP_002276680.1|/6.98408e-86/PREDICTED: uncharacterized protein LOC100266048 [Vitis vinifera]
GSVIVT01034833001	0.312852	0.10402	-	-	-	-	-	-	K00423|1|5e-35|146|ppp:PHYPADRAFT_163787|L-ascorbate oxidase [EC:1.10.3.3]	-	-	-	gi|296081099|emb|CBI18293.3|/0/unnamed protein product [Vitis vinifera]
GSVIVT01009584001	0.223904	0.223337	-	-	-	-	-	-	K13420|1|1e-10|50.1|ath:AT5G46330|LRR receptor-like serine/threonine-protein kinase FLS2 [EC:2.7.11.1]	-	-	-	gi|302142386|emb|CBI19589.3|/1.70961e-94/unnamed protein product [Vitis vinifera]
GSVIVT01017311001	0.177867	0.177417	-	-	-	-	-	-	-	-	-	-	gi|359482696|ref|XP_002266282.2|/1.49046e-122/PREDICTED: SPX domain-containing protein 1 [Vitis vinifera]
GSVIVT01029724001	0.13309	0.132753	-	-	-	-	-	-	K13420|1|2e-12|71.2|vvi:100253808|LRR receptor-like serine/threonine-protein kinase FLS2 [EC:2.7.11.1]	-	GO:0004674//protein serine/threonine kinase activity;GO:0000166//nucleotide binding	-	gi|296081497|emb|CBI20020.3|/1.81728e-144/unnamed protein product [Vitis vinifera]
GSVIVT01032447001	0.0663901	0.132444	-	-	-	-	-	-	K01184|1|7e-157|552|rcu:RCOM_1063390|polygalacturonase [EC:3.2.1.15]	-	GO:0004553//hydrolase activity, hydrolyzing O-glycosyl compounds	GO:0044238//primary metabolic process;GO:0045229//external encapsulating structure organization	gi|359488687|ref|XP_003633802.1|/0/PREDICTED: polygalacturonase At1g48100 [Vitis vinifera]
GSVIVT01015611001	0.0532111	0.106153	-	-	-	-	-	-	-	-	-	-	gi|296087404|emb|CBI33993.3|/0/unnamed protein product [Vitis vinifera]
